# Supplementary material for: CD4+ T cells re-wire granuloma cellularity and regulatory networks to promote immunomodulation following Mtb reinfection
Source: Immunity. 2024 Oct 8;57(10):2380–2398.e6. doi: 10.1016/j.immuni.2024.08.002 (PMC11466276; doi:10.1016/j.immuni.2024.08.002)
Supplement: Table S1. Cynomolgus macaque metadata, related to Figures 1, 2, S1, and S2 [file mmc2.xlsx]

## Sheet: NHP_Table
NHP	Gender	Origin	Vendor	DOB	Lib P infection date	Lib P dose	drug start	drug end	Ab	Ab start	Lib S infection date	Lib S dose	Necropsy date	New grans	TotalCFU_S	LungCFU_S	LNCFU_S
12418	Male	China	Valley Biosystems	2011-03-03	2018-07-06	12	2018-09-07	2019-01-04	IgG	2019-02-01	2019-02-08	22	2019-03-11	1	3070	2750	320
12518	Male	China	Valley Biosystems	2011-07-10	2018-07-06	12	2018-09-07	2019-01-25	IgG	2019-02-22	2019-03-01	12	2019-04-03	8	5375	5270	105
12618	Male	China	Valley Biosystems	2010-02-15	2018-07-06	12	2018-09-07	2019-01-17	IgG	2019-02-15	2019-02-25	8	2019-03-26	10	16277.5	15557.5	720
12718	Male	China	Valley Biosystems	2010-06-15	2018-07-06	12	2018-09-07	2019-01-17	CD4	2019-02-15	2019-02-25	8	2019-03-19	3	197698	195898	1800
12818	Male	China	Valley Biosystems	2012-09-23	2018-07-06	4	2018-09-07	2019-01-25	CD4	2019-02-22	2019-03-01	12	2019-04-01	6	44470	44350	120
12918	Male	China	Valley Biosystems	2011-08-07							2019-02-08	22	2019-03-05	7	966938	615918	351020
13018	Male	China	Valley Biosystems	2010-08-28							2019-02-08	22	2019-03-07	8	534754	110754	424000
13118	Male	China	Valley Biosystems	2010-10-27							2019-02-25	8	2019-03-19	16	564580	489155	75425
13218	Male	China	Valley Biosystems	2010-03-09	2018-07-06	12	2018-09-07	2019-01-04	CD4	2019-02-01	2019-02-08	22	2019-03-05	8	69550	65040	4510
13318	Male	China	Valley Biosystems	2010-09-21	2018-07-06	12	2018-09-07	2019-01-04	CD4	2019-02-01	2019-02-08	22	2019-03-07	4	30660.7	30580.7	80
13418	Male	China	Valley Biosystems	2013-06-10	2018-07-06	12	2018-09-07	2019-01-17	CD4	2019-02-15	2019-02-25	8	2019-03-21	11	164970	159075	5895
13518	Male	China	Valley Biosystems	2010-10-01	2018-07-06	12	2018-09-07	2019-01-25	CD4	2019-02-22	2019-03-01	12	2019-03-28	14	392220	386550	5670
13618	Male	China	Valley Biosystems	2011-06-18	2018-07-06	4	2018-09-07	2019-01-17	IgG	2019-02-15	2019-02-25	8	2019-03-26	6	9120	9120
13718	Male	China	Valley Biosystems	2010-10-27							2019-02-25	8	2019-03-21	10	388840	352840	36000
13818	Male	China	Valley Biosystems	2012-08-16							2019-03-01	12	2019-03-28	18	1827470	848490	978980
13918	Male	China	Valley Biosystems	2010-06-19							2019-03-01	12	2019-04-01	11	317395	289100	28295
14018	Male	China	Valley Biosystems	2011-09-25	2018-07-06	4	2018-09-07	2019-01-25	IgG	2019-01-25	2019-03-01	12	2018-04-04	5	13535	12855	680
14118	Male	China	Valley Biosystems	2011-09-14	2018-07-06	4	2018-09-07	2019-01-04	IgG	2019-02-01	2019-02-08	22	2019-03-11	4	3590	3590
14218	Male	China	Valley Biosystems	2013-02-07	2018-07-06	4	2018-09-07	2019-01-25	CD4	2019-02-22	2019-03-01	12	2019-04-03	19	105268	76431.5	28836

## Sheet: Glossary
Variable	Description
NHP	Non-Human Primate ID
Gender	Gender (all male)
Origin	Country of Origin (all China)
Vendor	Vendor (all Valley Biosystems)
DOB	Date of Birth
Lib P infection date	Library P Infection Date
Lib P dose	Library P Dose (estimated CFU)
drug start	HRZE Start Date
drug end	HRZE End Date
Ab	Antibody
Ab start	Antibody Start Date
Lib S infection date	Library S Infection Date
Lib S dose	Library S Dose (estimated CFU)
Necropsy date	Date of Necropsy
New grans	Number of NEW Granulomas (Defined on scan and confirmed by barcode)
TotalCFU_S	Total Thoracic CFU (Library S)
LungCFU_S	Lung CFU (Library S)
LNCFU_S	Thoracicy Lymph Node CFU (Library S)

## Sheet: Sheet1
Group	NHP	# of BC in NHP (e.g. # datapoints)	#tissues sampled (denominator for each barcode point)
Naïve	12918	8	27
Naïve	13018	7	32
Naïve	13118	17	38
Naïve	13718	9	33
Naïve	13818	21	40
Naive	13918	15	34
IgG	12418	5	28
IgG	12518	8	41
IgG	12618	8	46
IgG	13618	8	37
IgG	14018	7	36
IgG	14118	4	37
aCD4	12718	6	42
aCD4	12818	6	34
aCD4	13218	15	45
aCD4	13318	5	38
aCD4	13418	12	42
aCD4	13518	25	40
aCD4	14218	18	57
