# Supplementary material for: CD4+ T cells re-wire granuloma cellularity and regulatory networks to promote immunomodulation following Mtb reinfection
Source: Immunity. 2024 Oct 8;57(10):2380–2398.e6. doi: 10.1016/j.immuni.2024.08.002 (PMC11466276; doi:10.1016/j.immuni.2024.08.002)
Supplement: Table S2. scRNA-seq metadata, related to Figures 2, 3, 4, 5, 6, 7, and S3–S5 [file mmc3.xlsx]

## Sheet: antiCD4
	sample	DGE_name	monkey	array number	Sample Name	Sample type	Time point of sampling	Naïve or Primary Infection or Reinfection at sample time	Group	Group_Detailed	Drug Treatment	CFU Total	Type of Mtb strain	n_genes	n_counts	percent_mito	percent_ribo	percent_hbb	predicted_doublets	Doublet	leiden	leiden_lab_orig	Doublet_labels	Doublet_colors	Doublet_str	Doublet_int	CoarseClustering	SubclusteringV2
13518_Array4Granulo_CTCCCCGATTCC	13518_Array4Granulo	13518_Array4Granulo	monkey_13518_antiCD4	13518_Array4	LLL gr 5	Granuloma	Necropsy	Reinfection	antiCD4	antiCD4	Yes	78000	Lib A+ Lib B (2nd) Mtb Infection	9397	119601	0.00814542	0.0103037	0	FALSE	FALSE	8	Macrophages	non-doublet	grey	False	0	Macrophages	FABP4$^{hi}$, MCEMP1$^{hi}$ Alveolar Mφ
13518_Array4Granulo_GAGTAATACGCA	13518_Array4Granulo	13518_Array4Granulo	monkey_13518_antiCD4	13518_Array4	LLL gr 5	Granuloma	Necropsy	Reinfection	antiCD4	antiCD4	Yes	78000	Lib A+ Lib B (2nd) Mtb Infection	7954	80121	0.0124042	0.0112366	0	FALSE	FALSE	8	Macrophages	non-doublet	grey	False	0	Macrophages	FABP4$^{hi}$, MCEMP1$^{hi}$ Alveolar Mφ
13518_Array4Granulo_ATGGATTGAGTA	13518_Array4Granulo	13518_Array4Granulo	monkey_13518_antiCD4	13518_Array4	LLL gr 5	Granuloma	Necropsy	Reinfection	antiCD4	antiCD4	Yes	78000	Lib A+ Lib B (2nd) Mtb Infection	8435	74478	0.010806	0.0201039	0	FALSE	FALSE	8	Macrophages	non-doublet	grey	False	0	Macrophages	FABP4$^{hi}$, MCEMP1$^{hi}$ Alveolar Mφ
13518_Array4Granulo_ACCTACTAGCTG	13518_Array4Granulo	13518_Array4Granulo	monkey_13518_antiCD4	13518_Array4	LLL gr 5	Granuloma	Necropsy	Reinfection	antiCD4	antiCD4	Yes	78000	Lib A+ Lib B (2nd) Mtb Infection	8356	73841	0.0124282	0.011929	0	FALSE	FALSE	8	Macrophages	non-doublet	grey	False	0	Macrophages	FABP4$^{hi}$, MCEMP1$^{hi}$ Alveolar Mφ
13518_Array4Granulo_TGGAGGGTGATA	13518_Array4Granulo	13518_Array4Granulo	monkey_13518_antiCD4	13518_Array4	LLL gr 5	Granuloma	Necropsy	Reinfection	antiCD4	antiCD4	Yes	78000	Lib A+ Lib B (2nd) Mtb Infection	8004	70006	0.0138887	0.028922	0	FALSE	FALSE	8	Macrophages	non-doublet	grey	False	0	Macrophages	CXCL9$^{hi}$, IDO1$^{hi}$ Mφ
13518_Array4Granulo_GGATGAAAAGTG	13518_Array4Granulo	13518_Array4Granulo	monkey_13518_antiCD4	13518_Array4	LLL gr 5	Granuloma	Necropsy	Reinfection	antiCD4	antiCD4	Yes	78000	Lib A+ Lib B (2nd) Mtb Infection	7620	65828	0.00796478	0.0103766	0	FALSE	FALSE	8	Macrophages	non-doublet	grey	False	0	Macrophages	FABP4$^{hi}$, MCEMP1$^{hi}$ Alveolar Mφ
13518_Array4Granulo_GGGACACTATCC	13518_Array4Granulo	13518_Array4Granulo	monkey_13518_antiCD4	13518_Array4	LLL gr 5	Granuloma	Necropsy	Reinfection	antiCD4	antiCD4	Yes	78000	Lib A+ Lib B (2nd) Mtb Infection	7508	59404	0.0167331	0.0210742	0	FALSE	FALSE	15	Macrophages	non-doublet	grey	False	0	Macrophages	CXCL9$^{hi}$, IDO1$^{hi}$ Mφ
13518_Array4Granulo_GAAATACGAAGT	13518_Array4Granulo	13518_Array4Granulo	monkey_13518_antiCD4	13518_Array4	LLL gr 5	Granuloma	Necropsy	Reinfection	antiCD4	antiCD4	Yes	78000	Lib A+ Lib B (2nd) Mtb Infection	7111	57262	0.0136187	0.0171993	0	FALSE	FALSE	8	Macrophages	non-doublet	grey	False	0	Macrophages	FABP4$^{hi}$, MCEMP1$^{hi}$ Alveolar Mφ
13518_Array4Granulo_CTGACGGTCGAC	13518_Array4Granulo	13518_Array4Granulo	monkey_13518_antiCD4	13518_Array4	LLL gr 5	Granuloma	Necropsy	Reinfection	antiCD4	antiCD4	Yes	78000	Lib A+ Lib B (2nd) Mtb Infection	7478	59193	0.00507881	0.00515841	0	FALSE	FALSE	21	Macrophages	non-doublet	grey	False	0	Macrophages	FABP4$^{hi}$, MCEMP1$^{hi}$ Alveolar Mφ
13518_Array4Granulo_AGGGCGGCTAAG	13518_Array4Granulo	13518_Array4Granulo	monkey_13518_antiCD4	13518_Array4	LLL gr 5	Granuloma	Necropsy	Reinfection	antiCD4	antiCD4	Yes	78000	Lib A+ Lib B (2nd) Mtb Infection	7345	57700	0.0115647	0.00447667	0	FALSE	FALSE	8	Macrophages	non-doublet	grey	False	0	Macrophages	FABP4$^{hi}$, MCEMP1$^{hi}$ Alveolar Mφ
13518_Array4Granulo_GTCCCCTCGTTC	13518_Array4Granulo	13518_Array4Granulo	monkey_13518_antiCD4	13518_Array4	LLL gr 5	Granuloma	Necropsy	Reinfection	antiCD4	antiCD4	Yes	78000	Lib A+ Lib B (2nd) Mtb Infection	7448	57796	0.006675	0.00959836	0	FALSE	FALSE	8	Macrophages	non-doublet	grey	False	0	Macrophages	FABP4$^{hi}$, MCEMP1$^{hi}$ Alveolar Mφ
13518_Array4Granulo_GGGCAGGATTTA	13518_Array4Granulo	13518_Array4Granulo	monkey_13518_antiCD4	13518_Array4	LLL gr 5	Granuloma	Necropsy	Reinfection	antiCD4	antiCD4	Yes	78000	Lib A+ Lib B (2nd) Mtb Infection	7436	58291	0.0059221	0.00564399	0	FALSE	FALSE	8	Macrophages	non-doublet	grey	False	0	Macrophages	CXCL9$^{hi}$, IDO1$^{hi}$ Mφ
13518_Array4Granulo_GTGATTGCAACA	13518_Array4Granulo	13518_Array4Granulo	monkey_13518_antiCD4	13518_Array4	LLL gr 5	Granuloma	Necropsy	Reinfection	antiCD4	antiCD4	Yes	78000	Lib A+ Lib B (2nd) Mtb Infection	7209	55984	0.00717964	0.0201969	0	FALSE	FALSE	8	Macrophages	non-doublet	grey	False	0	Macrophages	CXCL9$^{hi}$, IDO1$^{hi}$ Mφ
13518_Array4Granulo_GGAGAGTATTGG	13518_Array4Granulo	13518_Array4Granulo	monkey_13518_antiCD4	13518_Array4	LLL gr 5	Granuloma	Necropsy	Reinfection	antiCD4	antiCD4	Yes	78000	Lib A+ Lib B (2nd) Mtb Infection	6377	47064	0.0113525	0.0203816	0	FALSE	FALSE	15	Macrophages	non-doublet	grey	False	0	Macrophages	CXCL9$^{hi}$, IDO1$^{hi}$ Mφ
13518_Array4Granulo_AGGTCCAGTAGC	13518_Array4Granulo	13518_Array4Granulo	monkey_13518_antiCD4	13518_Array4	LLL gr 5	Granuloma	Necropsy	Reinfection	antiCD4	antiCD4	Yes	78000	Lib A+ Lib B (2nd) Mtb Infection	7309	48252	0.0126897	0.0260709	0	FALSE	FALSE	8	Macrophages	non-doublet	grey	False	0	Macrophages	FABP4$^{hi}$, MCEMP1$^{hi}$ Alveolar Mφ
13518_Array4Granulo_GTACAACGGAGT	13518_Array4Granulo	13518_Array4Granulo	monkey_13518_antiCD4	13518_Array4	LLL gr 5	Granuloma	Necropsy	Reinfection	antiCD4	antiCD4	Yes	78000	Lib A+ Lib B (2nd) Mtb Infection	7062	48696	0.0105477	0.00828745	0	FALSE	FALSE	8	Macrophages	non-doublet	grey	False	0	Macrophages	FABP4$^{hi}$, MCEMP1$^{hi}$ Alveolar Mφ
13518_Array4Granulo_CCCACTCATGTC	13518_Array4Granulo	13518_Array4Granulo	monkey_13518_antiCD4	13518_Array4	LLL gr 5	Granuloma	Necropsy	Reinfection	antiCD4	antiCD4	Yes	78000	Lib A+ Lib B (2nd) Mtb Infection	6489	46215	0.0194413	0.0338845	0	FALSE	FALSE	15	Macrophages	non-doublet	grey	False	0	Macrophages	CXCL9$^{hi}$, IDO1$^{hi}$ Mφ
13518_Array4Granulo_CAGCGTCATCTG	13518_Array4Granulo	13518_Array4Granulo	monkey_13518_antiCD4	13518_Array4	LLL gr 5	Granuloma	Necropsy	Reinfection	antiCD4	antiCD4	Yes	78000	Lib A+ Lib B (2nd) Mtb Infection	7271	46467	0.0163958	0.00768362	0	FALSE	FALSE	21	Macrophages	non-doublet	grey	False	0	Macrophages	FABP4$^{hi}$, MCEMP1$^{hi}$ Alveolar Mφ
13518_Array4Granulo_ACGTCATACCTG	13518_Array4Granulo	13518_Array4Granulo	monkey_13518_antiCD4	13518_Array4	LLL gr 5	Granuloma	Necropsy	Reinfection	antiCD4	antiCD4	Yes	78000	Lib A+ Lib B (2nd) Mtb Infection	6113	42477	0.0221094	0.0196017	0	FALSE	FALSE	8	Macrophages	non-doublet	grey	False	0	Macrophages	FABP4$^{hi}$, MCEMP1$^{hi}$ Alveolar Mφ
13518_Array4Granulo_ATAGCCCATCGT	13518_Array4Granulo	13518_Array4Granulo	monkey_13518_antiCD4	13518_Array4	LLL gr 5	Granuloma	Necropsy	Reinfection	antiCD4	antiCD4	Yes	78000	Lib A+ Lib B (2nd) Mtb Infection	6783	43693	0.0148469	0.0209616	0	FALSE	FALSE	15	Macrophages	non-doublet	grey	False	0	Macrophages	CXCL9$^{hi}$, IDO1$^{hi}$ Mφ
13518_Array4Granulo_GGTAGCGGATCC	13518_Array4Granulo	13518_Array4Granulo	monkey_13518_antiCD4	13518_Array4	LLL gr 5	Granuloma	Necropsy	Reinfection	antiCD4	antiCD4	Yes	78000	Lib A+ Lib B (2nd) Mtb Infection	6560	42387	0.0129542	0.0206003	0	FALSE	FALSE	8	Macrophages	non-doublet	grey	False	0	Macrophages	FABP4$^{hi}$, MCEMP1$^{hi}$ Alveolar Mφ
13518_Array4Granulo_CGACTACGGCTG	13518_Array4Granulo	13518_Array4Granulo	monkey_13518_antiCD4	13518_Array4	LLL gr 5	Granuloma	Necropsy	Reinfection	antiCD4	antiCD4	Yes	78000	Lib A+ Lib B (2nd) Mtb Infection	7111	43429	0.00749957	0.0167249	0	FALSE	FALSE	21	Macrophages	non-doublet	grey	False	0	Macrophages	FABP4$^{hi}$, MCEMP1$^{hi}$ Alveolar Mφ
13518_Array4Granulo_AGGAAAGTTAGT	13518_Array4Granulo	13518_Array4Granulo	monkey_13518_antiCD4	13518_Array4	LLL gr 5	Granuloma	Necropsy	Reinfection	antiCD4	antiCD4	Yes	78000	Lib A+ Lib B (2nd) Mtb Infection	8263	43571	0.0130309	0.0178564	0	FALSE	FALSE	8	Macrophages	non-doublet	grey	False	0	Macrophages	FABP4$^{hi}$, MCEMP1$^{hi}$ Alveolar Mφ
13518_Array4Granulo_CCACTAAGCACT	13518_Array4Granulo	13518_Array4Granulo	monkey_13518_antiCD4	13518_Array4	LLL gr 5	Granuloma	Necropsy	Reinfection	antiCD4	antiCD4	Yes	78000	Lib A+ Lib B (2nd) Mtb Infection	7035	43459	0.0034701	0.0168704	0	FALSE	FALSE	15	Macrophages	non-doublet	grey	False	0	Macrophages	CXCL9$^{hi}$, IDO1$^{hi}$ Mφ
13518_Array4Granulo_AATGGAACACGA	13518_Array4Granulo	13518_Array4Granulo	monkey_13518_antiCD4	13518_Array4	LLL gr 5	Granuloma	Necropsy	Reinfection	antiCD4	antiCD4	Yes	78000	Lib A+ Lib B (2nd) Mtb Infection	6627	40668	0.00444495	0.0105227	0	FALSE	FALSE	8	Macrophages	non-doublet	grey	False	0	Macrophages	FABP4$^{hi}$, MCEMP1$^{hi}$ Alveolar Mφ
13518_Array4Granulo_GCCCTGGTCCTG	13518_Array4Granulo	13518_Array4Granulo	monkey_13518_antiCD4	13518_Array4	LLL gr 5	Granuloma	Necropsy	Reinfection	antiCD4	antiCD4	Yes	78000	Lib A+ Lib B (2nd) Mtb Infection	6822	39753	0.0236562	0.0112724	0	FALSE	FALSE	21	Macrophages	non-doublet	grey	False	0	Macrophages	FABP4$^{hi}$, MCEMP1$^{hi}$ Alveolar Mφ
13518_Array4Granulo_GTTCGCCAGCCT	13518_Array4Granulo	13518_Array4Granulo	monkey_13518_antiCD4	13518_Array4	LLL gr 5	Granuloma	Necropsy	Reinfection	antiCD4	antiCD4	Yes	78000	Lib A+ Lib B (2nd) Mtb Infection	6175	39421	0.00721657	0.00604123	0	FALSE	FALSE	21	Macrophages	non-doublet	grey	False	0	Macrophages	FABP4$^{hi}$, MCEMP1$^{hi}$ Alveolar Mφ
13518_Array4Granulo_CGAAGTTACAGT	13518_Array4Granulo	13518_Array4Granulo	monkey_13518_antiCD4	13518_Array4	LLL gr 5	Granuloma	Necropsy	Reinfection	antiCD4	antiCD4	Yes	78000	Lib A+ Lib B (2nd) Mtb Infection	6880	40203	0.00981311	0.009696	0	FALSE	FALSE	15	Macrophages	non-doublet	grey	False	0	Macrophages	CXCL9$^{hi}$, IDO1$^{hi}$ Mφ
13518_Array4Granulo_AGTTAGCCGAGG	13518_Array4Granulo	13518_Array4Granulo	monkey_13518_antiCD4	13518_Array4	LLL gr 5	Granuloma	Necropsy	Reinfection	antiCD4	antiCD4	Yes	78000	Lib A+ Lib B (2nd) Mtb Infection	7502	40263	0.00011942	0.0183907	0	FALSE	FALSE	20	Fibroblasts	non-doublet	grey	False	0	Fibroblasts	COL6A2$^{hi}$ Fibroblasts
13518_Array4Granulo_GACCAGAGTGTG	13518_Array4Granulo	13518_Array4Granulo	monkey_13518_antiCD4	13518_Array4	LLL gr 5	Granuloma	Necropsy	Reinfection	antiCD4	antiCD4	Yes	78000	Lib A+ Lib B (2nd) Mtb Infection	6868	38342	0.0188285	0.0127949	0	FALSE	FALSE	21	Macrophages	non-doublet	grey	False	0	Macrophages	FABP4$^{hi}$, MCEMP1$^{hi}$ Alveolar Mφ
13518_Array4Granulo_CGGACACGGTGG	13518_Array4Granulo	13518_Array4Granulo	monkey_13518_antiCD4	13518_Array4	LLL gr 5	Granuloma	Necropsy	Reinfection	antiCD4	antiCD4	Yes	78000	Lib A+ Lib B (2nd) Mtb Infection	7209	38764	0.0105115	0.0202234	0	FALSE	FALSE	21	Macrophages	non-doublet	grey	False	0	Macrophages	FABP4$^{hi}$, MCEMP1$^{hi}$ Alveolar Mφ
13518_Array4Granulo_GTACCGGCCCAT	13518_Array4Granulo	13518_Array4Granulo	monkey_13518_antiCD4	13518_Array4	LLL gr 5	Granuloma	Necropsy	Reinfection	antiCD4	antiCD4	Yes	78000	Lib A+ Lib B (2nd) Mtb Infection	6578	39193	0.00569405	0.00490454	0	FALSE	FALSE	8	Macrophages	non-doublet	grey	False	0	Macrophages	FABP4$^{hi}$, MCEMP1$^{hi}$ Alveolar Mφ
13518_Array4Granulo_GTGCCCAGAAGC	13518_Array4Granulo	13518_Array4Granulo	monkey_13518_antiCD4	13518_Array4	LLL gr 5	Granuloma	Necropsy	Reinfection	antiCD4	antiCD4	Yes	78000	Lib A+ Lib B (2nd) Mtb Infection	6892	38662	0.0173453	0.0111712	0	FALSE	FALSE	21	Macrophages	non-doublet	grey	False	0	Macrophages	FABP4$^{hi}$, MCEMP1$^{hi}$ Alveolar Mφ
13518_Array4Granulo_CCGTCACTTTGC	13518_Array4Granulo	13518_Array4Granulo	monkey_13518_antiCD4	13518_Array4	LLL gr 5	Granuloma	Necropsy	Reinfection	antiCD4	antiCD4	Yes	78000	Lib A+ Lib B (2nd) Mtb Infection	6381	38196	0.0094628	0.0126899	0	FALSE	FALSE	15	Macrophages	non-doublet	grey	False	0	Macrophages	CXCL9$^{hi}$, IDO1$^{hi}$ Mφ
13518_Array4Granulo_GCATCCACGGAA	13518_Array4Granulo	13518_Array4Granulo	monkey_13518_antiCD4	13518_Array4	LLL gr 5	Granuloma	Necropsy	Reinfection	antiCD4	antiCD4	Yes	78000	Lib A+ Lib B (2nd) Mtb Infection	6857	38242	0.0127787	0.0118849	0	FALSE	FALSE	8	Macrophages	non-doublet	grey	False	0	Macrophages	FABP4$^{hi}$, MCEMP1$^{hi}$ Alveolar Mφ
13518_Array4Granulo_CCAGAGCACTCT	13518_Array4Granulo	13518_Array4Granulo	monkey_13518_antiCD4	13518_Array4	LLL gr 5	Granuloma	Necropsy	Reinfection	antiCD4	antiCD4	Yes	78000	Lib A+ Lib B (2nd) Mtb Infection	6613	37867	0.00527896	0.0312621	0	FALSE	FALSE	15	Macrophages	non-doublet	grey	False	0	Macrophages	CXCL9$^{hi}$, IDO1$^{hi}$ Mφ
13518_Array4Granulo_ACCGTTGAGCTC	13518_Array4Granulo	13518_Array4Granulo	monkey_13518_antiCD4	13518_Array4	LLL gr 5	Granuloma	Necropsy	Reinfection	antiCD4	antiCD4	Yes	78000	Lib A+ Lib B (2nd) Mtb Infection	6675	38075	0.00354566	0.00827321	0	FALSE	FALSE	8	Macrophages	non-doublet	grey	False	0	Macrophages	FABP4$^{hi}$, MCEMP1$^{hi}$ Alveolar Mφ
13518_Array4Granulo_GGTCCAGATTAT	13518_Array4Granulo	13518_Array4Granulo	monkey_13518_antiCD4	13518_Array4	LLL gr 5	Granuloma	Necropsy	Reinfection	antiCD4	antiCD4	Yes	78000	Lib A+ Lib B (2nd) Mtb Infection	5988	36564	0.0097292	0.0152677	0	FALSE	FALSE	15	Macrophages	non-doublet	grey	False	0	Macrophages	CXCL9$^{hi}$, IDO1$^{hi}$ Mφ
13518_Array4Granulo_GCCACAATGTAA	13518_Array4Granulo	13518_Array4Granulo	monkey_13518_antiCD4	13518_Array4	LLL gr 5	Granuloma	Necropsy	Reinfection	antiCD4	antiCD4	Yes	78000	Lib A+ Lib B (2nd) Mtb Infection	5921	36512	0.0112865	0.00750777	0	FALSE	FALSE	8	Macrophages	non-doublet	grey	False	0	Macrophages	FABP4$^{hi}$, MCEMP1$^{hi}$ Alveolar Mφ
13518_Array4Granulo_ATCATCAGGGAT	13518_Array4Granulo	13518_Array4Granulo	monkey_13518_antiCD4	13518_Array4	LLL gr 5	Granuloma	Necropsy	Reinfection	antiCD4	antiCD4	Yes	78000	Lib A+ Lib B (2nd) Mtb Infection	7319	37207	0.00484382	0.0155801	0	FALSE	FALSE	18	Endothelial cells	non-doublet	grey	False	0	Endothelial cells	Endothelial cells
13518_Array4Granulo_CGAGTCACGAAT	13518_Array4Granulo	13518_Array4Granulo	monkey_13518_antiCD4	13518_Array4	LLL gr 5	Granuloma	Necropsy	Reinfection	antiCD4	antiCD4	Yes	78000	Lib A+ Lib B (2nd) Mtb Infection	6231	36667	0.0128636	0.00343531	0	FALSE	FALSE	8	Macrophages	non-doublet	grey	False	0	Macrophages	FABP4$^{hi}$, MCEMP1$^{hi}$ Alveolar Mφ
13518_Array4Granulo_GTCATAACTCAA	13518_Array4Granulo	13518_Array4Granulo	monkey_13518_antiCD4	13518_Array4	LLL gr 5	Granuloma	Necropsy	Reinfection	antiCD4	antiCD4	Yes	78000	Lib A+ Lib B (2nd) Mtb Infection	6152	36260	0.00859802	0.00801639	0	FALSE	FALSE	8	Macrophages	non-doublet	grey	False	0	Macrophages	FABP4$^{hi}$, MCEMP1$^{hi}$ Alveolar Mφ
13518_Array4Granulo_CCCCTTATGAGG	13518_Array4Granulo	13518_Array4Granulo	monkey_13518_antiCD4	13518_Array4	LLL gr 5	Granuloma	Necropsy	Reinfection	antiCD4	antiCD4	Yes	78000	Lib A+ Lib B (2nd) Mtb Infection	6278	36488	0.0110459	0.00556106	0	FALSE	FALSE	21	Macrophages	non-doublet	grey	False	0	Macrophages	FABP4$^{hi}$, MCEMP1$^{hi}$ Alveolar Mφ
13518_Array4Granulo_GCTAACACTACT	13518_Array4Granulo	13518_Array4Granulo	monkey_13518_antiCD4	13518_Array4	LLL gr 5	Granuloma	Necropsy	Reinfection	antiCD4	antiCD4	Yes	78000	Lib A+ Lib B (2nd) Mtb Infection	6562	36433	0.00556154	0.021219	0	FALSE	FALSE	15	Macrophages	non-doublet	grey	False	0	Macrophages	CXCL9$^{hi}$, IDO1$^{hi}$ Mφ
13518_Array4Granulo_GTTACCCCCGCG	13518_Array4Granulo	13518_Array4Granulo	monkey_13518_antiCD4	13518_Array4	LLL gr 5	Granuloma	Necropsy	Reinfection	antiCD4	antiCD4	Yes	78000	Lib A+ Lib B (2nd) Mtb Infection	7315	37440	0.00654808	0.017863	0	FALSE	FALSE	8	Macrophages	non-doublet	grey	False	0	Macrophages	FABP4$^{hi}$, MCEMP1$^{hi}$ Alveolar Mφ
13518_Array4Granulo_CCTACCTAGGAC	13518_Array4Granulo	13518_Array4Granulo	monkey_13518_antiCD4	13518_Array4	LLL gr 5	Granuloma	Necropsy	Reinfection	antiCD4	antiCD4	Yes	78000	Lib A+ Lib B (2nd) Mtb Infection	6202	37158	0.0095733	0.00680882	0	FALSE	FALSE	21	Macrophages	non-doublet	grey	False	0	Macrophages	FABP4$^{hi}$, MCEMP1$^{hi}$ Alveolar Mφ
13518_Array4Granulo_GAAGCCTTTGTT	13518_Array4Granulo	13518_Array4Granulo	monkey_13518_antiCD4	13518_Array4	LLL gr 5	Granuloma	Necropsy	Reinfection	antiCD4	antiCD4	Yes	78000	Lib A+ Lib B (2nd) Mtb Infection	6721	36566	0.0117383	0.00711953	0	FALSE	FALSE	8	Macrophages	non-doublet	grey	False	0	Macrophages	FABP4$^{hi}$, MCEMP1$^{hi}$ Alveolar Mφ
13518_Array4Granulo_ATCTAAGGCCGA	13518_Array4Granulo	13518_Array4Granulo	monkey_13518_antiCD4	13518_Array4	LLL gr 5	Granuloma	Necropsy	Reinfection	antiCD4	antiCD4	Yes	78000	Lib A+ Lib B (2nd) Mtb Infection	6185	36104	0.0078123	0.0105018	0	FALSE	FALSE	15	Macrophages	non-doublet	grey	False	0	Macrophages	CXCL9$^{hi}$, IDO1$^{hi}$ Mφ
13518_Array4Granulo_CGCAGGGCCGGA	13518_Array4Granulo	13518_Array4Granulo	monkey_13518_antiCD4	13518_Array4	LLL gr 5	Granuloma	Necropsy	Reinfection	antiCD4	antiCD4	Yes	78000	Lib A+ Lib B (2nd) Mtb Infection	6845	37949	0.000845568	0.0078151	0	FALSE	FALSE	21	Macrophages	non-doublet	grey	False	0	Macrophages	FABP4$^{hi}$, MCEMP1$^{hi}$ Alveolar Mφ
13518_Array4Granulo_GGCCGCTAAGGA	13518_Array4Granulo	13518_Array4Granulo	monkey_13518_antiCD4	13518_Array4	LLL gr 5	Granuloma	Necropsy	Reinfection	antiCD4	antiCD4	Yes	78000	Lib A+ Lib B (2nd) Mtb Infection	7100	36870	0.0019147	0.0173078	0	FALSE	FALSE	8	Macrophages	non-doublet	grey	False	0	Macrophages	FABP4$^{hi}$, MCEMP1$^{hi}$ Alveolar Mφ
13518_Array4Granulo_GTGGTCGACTAT	13518_Array4Granulo	13518_Array4Granulo	monkey_13518_antiCD4	13518_Array4	LLL gr 5	Granuloma	Necropsy	Reinfection	antiCD4	antiCD4	Yes	78000	Lib A+ Lib B (2nd) Mtb Infection	6260	36041	0.0107679	0.00600222	0	FALSE	FALSE	8	Macrophages	non-doublet	grey	False	0	Macrophages	FABP4$^{hi}$, MCEMP1$^{hi}$ Alveolar Mφ
13518_Array4Granulo_GCTTCTAAATTC	13518_Array4Granulo	13518_Array4Granulo	monkey_13518_antiCD4	13518_Array4	LLL gr 5	Granuloma	Necropsy	Reinfection	antiCD4	antiCD4	Yes	78000	Lib A+ Lib B (2nd) Mtb Infection	5902	34838	0.00208464	0.0128205	0	FALSE	FALSE	8	Macrophages	non-doublet	grey	False	0	Macrophages	FABP4$^{hi}$, MCEMP1$^{hi}$ Alveolar Mφ
13518_Array4Granulo_ACAACCAGTGTC	13518_Array4Granulo	13518_Array4Granulo	monkey_13518_antiCD4	13518_Array4	LLL gr 5	Granuloma	Necropsy	Reinfection	antiCD4	antiCD4	Yes	78000	Lib A+ Lib B (2nd) Mtb Infection	6264	35153	0.00339669	0.0108901	0	FALSE	FALSE	8	Macrophages	non-doublet	grey	False	0	Macrophages	FABP4$^{hi}$, MCEMP1$^{hi}$ Alveolar Mφ
13518_Array4Granulo_GTGAATCTCGTT	13518_Array4Granulo	13518_Array4Granulo	monkey_13518_antiCD4	13518_Array4	LLL gr 5	Granuloma	Necropsy	Reinfection	antiCD4	antiCD4	Yes	78000	Lib A+ Lib B (2nd) Mtb Infection	7039	35218	0.00286762	0.0435311	0	FALSE	FALSE	16	Mast cells	non-doublet	grey	False	0	Mast cells	Proliferating Mast cells
13518_Array4Granulo_CATGAGACCTCA	13518_Array4Granulo	13518_Array4Granulo	monkey_13518_antiCD4	13518_Array4	LLL gr 5	Granuloma	Necropsy	Reinfection	antiCD4	antiCD4	Yes	78000	Lib A+ Lib B (2nd) Mtb Infection	6652	35159	0.0180771	0.0129419	0	FALSE	FALSE	21	Macrophages	non-doublet	grey	False	0	Macrophages	FABP4$^{hi}$, MCEMP1$^{hi}$ Alveolar Mφ
13518_Array4Granulo_AGCGTTACTCAG	13518_Array4Granulo	13518_Array4Granulo	monkey_13518_antiCD4	13518_Array4	LLL gr 5	Granuloma	Necropsy	Reinfection	antiCD4	antiCD4	Yes	78000	Lib A+ Lib B (2nd) Mtb Infection	6057	34548	0.0189779	0.00517101	0	FALSE	FALSE	8	Macrophages	non-doublet	grey	False	0	Macrophages	FABP4$^{hi}$, MCEMP1$^{hi}$ Alveolar Mφ
13518_Array4Granulo_CGGGTATCGTTA	13518_Array4Granulo	13518_Array4Granulo	monkey_13518_antiCD4	13518_Array4	LLL gr 5	Granuloma	Necropsy	Reinfection	antiCD4	antiCD4	Yes	78000	Lib A+ Lib B (2nd) Mtb Infection	6222	35073	0.00601952	0.0112801	0	FALSE	FALSE	8	Macrophages	non-doublet	grey	False	0	Macrophages	FABP4$^{hi}$, MCEMP1$^{hi}$ Alveolar Mφ
13518_Array4Granulo_CTAAACGACAAG	13518_Array4Granulo	13518_Array4Granulo	monkey_13518_antiCD4	13518_Array4	LLL gr 5	Granuloma	Necropsy	Reinfection	antiCD4	antiCD4	Yes	78000	Lib A+ Lib B (2nd) Mtb Infection	7516	35896	0.0011421	0.0267463	0	FALSE	FALSE	20	Fibroblasts	non-doublet	grey	False	0	Fibroblasts	COL6A2$^{hi}$ Fibroblasts
13518_Array4Granulo_AACGCGGACCCT	13518_Array4Granulo	13518_Array4Granulo	monkey_13518_antiCD4	13518_Array4	LLL gr 5	Granuloma	Necropsy	Reinfection	antiCD4	antiCD4	Yes	78000	Lib A+ Lib B (2nd) Mtb Infection	6586	35306	0.0121633	0.0163134	0	FALSE	FALSE	15	Macrophages	non-doublet	grey	False	0	Macrophages	CXCL9$^{hi}$, IDO1$^{hi}$ Mφ
13518_Array4Granulo_CTATGCGCCAGT	13518_Array4Granulo	13518_Array4Granulo	monkey_13518_antiCD4	13518_Array4	LLL gr 5	Granuloma	Necropsy	Reinfection	antiCD4	antiCD4	Yes	78000	Lib A+ Lib B (2nd) Mtb Infection	7123	33445	0.00554844	0.0339309	0	FALSE	FALSE	19	Nonimmune cells	non-doublet	grey	False	0	Alveolar Type 2 cells	CXCL17$^{hi}$Alveolar Type 2 cells
13518_Array4Granulo_CTGTATGTTCGT	13518_Array4Granulo	13518_Array4Granulo	monkey_13518_antiCD4	13518_Array4	LLL gr 5	Granuloma	Necropsy	Reinfection	antiCD4	antiCD4	Yes	78000	Lib A+ Lib B (2nd) Mtb Infection	5835	33330	0.0108421	0.0129354	0	FALSE	FALSE	8	Macrophages	non-doublet	grey	False	0	Macrophages	CXCL9$^{hi}$, IDO1$^{hi}$ Mφ
13518_Array4Granulo_CAGGAGTATAGG	13518_Array4Granulo	13518_Array4Granulo	monkey_13518_antiCD4	13518_Array4	LLL gr 5	Granuloma	Necropsy	Reinfection	antiCD4	antiCD4	Yes	78000	Lib A+ Lib B (2nd) Mtb Infection	7269	35727	0.00526008	0.00666808	0	FALSE	FALSE	21	Macrophages	non-doublet	grey	False	0	Macrophages	FABP4$^{hi}$, MCEMP1$^{hi}$ Alveolar Mφ
13518_Array4Granulo_AACACTTACAGA	13518_Array4Granulo	13518_Array4Granulo	monkey_13518_antiCD4	13518_Array4	LLL gr 5	Granuloma	Necropsy	Reinfection	antiCD4	antiCD4	Yes	78000	Lib A+ Lib B (2nd) Mtb Infection	6264	33174	0.00836393	0.0217517	0	FALSE	FALSE	15	Macrophages	non-doublet	grey	False	0	Macrophages	CXCL9$^{hi}$, IDO1$^{hi}$ Mφ
13518_Array4Granulo_GAGAAATTCATA	13518_Array4Granulo	13518_Array4Granulo	monkey_13518_antiCD4	13518_Array4	LLL gr 5	Granuloma	Necropsy	Reinfection	antiCD4	antiCD4	Yes	78000	Lib A+ Lib B (2nd) Mtb Infection	6175	32594	0.0169652	0.0109201	0	FALSE	FALSE	8	Macrophages	non-doublet	grey	False	0	Macrophages	CXCL9$^{hi}$, IDO1$^{hi}$ Mφ
13518_Array4Granulo_AGTACCACCTTA	13518_Array4Granulo	13518_Array4Granulo	monkey_13518_antiCD4	13518_Array4	LLL gr 5	Granuloma	Necropsy	Reinfection	antiCD4	antiCD4	Yes	78000	Lib A+ Lib B (2nd) Mtb Infection	5889	33266	0.00544341	0.00652075	0	FALSE	FALSE	15	Macrophages	non-doublet	grey	False	0	Macrophages	CXCL9$^{hi}$, IDO1$^{hi}$ Mφ
13518_Array4Granulo_GATTGTCGCTAA	13518_Array4Granulo	13518_Array4Granulo	monkey_13518_antiCD4	13518_Array4	LLL gr 5	Granuloma	Necropsy	Reinfection	antiCD4	antiCD4	Yes	78000	Lib A+ Lib B (2nd) Mtb Infection	6989	33461	0.00772578	0.00822781	0	FALSE	FALSE	8	Macrophages	non-doublet	grey	False	0	Macrophages	FABP4$^{hi}$, MCEMP1$^{hi}$ Alveolar Mφ
13518_Array4Granulo_GTAACAATGCAG	13518_Array4Granulo	13518_Array4Granulo	monkey_13518_antiCD4	13518_Array4	LLL gr 5	Granuloma	Necropsy	Reinfection	antiCD4	antiCD4	Yes	78000	Lib A+ Lib B (2nd) Mtb Infection	5472	31944	0.0073962	0.0114798	0	FALSE	FALSE	15	Macrophages	non-doublet	grey	False	0	Macrophages	CXCL9$^{hi}$, IDO1$^{hi}$ Mφ
13518_Array4Granulo_GCCCACGTGTTC	13518_Array4Granulo	13518_Array4Granulo	monkey_13518_antiCD4	13518_Array4	LLL gr 5	Granuloma	Necropsy	Reinfection	antiCD4	antiCD4	Yes	78000	Lib A+ Lib B (2nd) Mtb Infection	6309	33359	0.00273863	0.00556285	0	FALSE	FALSE	8	Macrophages	non-doublet	grey	False	0	Macrophages	FABP4$^{hi}$, MCEMP1$^{hi}$ Alveolar Mφ
13518_Array4Granulo_AGTTAATCCCAG	13518_Array4Granulo	13518_Array4Granulo	monkey_13518_antiCD4	13518_Array4	LLL gr 5	Granuloma	Necropsy	Reinfection	antiCD4	antiCD4	Yes	78000	Lib A+ Lib B (2nd) Mtb Infection	6305	32430	0.0126497	0.0129589	0	FALSE	FALSE	21	Macrophages	non-doublet	grey	False	0	Macrophages	FABP4$^{hi}$, MCEMP1$^{hi}$ Alveolar Mφ
13518_Array4Granulo_ATGCGGCGGTTG	13518_Array4Granulo	13518_Array4Granulo	monkey_13518_antiCD4	13518_Array4	LLL gr 5	Granuloma	Necropsy	Reinfection	antiCD4	antiCD4	Yes	78000	Lib A+ Lib B (2nd) Mtb Infection	5790	31083	0.0107867	0.0130016	0	FALSE	FALSE	8	Macrophages	non-doublet	grey	False	0	Macrophages	CXCL9$^{hi}$, IDO1$^{hi}$ Mφ
13518_Array4Granulo_AGCTGCCTTATT	13518_Array4Granulo	13518_Array4Granulo	monkey_13518_antiCD4	13518_Array4	LLL gr 5	Granuloma	Necropsy	Reinfection	antiCD4	antiCD4	Yes	78000	Lib A+ Lib B (2nd) Mtb Infection	6356	31225	0.00875106	0.0253752	0	FALSE	FALSE	21	Macrophages	non-doublet	grey	False	0	Macrophages	FABP4$^{hi}$, MCEMP1$^{hi}$ Alveolar Mφ
13518_Array4Granulo_GGCACCTTGAAC	13518_Array4Granulo	13518_Array4Granulo	monkey_13518_antiCD4	13518_Array4	LLL gr 5	Granuloma	Necropsy	Reinfection	antiCD4	antiCD4	Yes	78000	Lib A+ Lib B (2nd) Mtb Infection	5526	29441	0.0131909	0.031343	0	FALSE	FALSE	15	Macrophages	non-doublet	grey	False	0	Macrophages	CXCL9$^{hi}$, IDO1$^{hi}$ Mφ
13518_Array4Granulo_CATTCCTCGAGC	13518_Array4Granulo	13518_Array4Granulo	monkey_13518_antiCD4	13518_Array4	LLL gr 5	Granuloma	Necropsy	Reinfection	antiCD4	antiCD4	Yes	78000	Lib A+ Lib B (2nd) Mtb Infection	6047	31370	0.00647513	0.0218463	0	FALSE	FALSE	15	Macrophages	non-doublet	grey	False	0	Macrophages	CXCL9$^{hi}$, IDO1$^{hi}$ Mφ
13518_Array4Granulo_GGTGTAGTGAGT	13518_Array4Granulo	13518_Array4Granulo	monkey_13518_antiCD4	13518_Array4	LLL gr 5	Granuloma	Necropsy	Reinfection	antiCD4	antiCD4	Yes	78000	Lib A+ Lib B (2nd) Mtb Infection	5686	30252	0.00776343	0.014422	0	FALSE	FALSE	15	Macrophages	non-doublet	grey	False	0	Macrophages	CXCL9$^{hi}$, IDO1$^{hi}$ Mφ
13518_Array4Granulo_GTCTAGCTTTAT	13518_Array4Granulo	13518_Array4Granulo	monkey_13518_antiCD4	13518_Array4	LLL gr 5	Granuloma	Necropsy	Reinfection	antiCD4	antiCD4	Yes	78000	Lib A+ Lib B (2nd) Mtb Infection	5993	31616	0.00392787	0.00565375	0	FALSE	FALSE	21	Macrophages	non-doublet	grey	False	0	Macrophages	FABP4$^{hi}$, MCEMP1$^{hi}$ Alveolar Mφ
13518_Array4Granulo_AGCCTTAATCCT	13518_Array4Granulo	13518_Array4Granulo	monkey_13518_antiCD4	13518_Array4	LLL gr 5	Granuloma	Necropsy	Reinfection	antiCD4	antiCD4	Yes	78000	Lib A+ Lib B (2nd) Mtb Infection	5990	30711	0.0114779	0.0056648	0	FALSE	FALSE	21	Macrophages	non-doublet	grey	False	0	Macrophages	FABP4$^{hi}$, MCEMP1$^{hi}$ Alveolar Mφ
13518_Array4Granulo_GTATCCGGGTGT	13518_Array4Granulo	13518_Array4Granulo	monkey_13518_antiCD4	13518_Array4	LLL gr 5	Granuloma	Necropsy	Reinfection	antiCD4	antiCD4	Yes	78000	Lib A+ Lib B (2nd) Mtb Infection	6040	30991	0.00869487	0.00376479	0	FALSE	FALSE	8	Macrophages	non-doublet	grey	False	0	Macrophages	FABP4$^{hi}$, MCEMP1$^{hi}$ Alveolar Mφ
13518_Array4Granulo_GGCCCTTTTTTC	13518_Array4Granulo	13518_Array4Granulo	monkey_13518_antiCD4	13518_Array4	LLL gr 5	Granuloma	Necropsy	Reinfection	antiCD4	antiCD4	Yes	78000	Lib A+ Lib B (2nd) Mtb Infection	6437	32287	0.00446622	0.0510013	0	FALSE	FALSE	17	TNK cells	non-doublet	grey	False	0	T,NK cells	$T_{Naive/CM-like}$
13518_Array4Granulo_CTGCTTAGGACC	13518_Array4Granulo	13518_Array4Granulo	monkey_13518_antiCD4	13518_Array4	LLL gr 5	Granuloma	Necropsy	Reinfection	antiCD4	antiCD4	Yes	78000	Lib A+ Lib B (2nd) Mtb Infection	6180	30735	0.00527665	0.0124227	0	FALSE	FALSE	8	Macrophages	non-doublet	grey	False	0	Macrophages	FABP4$^{hi}$, MCEMP1$^{hi}$ Alveolar Mφ
13518_Array4Granulo_CCGCATCGAGAT	13518_Array4Granulo	13518_Array4Granulo	monkey_13518_antiCD4	13518_Array4	LLL gr 5	Granuloma	Necropsy	Reinfection	antiCD4	antiCD4	Yes	78000	Lib A+ Lib B (2nd) Mtb Infection	5994	30669	0.00411336	0.0199921	0	FALSE	FALSE	8	Macrophages	non-doublet	grey	False	0	Macrophages	CXCL9$^{hi}$, IDO1$^{hi}$ Mφ
13518_Array4Granulo_CGGCGAAAGAAA	13518_Array4Granulo	13518_Array4Granulo	monkey_13518_antiCD4	13518_Array4	LLL gr 5	Granuloma	Necropsy	Reinfection	antiCD4	antiCD4	Yes	78000	Lib A+ Lib B (2nd) Mtb Infection	6302	29942	0.0128949	0.0272025	0	FALSE	FALSE	16	Mast cells	non-doublet	grey	False	0	Mast cells	Proliferating Mast cells
13518_Array4Granulo_CATCGCGATATT	13518_Array4Granulo	13518_Array4Granulo	monkey_13518_antiCD4	13518_Array4	LLL gr 5	Granuloma	Necropsy	Reinfection	antiCD4	antiCD4	Yes	78000	Lib A+ Lib B (2nd) Mtb Infection	5783	29753	0.0150403	0.00733895	0	FALSE	FALSE	8	Macrophages	non-doublet	grey	False	0	Macrophages	FABP4$^{hi}$, MCEMP1$^{hi}$ Alveolar Mφ
13518_Array4Granulo_GAGTGGACCGAT	13518_Array4Granulo	13518_Array4Granulo	monkey_13518_antiCD4	13518_Array4	LLL gr 5	Granuloma	Necropsy	Reinfection	antiCD4	antiCD4	Yes	78000	Lib A+ Lib B (2nd) Mtb Infection	5854	30834	0.00476754	0.00576964	0	FALSE	FALSE	8	Macrophages	non-doublet	grey	False	0	Macrophages	CXCL9$^{hi}$, IDO1$^{hi}$ Mφ
13518_Array4Granulo_GCCGTCAGGTTA	13518_Array4Granulo	13518_Array4Granulo	monkey_13518_antiCD4	13518_Array4	LLL gr 5	Granuloma	Necropsy	Reinfection	antiCD4	antiCD4	Yes	78000	Lib A+ Lib B (2nd) Mtb Infection	5665	30089	0.00561933	0.00661097	0	FALSE	FALSE	21	Macrophages	non-doublet	grey	False	0	Macrophages	FABP4$^{hi}$, MCEMP1$^{hi}$ Alveolar Mφ
13518_Array4Granulo_CGCACGTACTCT	13518_Array4Granulo	13518_Array4Granulo	monkey_13518_antiCD4	13518_Array4	LLL gr 5	Granuloma	Necropsy	Reinfection	antiCD4	antiCD4	Yes	78000	Lib A+ Lib B (2nd) Mtb Infection	5732	30701	0.00224781	0.00564989	0	FALSE	FALSE	8	Macrophages	non-doublet	grey	False	0	Macrophages	FABP4$^{hi}$, MCEMP1$^{hi}$ Alveolar Mφ
13518_Array4Granulo_CCTCGCCAACGA	13518_Array4Granulo	13518_Array4Granulo	monkey_13518_antiCD4	13518_Array4	LLL gr 5	Granuloma	Necropsy	Reinfection	antiCD4	antiCD4	Yes	78000	Lib A+ Lib B (2nd) Mtb Infection	5705	30760	0.00221588	0.0122936	0	FALSE	FALSE	8	Macrophages	non-doublet	grey	False	0	Macrophages	CXCL9$^{hi}$, IDO1$^{hi}$ Mφ
13518_Array4Granulo_CAACCCCGTAAA	13518_Array4Granulo	13518_Array4Granulo	monkey_13518_antiCD4	13518_Array4	LLL gr 5	Granuloma	Necropsy	Reinfection	antiCD4	antiCD4	Yes	78000	Lib A+ Lib B (2nd) Mtb Infection	5867	30805	0.00475431	0.00983962	0	FALSE	FALSE	8	Macrophages	non-doublet	grey	False	0	Macrophages	FABP4$^{hi}$, MCEMP1$^{hi}$ Alveolar Mφ
13518_Array4Granulo_AATCGGGCTTCA	13518_Array4Granulo	13518_Array4Granulo	monkey_13518_antiCD4	13518_Array4	LLL gr 5	Granuloma	Necropsy	Reinfection	antiCD4	antiCD4	Yes	78000	Lib A+ Lib B (2nd) Mtb Infection	5936	30445	0.0056037	0.00652234	0	FALSE	FALSE	8	Macrophages	non-doublet	grey	False	0	Macrophages	FABP4$^{hi}$, MCEMP1$^{hi}$ Alveolar Mφ
13518_Array4Granulo_ATGGACCGTGTA	13518_Array4Granulo	13518_Array4Granulo	monkey_13518_antiCD4	13518_Array4	LLL gr 5	Granuloma	Necropsy	Reinfection	antiCD4	antiCD4	Yes	78000	Lib A+ Lib B (2nd) Mtb Infection	5622	30074	0.00134195	0.00493087	0	FALSE	FALSE	8	Macrophages	non-doublet	grey	False	0	Macrophages	FABP4$^{hi}$, MCEMP1$^{hi}$ Alveolar Mφ
13518_Array4Granulo_GACCGGGTGACG	13518_Array4Granulo	13518_Array4Granulo	monkey_13518_antiCD4	13518_Array4	LLL gr 5	Granuloma	Necropsy	Reinfection	antiCD4	antiCD4	Yes	78000	Lib A+ Lib B (2nd) Mtb Infection	5577	29923	0.00413933	0.00386337	0	FALSE	FALSE	8	Macrophages	non-doublet	grey	False	0	Macrophages	FABP4$^{hi}$, MCEMP1$^{hi}$ Alveolar Mφ
13518_Array4Granulo_AAGCATGAACCG	13518_Array4Granulo	13518_Array4Granulo	monkey_13518_antiCD4	13518_Array4	LLL gr 5	Granuloma	Necropsy	Reinfection	antiCD4	antiCD4	Yes	78000	Lib A+ Lib B (2nd) Mtb Infection	5025	29459	0.00246305	0.00307082	0	FALSE	FALSE	8	Macrophages	non-doublet	grey	False	0	Macrophages	FABP4$^{hi}$, MCEMP1$^{hi}$ Alveolar Mφ
13518_Array4Granulo_CCGTTCAGCATA	13518_Array4Granulo	13518_Array4Granulo	monkey_13518_antiCD4	13518_Array4	LLL gr 5	Granuloma	Necropsy	Reinfection	antiCD4	antiCD4	Yes	78000	Lib A+ Lib B (2nd) Mtb Infection	5150	29805	0.00310479	0.00242561	0	FALSE	FALSE	8	Macrophages	non-doublet	grey	False	0	Macrophages	FABP4$^{hi}$, MCEMP1$^{hi}$ Alveolar Mφ
13518_Array4Granulo_ATCATGTTACGT	13518_Array4Granulo	13518_Array4Granulo	monkey_13518_antiCD4	13518_Array4	LLL gr 5	Granuloma	Necropsy	Reinfection	antiCD4	antiCD4	Yes	78000	Lib A+ Lib B (2nd) Mtb Infection	5318	28799	0.0142726	0.00452546	0	FALSE	FALSE	8	Macrophages	non-doublet	grey	False	0	Macrophages	FABP4$^{hi}$, MCEMP1$^{hi}$ Alveolar Mφ
13518_Array4Granulo_GCCGCCATTCAG	13518_Array4Granulo	13518_Array4Granulo	monkey_13518_antiCD4	13518_Array4	LLL gr 5	Granuloma	Necropsy	Reinfection	antiCD4	antiCD4	Yes	78000	Lib A+ Lib B (2nd) Mtb Infection	5570	29435	0.00179386	0.0157986	0	FALSE	FALSE	8	Macrophages	non-doublet	grey	False	0	Macrophages	FABP4$^{hi}$, MCEMP1$^{hi}$ Alveolar Mφ
13518_Array4Granulo_CCTATCCTCGTT	13518_Array4Granulo	13518_Array4Granulo	monkey_13518_antiCD4	13518_Array4	LLL gr 5	Granuloma	Necropsy	Reinfection	antiCD4	antiCD4	Yes	78000	Lib A+ Lib B (2nd) Mtb Infection	5902	29183	0	0.0148386	0	FALSE	FALSE	20	Fibroblasts	non-doublet	grey	False	0	Fibroblasts	COL6A2$^{hi}$ Fibroblasts
13518_Array4Granulo_GCTCTATCTACA	13518_Array4Granulo	13518_Array4Granulo	monkey_13518_antiCD4	13518_Array4	LLL gr 5	Granuloma	Necropsy	Reinfection	antiCD4	antiCD4	Yes	78000	Lib A+ Lib B (2nd) Mtb Infection	6030	28845	0.0108125	0.0107811	0	FALSE	FALSE	8	Macrophages	non-doublet	grey	False	0	Macrophages	FABP4$^{hi}$, MCEMP1$^{hi}$ Alveolar Mφ
13518_Array4Granulo_ACAAAGGCGCGC	13518_Array4Granulo	13518_Array4Granulo	monkey_13518_antiCD4	13518_Array4	LLL gr 5	Granuloma	Necropsy	Reinfection	antiCD4	antiCD4	Yes	78000	Lib A+ Lib B (2nd) Mtb Infection	5616	28698	0.00620135	0.00852686	0	FALSE	FALSE	8	Macrophages	non-doublet	grey	False	0	Macrophages	FABP4$^{hi}$, MCEMP1$^{hi}$ Alveolar Mφ
13518_Array4Granulo_ATCCCCGGAACC	13518_Array4Granulo	13518_Array4Granulo	monkey_13518_antiCD4	13518_Array4	LLL gr 5	Granuloma	Necropsy	Reinfection	antiCD4	antiCD4	Yes	78000	Lib A+ Lib B (2nd) Mtb Infection	5426	28091	0.00760703	0.00702188	0	FALSE	FALSE	8	Macrophages	non-doublet	grey	False	0	Macrophages	FABP4$^{hi}$, MCEMP1$^{hi}$ Alveolar Mφ
13518_Array4Granulo_CTACGGATAGGA	13518_Array4Granulo	13518_Array4Granulo	monkey_13518_antiCD4	13518_Array4	LLL gr 5	Granuloma	Necropsy	Reinfection	antiCD4	antiCD4	Yes	78000	Lib A+ Lib B (2nd) Mtb Infection	5389	27955	0.00314476	0.0167393	0	FALSE	FALSE	15	Macrophages	non-doublet	grey	False	0	Macrophages	CXCL9$^{hi}$, IDO1$^{hi}$ Mφ
13518_Array4Granulo_CTACCTTCGATA	13518_Array4Granulo	13518_Array4Granulo	monkey_13518_antiCD4	13518_Array4	LLL gr 5	Granuloma	Necropsy	Reinfection	antiCD4	antiCD4	Yes	78000	Lib A+ Lib B (2nd) Mtb Infection	5463	27890	0.0166672	0.0236952	0	FALSE	FALSE	8	Macrophages	non-doublet	grey	False	0	Macrophages	FABP4$^{hi}$, MCEMP1$^{hi}$ Alveolar Mφ
13518_Array4Granulo_GAGCGAGTGATG	13518_Array4Granulo	13518_Array4Granulo	monkey_13518_antiCD4	13518_Array4	LLL gr 5	Granuloma	Necropsy	Reinfection	antiCD4	antiCD4	Yes	78000	Lib A+ Lib B (2nd) Mtb Infection	5479	27621	0.00450118	0.00480349	0	FALSE	FALSE	15	Macrophages	non-doublet	grey	False	0	Macrophages	CXCL9$^{hi}$, IDO1$^{hi}$ Mφ
13518_Array4Granulo_CCGATGAAGGTA	13518_Array4Granulo	13518_Array4Granulo	monkey_13518_antiCD4	13518_Array4	LLL gr 5	Granuloma	Necropsy	Reinfection	antiCD4	antiCD4	Yes	78000	Lib A+ Lib B (2nd) Mtb Infection	5515	27342	0.00885431	0.00660719	0	FALSE	FALSE	8	Macrophages	non-doublet	grey	False	0	Macrophages	FABP4$^{hi}$, MCEMP1$^{hi}$ Alveolar Mφ
13518_Array4Granulo_GTTTCTTGCACC	13518_Array4Granulo	13518_Array4Granulo	monkey_13518_antiCD4	13518_Array4	LLL gr 5	Granuloma	Necropsy	Reinfection	antiCD4	antiCD4	Yes	78000	Lib A+ Lib B (2nd) Mtb Infection	5461	27250	0.00111217	0.0250564	0	FALSE	FALSE	8	Macrophages	non-doublet	grey	False	0	Macrophages	FABP4$^{hi}$, MCEMP1$^{hi}$ Alveolar Mφ
13518_Array4Granulo_GGGAACGACGGA	13518_Array4Granulo	13518_Array4Granulo	monkey_13518_antiCD4	13518_Array4	LLL gr 5	Granuloma	Necropsy	Reinfection	antiCD4	antiCD4	Yes	78000	Lib A+ Lib B (2nd) Mtb Infection	5751	27499	0.00436347	0.0269469	0	FALSE	FALSE	21	Macrophages	non-doublet	grey	False	0	Macrophages	FABP4$^{hi}$, MCEMP1$^{hi}$ Alveolar Mφ
13518_Array4Granulo_CGCCATTGTGAT	13518_Array4Granulo	13518_Array4Granulo	monkey_13518_antiCD4	13518_Array4	LLL gr 5	Granuloma	Necropsy	Reinfection	antiCD4	antiCD4	Yes	78000	Lib A+ Lib B (2nd) Mtb Infection	5800	27321	0.00781017	0.00999437	0	FALSE	FALSE	21	Macrophages	non-doublet	grey	False	0	Macrophages	FABP4$^{hi}$, MCEMP1$^{hi}$ Alveolar Mφ
13518_Array4Granulo_AAGATATTCGCT	13518_Array4Granulo	13518_Array4Granulo	monkey_13518_antiCD4	13518_Array4	LLL gr 5	Granuloma	Necropsy	Reinfection	antiCD4	antiCD4	Yes	78000	Lib A+ Lib B (2nd) Mtb Infection	5870	27772	0.00416583	0.00736519	0	FALSE	FALSE	21	Macrophages	non-doublet	grey	False	0	Macrophages	FABP4$^{hi}$, MCEMP1$^{hi}$ Alveolar Mφ
13518_Array4Granulo_CTGCACTTAGCT	13518_Array4Granulo	13518_Array4Granulo	monkey_13518_antiCD4	13518_Array4	LLL gr 5	Granuloma	Necropsy	Reinfection	antiCD4	antiCD4	Yes	78000	Lib A+ Lib B (2nd) Mtb Infection	5202	27051	0.00634761	0.0136692	0	FALSE	FALSE	15	Macrophages	non-doublet	grey	False	0	Macrophages	CXCL9$^{hi}$, IDO1$^{hi}$ Mφ
13518_Array4Granulo_GTACGGGAGCTG	13518_Array4Granulo	13518_Array4Granulo	monkey_13518_antiCD4	13518_Array4	LLL gr 5	Granuloma	Necropsy	Reinfection	antiCD4	antiCD4	Yes	78000	Lib A+ Lib B (2nd) Mtb Infection	6247	27889	0.0141175	0.00635622	0	FALSE	FALSE	21	Macrophages	non-doublet	grey	False	0	Macrophages	FABP4$^{hi}$, MCEMP1$^{hi}$ Alveolar Mφ
13518_Array4Granulo_AACCTATGTCGT	13518_Array4Granulo	13518_Array4Granulo	monkey_13518_antiCD4	13518_Array4	LLL gr 5	Granuloma	Necropsy	Reinfection	antiCD4	antiCD4	Yes	78000	Lib A+ Lib B (2nd) Mtb Infection	5736	27331	0.00158489	0.00553026	0	FALSE	FALSE	8	Macrophages	non-doublet	grey	False	0	Macrophages	FABP4$^{hi}$, MCEMP1$^{hi}$ Alveolar Mφ
13518_Array4Granulo_ACCTCAGTCACA	13518_Array4Granulo	13518_Array4Granulo	monkey_13518_antiCD4	13518_Array4	LLL gr 5	Granuloma	Necropsy	Reinfection	antiCD4	antiCD4	Yes	78000	Lib A+ Lib B (2nd) Mtb Infection	6013	26202	0.00793995	0.0307923	0	FALSE	FALSE	8	Macrophages	non-doublet	grey	False	0	Macrophages	FABP4$^{hi}$, MCEMP1$^{hi}$ Alveolar Mφ
13518_Array4Granulo_CTATCGAAATAT	13518_Array4Granulo	13518_Array4Granulo	monkey_13518_antiCD4	13518_Array4	LLL gr 5	Granuloma	Necropsy	Reinfection	antiCD4	antiCD4	Yes	78000	Lib A+ Lib B (2nd) Mtb Infection	6220	26677	0.0020894	0.0290118	0	FALSE	FALSE	20	Fibroblasts	non-doublet	grey	False	0	Fibroblasts	COL6A2$^{hi}$ Fibroblasts
13518_Array4Granulo_CAGCATACCAGG	13518_Array4Granulo	13518_Array4Granulo	monkey_13518_antiCD4	13518_Array4	LLL gr 5	Granuloma	Necropsy	Reinfection	antiCD4	antiCD4	Yes	78000	Lib A+ Lib B (2nd) Mtb Infection	6216	28115	0.00202293	0.0121713	0	FALSE	FALSE	15	Macrophages	non-doublet	grey	False	0	Macrophages	CXCL9$^{hi}$, IDO1$^{hi}$ Mφ
13518_Array4Granulo_AACCTAACCCTG	13518_Array4Granulo	13518_Array4Granulo	monkey_13518_antiCD4	13518_Array4	LLL gr 5	Granuloma	Necropsy	Reinfection	antiCD4	antiCD4	Yes	78000	Lib A+ Lib B (2nd) Mtb Infection	5956	27577	0.00387979	0.00844025	0	FALSE	FALSE	21	Macrophages	non-doublet	grey	False	0	Macrophages	FABP4$^{hi}$, MCEMP1$^{hi}$ Alveolar Mφ
13518_Array4Granulo_CGATCGGACCTT	13518_Array4Granulo	13518_Array4Granulo	monkey_13518_antiCD4	13518_Array4	LLL gr 5	Granuloma	Necropsy	Reinfection	antiCD4	antiCD4	Yes	78000	Lib A+ Lib B (2nd) Mtb Infection	6617	27073	0.000138083	0.0209542	0	FALSE	FALSE	20	Fibroblasts	non-doublet	grey	False	0	Fibroblasts	COL6A2$^{hi}$ Fibroblasts
13518_Array4Granulo_GGACCTGTTACA	13518_Array4Granulo	13518_Array4Granulo	monkey_13518_antiCD4	13518_Array4	LLL gr 5	Granuloma	Necropsy	Reinfection	antiCD4	antiCD4	Yes	78000	Lib A+ Lib B (2nd) Mtb Infection	5846	27090	0.000479748	0.0194983	0	FALSE	FALSE	8	Macrophages	non-doublet	grey	False	0	Macrophages	FABP4$^{hi}$, MCEMP1$^{hi}$ Alveolar Mφ
13518_Array4Granulo_CCATTGATGTGT	13518_Array4Granulo	13518_Array4Granulo	monkey_13518_antiCD4	13518_Array4	LLL gr 5	Granuloma	Necropsy	Reinfection	antiCD4	antiCD4	Yes	78000	Lib A+ Lib B (2nd) Mtb Infection	5916	25947	0.0186475	0.0106365	0	FALSE	FALSE	8	Macrophages	non-doublet	grey	False	0	Macrophages	FABP4$^{hi}$, MCEMP1$^{hi}$ Alveolar Mφ
13518_Array4Granulo_AAGCTCTTACTT	13518_Array4Granulo	13518_Array4Granulo	monkey_13518_antiCD4	13518_Array4	LLL gr 5	Granuloma	Necropsy	Reinfection	antiCD4	antiCD4	Yes	78000	Lib A+ Lib B (2nd) Mtb Infection	6474	28123	0	0.0219765	0	FALSE	FALSE	8	Macrophages	non-doublet	grey	False	0	Macrophages	FABP4$^{hi}$, MCEMP1$^{hi}$ Alveolar Mφ
13518_Array4Granulo_CGTGGATACGCT	13518_Array4Granulo	13518_Array4Granulo	monkey_13518_antiCD4	13518_Array4	LLL gr 5	Granuloma	Necropsy	Reinfection	antiCD4	antiCD4	Yes	78000	Lib A+ Lib B (2nd) Mtb Infection	5631	26733	0.0133301	0.00200817	0	FALSE	FALSE	8	Macrophages	non-doublet	grey	False	0	Macrophages	FABP4$^{hi}$, MCEMP1$^{hi}$ Alveolar Mφ
13518_Array4Granulo_AGGTCAAATTGT	13518_Array4Granulo	13518_Array4Granulo	monkey_13518_antiCD4	13518_Array4	LLL gr 5	Granuloma	Necropsy	Reinfection	antiCD4	antiCD4	Yes	78000	Lib A+ Lib B (2nd) Mtb Infection	5255	26547	0.00147903	0.0188048	0	FALSE	FALSE	15	Macrophages	non-doublet	grey	False	0	Macrophages	CXCL9$^{hi}$, IDO1$^{hi}$ Mφ
13518_Array4Granulo_ACGCGTTACCGG	13518_Array4Granulo	13518_Array4Granulo	monkey_13518_antiCD4	13518_Array4	LLL gr 5	Granuloma	Necropsy	Reinfection	antiCD4	antiCD4	Yes	78000	Lib A+ Lib B (2nd) Mtb Infection	5589	26663	0.00384682	0.00689655	0	FALSE	FALSE	8	Macrophages	non-doublet	grey	False	0	Macrophages	FABP4$^{hi}$, MCEMP1$^{hi}$ Alveolar Mφ
13518_Array4Granulo_CTCGCGACGAAC	13518_Array4Granulo	13518_Array4Granulo	monkey_13518_antiCD4	13518_Array4	LLL gr 5	Granuloma	Necropsy	Reinfection	antiCD4	antiCD4	Yes	78000	Lib A+ Lib B (2nd) Mtb Infection	5547	25904	0.00548673	0.0228096	0	FALSE	FALSE	8	Macrophages	non-doublet	grey	False	0	Macrophages	FABP4$^{hi}$, MCEMP1$^{hi}$ Alveolar Mφ
13518_Array4Granulo_GATCAGAACACT	13518_Array4Granulo	13518_Array4Granulo	monkey_13518_antiCD4	13518_Array4	LLL gr 5	Granuloma	Necropsy	Reinfection	antiCD4	antiCD4	Yes	78000	Lib A+ Lib B (2nd) Mtb Infection	5638	25851	0.0131085	0.00967961	0	FALSE	FALSE	21	Macrophages	non-doublet	grey	False	0	Macrophages	FABP4$^{hi}$, MCEMP1$^{hi}$ Alveolar Mφ
13518_Array4Granulo_CGGTGACTTTAC	13518_Array4Granulo	13518_Array4Granulo	monkey_13518_antiCD4	13518_Array4	LLL gr 5	Granuloma	Necropsy	Reinfection	antiCD4	antiCD4	Yes	78000	Lib A+ Lib B (2nd) Mtb Infection	5631	25120	0.0100707	0.0189753	0	FALSE	FALSE	15	Macrophages	non-doublet	grey	False	0	Macrophages	CXCL9$^{hi}$, IDO1$^{hi}$ Mφ
13518_Array4Granulo_GACATGTATTTA	13518_Array4Granulo	13518_Array4Granulo	monkey_13518_antiCD4	13518_Array4	LLL gr 5	Granuloma	Necropsy	Reinfection	antiCD4	antiCD4	Yes	78000	Lib A+ Lib B (2nd) Mtb Infection	5431	26385	0.00462832	0.013991	0	FALSE	FALSE	15	Macrophages	non-doublet	grey	False	0	Macrophages	CXCL9$^{hi}$, IDO1$^{hi}$ Mφ
13518_Array4Granulo_GTTGAGACGGGC	13518_Array4Granulo	13518_Array4Granulo	monkey_13518_antiCD4	13518_Array4	LLL gr 5	Granuloma	Necropsy	Reinfection	antiCD4	antiCD4	Yes	78000	Lib A+ Lib B (2nd) Mtb Infection	5516	25354	0.00645256	0.00186978	0	FALSE	FALSE	8	Macrophages	non-doublet	grey	False	0	Macrophages	FABP4$^{hi}$, MCEMP1$^{hi}$ Alveolar Mφ
13518_Array4Granulo_AGTCTCCAACGC	13518_Array4Granulo	13518_Array4Granulo	monkey_13518_antiCD4	13518_Array4	LLL gr 5	Granuloma	Necropsy	Reinfection	antiCD4	antiCD4	Yes	78000	Lib A+ Lib B (2nd) Mtb Infection	5502	25955	0.000983427	0.0119468	0	FALSE	FALSE	8	Macrophages	non-doublet	grey	False	0	Macrophages	FABP4$^{hi}$, MCEMP1$^{hi}$ Alveolar Mφ
13518_Array4Granulo_CCTTATTCTCCC	13518_Array4Granulo	13518_Array4Granulo	monkey_13518_antiCD4	13518_Array4	LLL gr 5	Granuloma	Necropsy	Reinfection	antiCD4	antiCD4	Yes	78000	Lib A+ Lib B (2nd) Mtb Infection	5767	26217	0.00103976	0.0132301	0	FALSE	FALSE	15	Macrophages	non-doublet	grey	False	0	Macrophages	CXCL9$^{hi}$, IDO1$^{hi}$ Mφ
13518_Array4Granulo_ACGTACGCTGCC	13518_Array4Granulo	13518_Array4Granulo	monkey_13518_antiCD4	13518_Array4	LLL gr 5	Granuloma	Necropsy	Reinfection	antiCD4	antiCD4	Yes	78000	Lib A+ Lib B (2nd) Mtb Infection	5720	25558	0.00112343	0.00539972	0	FALSE	FALSE	21	Macrophages	non-doublet	grey	False	0	Macrophages	FABP4$^{hi}$, MCEMP1$^{hi}$ Alveolar Mφ
13518_Array4Granulo_GGGTTTTGCCAC	13518_Array4Granulo	13518_Array4Granulo	monkey_13518_antiCD4	13518_Array4	LLL gr 5	Granuloma	Necropsy	Reinfection	antiCD4	antiCD4	Yes	78000	Lib A+ Lib B (2nd) Mtb Infection	5367	25121	0.0122096	0.00644697	0	FALSE	FALSE	8	Macrophages	non-doublet	grey	False	0	Macrophages	FABP4$^{hi}$, MCEMP1$^{hi}$ Alveolar Mφ
13518_Array4Granulo_CTGAACCTCCGG	13518_Array4Granulo	13518_Array4Granulo	monkey_13518_antiCD4	13518_Array4	LLL gr 5	Granuloma	Necropsy	Reinfection	antiCD4	antiCD4	Yes	78000	Lib A+ Lib B (2nd) Mtb Infection	5281	25230	0.00272053	0.00212425	0	FALSE	FALSE	8	Macrophages	non-doublet	grey	False	0	Macrophages	FABP4$^{hi}$, MCEMP1$^{hi}$ Alveolar Mφ
13518_Array4Granulo_AGCCATCGTATA	13518_Array4Granulo	13518_Array4Granulo	monkey_13518_antiCD4	13518_Array4	LLL gr 5	Granuloma	Necropsy	Reinfection	antiCD4	antiCD4	Yes	78000	Lib A+ Lib B (2nd) Mtb Infection	5850	25129	0.00759457	0.0245834	0	FALSE	FALSE	8	Macrophages	non-doublet	grey	False	0	Macrophages	FABP4$^{hi}$, MCEMP1$^{hi}$ Alveolar Mφ
13518_Array4Granulo_GTTACGAACTCA	13518_Array4Granulo	13518_Array4Granulo	monkey_13518_antiCD4	13518_Array4	LLL gr 5	Granuloma	Necropsy	Reinfection	antiCD4	antiCD4	Yes	78000	Lib A+ Lib B (2nd) Mtb Infection	6251	25316	3.63941e-05	0.0340649	0	FALSE	FALSE	20	Fibroblasts	non-doublet	grey	False	0	Fibroblasts	COL6A2$^{hi}$ Fibroblasts
13518_Array4Granulo_GGTGATTCATTT	13518_Array4Granulo	13518_Array4Granulo	monkey_13518_antiCD4	13518_Array4	LLL gr 5	Granuloma	Necropsy	Reinfection	antiCD4	antiCD4	Yes	78000	Lib A+ Lib B (2nd) Mtb Infection	5923	25654	0.000407589	0.00352008	0	FALSE	FALSE	8	Macrophages	non-doublet	grey	False	0	Macrophages	FABP4$^{hi}$, MCEMP1$^{hi}$ Alveolar Mφ
13518_Array4Granulo_CTATGTCTAGAC	13518_Array4Granulo	13518_Array4Granulo	monkey_13518_antiCD4	13518_Array4	LLL gr 5	Granuloma	Necropsy	Reinfection	antiCD4	antiCD4	Yes	78000	Lib A+ Lib B (2nd) Mtb Infection	5234	24438	0.0113098	0.0118973	0	FALSE	FALSE	8	Macrophages	non-doublet	grey	False	0	Macrophages	FABP4$^{hi}$, MCEMP1$^{hi}$ Alveolar Mφ
13518_Array4Granulo_CCCCTCCATATT	13518_Array4Granulo	13518_Array4Granulo	monkey_13518_antiCD4	13518_Array4	LLL gr 5	Granuloma	Necropsy	Reinfection	antiCD4	antiCD4	Yes	78000	Lib A+ Lib B (2nd) Mtb Infection	5512	23952	0.025843	0.0393452	0	FALSE	FALSE	15	Macrophages	non-doublet	grey	False	0	Macrophages	CXCL9$^{hi}$, IDO1$^{hi}$ Mφ
13518_Array4Granulo_GTTCAGAAATGT	13518_Array4Granulo	13518_Array4Granulo	monkey_13518_antiCD4	13518_Array4	LLL gr 5	Granuloma	Necropsy	Reinfection	antiCD4	antiCD4	Yes	78000	Lib A+ Lib B (2nd) Mtb Infection	5205	24765	0.00564697	0.00243082	0	FALSE	FALSE	15	Macrophages	non-doublet	grey	False	0	Macrophages	CXCL9$^{hi}$, IDO1$^{hi}$ Mφ
13518_Array4Granulo_GCACCTTTCCAT	13518_Array4Granulo	13518_Array4Granulo	monkey_13518_antiCD4	13518_Array4	LLL gr 5	Granuloma	Necropsy	Reinfection	antiCD4	antiCD4	Yes	78000	Lib A+ Lib B (2nd) Mtb Infection	5459	25274	0.000146472	0.0229961	0	FALSE	FALSE	15	Macrophages	non-doublet	grey	False	0	Macrophages	CXCL9$^{hi}$, IDO1$^{hi}$ Mφ
13518_Array4Granulo_CTCTAGTCTCAT	13518_Array4Granulo	13518_Array4Granulo	monkey_13518_antiCD4	13518_Array4	LLL gr 5	Granuloma	Necropsy	Reinfection	antiCD4	antiCD4	Yes	78000	Lib A+ Lib B (2nd) Mtb Infection	5267	24139	0.00731186	0.00907421	0	FALSE	FALSE	8	Macrophages	non-doublet	grey	False	0	Macrophages	FABP4$^{hi}$, MCEMP1$^{hi}$ Alveolar Mφ
13518_Array4Granulo_CCCCATGCGCGA	13518_Array4Granulo	13518_Array4Granulo	monkey_13518_antiCD4	13518_Array4	LLL gr 5	Granuloma	Necropsy	Reinfection	antiCD4	antiCD4	Yes	78000	Lib A+ Lib B (2nd) Mtb Infection	5423	24313	0.00906799	0.00598262	0	FALSE	FALSE	21	Macrophages	non-doublet	grey	False	0	Macrophages	FABP4$^{hi}$, MCEMP1$^{hi}$ Alveolar Mφ
13518_Array4Granulo_CGGGAAGCTGTT	13518_Array4Granulo	13518_Array4Granulo	monkey_13518_antiCD4	13518_Array4	LLL gr 5	Granuloma	Necropsy	Reinfection	antiCD4	antiCD4	Yes	78000	Lib A+ Lib B (2nd) Mtb Infection	5341	24559	0.00828504	0.0117031	0	FALSE	FALSE	8	Macrophages	non-doublet	grey	False	0	Macrophages	FABP4$^{hi}$, MCEMP1$^{hi}$ Alveolar Mφ
13518_Array4Granulo_AAATGTCAACCT	13518_Array4Granulo	13518_Array4Granulo	monkey_13518_antiCD4	13518_Array4	LLL gr 5	Granuloma	Necropsy	Reinfection	antiCD4	antiCD4	Yes	78000	Lib A+ Lib B (2nd) Mtb Infection	5397	24368	0.00480513	0.00720769	0	FALSE	FALSE	8	Macrophages	non-doublet	grey	False	0	Macrophages	FABP4$^{hi}$, MCEMP1$^{hi}$ Alveolar Mφ
13518_Array4Granulo_ATCCTGCACTAA	13518_Array4Granulo	13518_Array4Granulo	monkey_13518_antiCD4	13518_Array4	LLL gr 5	Granuloma	Necropsy	Reinfection	antiCD4	antiCD4	Yes	78000	Lib A+ Lib B (2nd) Mtb Infection	5451	24706	0.00754067	0.0034067	0	FALSE	FALSE	8	Macrophages	non-doublet	grey	False	0	Macrophages	FABP4$^{hi}$, MCEMP1$^{hi}$ Alveolar Mφ
13518_Array4Granulo_CACGGAACCTCT	13518_Array4Granulo	13518_Array4Granulo	monkey_13518_antiCD4	13518_Array4	LLL gr 5	Granuloma	Necropsy	Reinfection	antiCD4	antiCD4	Yes	78000	Lib A+ Lib B (2nd) Mtb Infection	5521	23974	0.00219331	0.0222735	0	FALSE	FALSE	8	Macrophages	non-doublet	grey	False	0	Macrophages	FABP4$^{hi}$, MCEMP1$^{hi}$ Alveolar Mφ
13518_Array4Granulo_CCTAGATAGTCG	13518_Array4Granulo	13518_Array4Granulo	monkey_13518_antiCD4	13518_Array4	LLL gr 5	Granuloma	Necropsy	Reinfection	antiCD4	antiCD4	Yes	78000	Lib A+ Lib B (2nd) Mtb Infection	5936	24119	0.00317031	0.0143437	0	FALSE	FALSE	20	Fibroblasts	non-doublet	grey	False	0	Fibroblasts	COL6A2$^{hi}$ Fibroblasts
13518_Array4Granulo_CGGTTGTCGAAG	13518_Array4Granulo	13518_Array4Granulo	monkey_13518_antiCD4	13518_Array4	LLL gr 5	Granuloma	Necropsy	Reinfection	antiCD4	antiCD4	Yes	78000	Lib A+ Lib B (2nd) Mtb Infection	5625	24373	0.00526002	0.0245094	0	FALSE	FALSE	15	Macrophages	non-doublet	grey	False	0	Macrophages	CXCL9$^{hi}$, IDO1$^{hi}$ Mφ
13518_Array4Granulo_ACCGCATTATAA	13518_Array4Granulo	13518_Array4Granulo	monkey_13518_antiCD4	13518_Array4	LLL gr 5	Granuloma	Necropsy	Reinfection	antiCD4	antiCD4	Yes	78000	Lib A+ Lib B (2nd) Mtb Infection	5309	24041	0.000693481	0.00674218	0	FALSE	FALSE	8	Macrophages	non-doublet	grey	False	0	Macrophages	FABP4$^{hi}$, MCEMP1$^{hi}$ Alveolar Mφ
13518_Array4Granulo_CCTCCTTGGGAA	13518_Array4Granulo	13518_Array4Granulo	monkey_13518_antiCD4	13518_Array4	LLL gr 5	Granuloma	Necropsy	Reinfection	antiCD4	antiCD4	Yes	78000	Lib A+ Lib B (2nd) Mtb Infection	5136	24107	0.00124175	0.00442375	0	FALSE	FALSE	8	Macrophages	non-doublet	grey	False	0	Macrophages	FABP4$^{hi}$, MCEMP1$^{hi}$ Alveolar Mφ
13518_Array4Granulo_ACGTGCGCGCAC	13518_Array4Granulo	13518_Array4Granulo	monkey_13518_antiCD4	13518_Array4	LLL gr 5	Granuloma	Necropsy	Reinfection	antiCD4	antiCD4	Yes	78000	Lib A+ Lib B (2nd) Mtb Infection	5468	24321	0.00656103	0.0032997	0	FALSE	FALSE	8	Macrophages	non-doublet	grey	False	0	Macrophages	FABP4$^{hi}$, MCEMP1$^{hi}$ Alveolar Mφ
13518_Array4Granulo_ACACCTAGGGAG	13518_Array4Granulo	13518_Array4Granulo	monkey_13518_antiCD4	13518_Array4	LLL gr 5	Granuloma	Necropsy	Reinfection	antiCD4	antiCD4	Yes	78000	Lib A+ Lib B (2nd) Mtb Infection	5600	23544	0.00536017	0.0226747	0	FALSE	FALSE	15	Macrophages	non-doublet	grey	False	0	Macrophages	CXCL9$^{hi}$, IDO1$^{hi}$ Mφ
13518_Array4Granulo_AGGATCAATATC	13518_Array4Granulo	13518_Array4Granulo	monkey_13518_antiCD4	13518_Array4	LLL gr 5	Granuloma	Necropsy	Reinfection	antiCD4	antiCD4	Yes	78000	Lib A+ Lib B (2nd) Mtb Infection	5106	23204	0.00116104	0.0412168	0	FALSE	FALSE	16	Mast cells	non-doublet	grey	False	0	Mast cells	LMNA$^{hi}$, IL13$^{hi}$ Mast cells
13518_Array4Granulo_CACGTGATCCGT	13518_Array4Granulo	13518_Array4Granulo	monkey_13518_antiCD4	13518_Array4	LLL gr 5	Granuloma	Necropsy	Reinfection	antiCD4	antiCD4	Yes	78000	Lib A+ Lib B (2nd) Mtb Infection	5788	24181	0.00551386	0.0185327	0	FALSE	FALSE	21	Macrophages	non-doublet	grey	False	0	Macrophages	FABP4$^{hi}$, MCEMP1$^{hi}$ Alveolar Mφ
13518_Array4Granulo_ACCGCCCGCAGT	13518_Array4Granulo	13518_Array4Granulo	monkey_13518_antiCD4	13518_Array4	LLL gr 5	Granuloma	Necropsy	Reinfection	antiCD4	antiCD4	Yes	78000	Lib A+ Lib B (2nd) Mtb Infection	5366	23751	0.00661611	0.0102143	0	FALSE	FALSE	8	Macrophages	non-doublet	grey	False	0	Macrophages	FABP4$^{hi}$, MCEMP1$^{hi}$ Alveolar Mφ
13518_Array4Granulo_CGTCGCTTAGTG	13518_Array4Granulo	13518_Array4Granulo	monkey_13518_antiCD4	13518_Array4	LLL gr 5	Granuloma	Necropsy	Reinfection	antiCD4	antiCD4	Yes	78000	Lib A+ Lib B (2nd) Mtb Infection	4815	22893	0.00706452	0.00792319	0	FALSE	FALSE	15	Macrophages	non-doublet	grey	False	0	Macrophages	CXCL9$^{hi}$, IDO1$^{hi}$ Mφ
13518_Array4Granulo_GGCAGACTTAAT	13518_Array4Granulo	13518_Array4Granulo	monkey_13518_antiCD4	13518_Array4	LLL gr 5	Granuloma	Necropsy	Reinfection	antiCD4	antiCD4	Yes	78000	Lib A+ Lib B (2nd) Mtb Infection	5216	23239	0.00287848	0.0266454	0	FALSE	FALSE	8	Macrophages	non-doublet	grey	False	0	Macrophages	CXCL9$^{hi}$, IDO1$^{hi}$ Mφ
13518_Array4Granulo_ACTCTTCAACCG	13518_Array4Granulo	13518_Array4Granulo	monkey_13518_antiCD4	13518_Array4	LLL gr 5	Granuloma	Necropsy	Reinfection	antiCD4	antiCD4	Yes	78000	Lib A+ Lib B (2nd) Mtb Infection	5550	23817	0.00211931	0.0176609	0	FALSE	FALSE	21	Macrophages	non-doublet	grey	False	0	Macrophages	FABP4$^{hi}$, MCEMP1$^{hi}$ Alveolar Mφ
13518_Array4Granulo_ACCTGAGTACAT	13518_Array4Granulo	13518_Array4Granulo	monkey_13518_antiCD4	13518_Array4	LLL gr 5	Granuloma	Necropsy	Reinfection	antiCD4	antiCD4	Yes	78000	Lib A+ Lib B (2nd) Mtb Infection	5814	23628	0.00296583	0.0100838	0	FALSE	FALSE	21	Macrophages	non-doublet	grey	False	0	Macrophages	FABP4$^{hi}$, MCEMP1$^{hi}$ Alveolar Mφ
13518_Array4Granulo_AAGTCATGTATA	13518_Array4Granulo	13518_Array4Granulo	monkey_13518_antiCD4	13518_Array4	LLL gr 5	Granuloma	Necropsy	Reinfection	antiCD4	antiCD4	Yes	78000	Lib A+ Lib B (2nd) Mtb Infection	5539	23099	0.00401032	0.00802065	0	FALSE	FALSE	8	Macrophages	non-doublet	grey	False	0	Macrophages	FABP4$^{hi}$, MCEMP1$^{hi}$ Alveolar Mφ
13518_Array4Granulo_CTCTAAAAATGA	13518_Array4Granulo	13518_Array4Granulo	monkey_13518_antiCD4	13518_Array4	LLL gr 5	Granuloma	Necropsy	Reinfection	antiCD4	antiCD4	Yes	78000	Lib A+ Lib B (2nd) Mtb Infection	5243	22742	0.011863	0.00928055	0	FALSE	FALSE	8	Macrophages	non-doublet	grey	False	0	Macrophages	FABP4$^{hi}$, MCEMP1$^{hi}$ Alveolar Mφ
13518_Array4Granulo_GTACGGATTTAT	13518_Array4Granulo	13518_Array4Granulo	monkey_13518_antiCD4	13518_Array4	LLL gr 5	Granuloma	Necropsy	Reinfection	antiCD4	antiCD4	Yes	78000	Lib A+ Lib B (2nd) Mtb Infection	4872	22398	0.00836033	0.0201208	0	FALSE	FALSE	15	Macrophages	non-doublet	grey	False	0	Macrophages	CXCL9$^{hi}$, IDO1$^{hi}$ Mφ
13518_Array4Granulo_GGTCTCCCTTGA	13518_Array4Granulo	13518_Array4Granulo	monkey_13518_antiCD4	13518_Array4	LLL gr 5	Granuloma	Necropsy	Reinfection	antiCD4	antiCD4	Yes	78000	Lib A+ Lib B (2nd) Mtb Infection	5332	22738	0.00515649	0.0223448	0	FALSE	FALSE	8	Macrophages	non-doublet	grey	False	0	Macrophages	CXCL9$^{hi}$, IDO1$^{hi}$ Mφ
13518_Array4Granulo_ACCTGACCTTGG	13518_Array4Granulo	13518_Array4Granulo	monkey_13518_antiCD4	13518_Array4	LLL gr 5	Granuloma	Necropsy	Reinfection	antiCD4	antiCD4	Yes	78000	Lib A+ Lib B (2nd) Mtb Infection	6272	23755	0.000242454	0.0103447	0	FALSE	FALSE	18	Endothelial cells	non-doublet	grey	False	0	Endothelial cells	Venous Endothelial cells
13518_Array4Granulo_AAGCTATTATTC	13518_Array4Granulo	13518_Array4Granulo	monkey_13518_antiCD4	13518_Array4	LLL gr 5	Granuloma	Necropsy	Reinfection	antiCD4	antiCD4	Yes	78000	Lib A+ Lib B (2nd) Mtb Infection	5818	22657	0.00570613	0.00966873	0	FALSE	FALSE	8	Macrophages	non-doublet	grey	False	0	Macrophages	FABP4$^{hi}$, MCEMP1$^{hi}$ Alveolar Mφ
13518_Array4Granulo_ACTTCCTGTGGT	13518_Array4Granulo	13518_Array4Granulo	monkey_13518_antiCD4	13518_Array4	LLL gr 5	Granuloma	Necropsy	Reinfection	antiCD4	antiCD4	Yes	78000	Lib A+ Lib B (2nd) Mtb Infection	5284	21397	0.0128973	0.032665	0	FALSE	FALSE	16	Mast cells	non-doublet	grey	False	0	Mast cells	LMNA$^{hi}$, IL13$^{hi}$ Mast cells
13518_Array4Granulo_GTTCGACCTTTG	13518_Array4Granulo	13518_Array4Granulo	monkey_13518_antiCD4	13518_Array4	LLL gr 5	Granuloma	Necropsy	Reinfection	antiCD4	antiCD4	Yes	78000	Lib A+ Lib B (2nd) Mtb Infection	4803	21738	0.00314042	0.00754517	0	FALSE	FALSE	21	Macrophages	non-doublet	grey	False	0	Macrophages	FABP4$^{hi}$, MCEMP1$^{hi}$ Alveolar Mφ
13518_Array4Granulo_CTTGCCCCGTTC	13518_Array4Granulo	13518_Array4Granulo	monkey_13518_antiCD4	13518_Array4	LLL gr 5	Granuloma	Necropsy	Reinfection	antiCD4	antiCD4	Yes	78000	Lib A+ Lib B (2nd) Mtb Infection	5525	23130	0.00306081	0.00745066	0	FALSE	FALSE	21	Macrophages	non-doublet	grey	False	0	Macrophages	FABP4$^{hi}$, MCEMP1$^{hi}$ Alveolar Mφ
13518_Array4Granulo_CGGGCATCCAAT	13518_Array4Granulo	13518_Array4Granulo	monkey_13518_antiCD4	13518_Array4	LLL gr 5	Granuloma	Necropsy	Reinfection	antiCD4	antiCD4	Yes	78000	Lib A+ Lib B (2nd) Mtb Infection	5564	23127	0.00688475	0.00692549	0	FALSE	FALSE	21	Macrophages	non-doublet	grey	False	0	Macrophages	FABP4$^{hi}$, MCEMP1$^{hi}$ Alveolar Mφ
13518_Array4Granulo_GAGAGGGTTTGT	13518_Array4Granulo	13518_Array4Granulo	monkey_13518_antiCD4	13518_Array4	LLL gr 5	Granuloma	Necropsy	Reinfection	antiCD4	antiCD4	Yes	78000	Lib A+ Lib B (2nd) Mtb Infection	5363	21639	0.0167525	0.004658	0	FALSE	FALSE	8	Macrophages	non-doublet	grey	False	0	Macrophages	FABP4$^{hi}$, MCEMP1$^{hi}$ Alveolar Mφ
13518_Array4Granulo_CTTCATCCGACG	13518_Array4Granulo	13518_Array4Granulo	monkey_13518_antiCD4	13518_Array4	LLL gr 5	Granuloma	Necropsy	Reinfection	antiCD4	antiCD4	Yes	78000	Lib A+ Lib B (2nd) Mtb Infection	5945	22839	0.0123042	0.0531334	0	FALSE	FALSE	17	TNK cells	non-doublet	grey	False	0	T,NK cells	Tc17-like
13518_Array4Granulo_CCCCTTGTAGGG	13518_Array4Granulo	13518_Array4Granulo	monkey_13518_antiCD4	13518_Array4	LLL gr 5	Granuloma	Necropsy	Reinfection	antiCD4	antiCD4	Yes	78000	Lib A+ Lib B (2nd) Mtb Infection	5825	23124	0.0015908	0.00844347	0	FALSE	FALSE	21	Macrophages	non-doublet	grey	False	0	Macrophages	FABP4$^{hi}$, MCEMP1$^{hi}$ Alveolar Mφ
13518_Array4Granulo_CCGTCCGGCGTT	13518_Array4Granulo	13518_Array4Granulo	monkey_13518_antiCD4	13518_Array4	LLL gr 5	Granuloma	Necropsy	Reinfection	antiCD4	antiCD4	Yes	78000	Lib A+ Lib B (2nd) Mtb Infection	5645	22605	0.00110312	0.0217356	0	FALSE	FALSE	16	Mast cells	non-doublet	grey	False	0	Mast cells	Proliferating Mast cells
13518_Array4Granulo_CCGATTTGAGTA	13518_Array4Granulo	13518_Array4Granulo	monkey_13518_antiCD4	13518_Array4	LLL gr 5	Granuloma	Necropsy	Reinfection	antiCD4	antiCD4	Yes	78000	Lib A+ Lib B (2nd) Mtb Infection	5313	22874	0.00107522	0.0128613	0	FALSE	FALSE	15	Macrophages	non-doublet	grey	False	0	Macrophages	CXCL9$^{hi}$, IDO1$^{hi}$ Mφ
13518_Array4Granulo_CCGGTTATAGCC	13518_Array4Granulo	13518_Array4Granulo	monkey_13518_antiCD4	13518_Array4	LLL gr 5	Granuloma	Necropsy	Reinfection	antiCD4	antiCD4	Yes	78000	Lib A+ Lib B (2nd) Mtb Infection	5058	22468	0.00113383	0.00512325	0	FALSE	FALSE	8	Macrophages	non-doublet	grey	False	0	Macrophages	FABP4$^{hi}$, MCEMP1$^{hi}$ Alveolar Mφ
13518_Array4Granulo_CATAGGATGGCC	13518_Array4Granulo	13518_Array4Granulo	monkey_13518_antiCD4	13518_Array4	LLL gr 5	Granuloma	Necropsy	Reinfection	antiCD4	antiCD4	Yes	78000	Lib A+ Lib B (2nd) Mtb Infection	5334	21995	0.00913279	0.0280099	0	FALSE	FALSE	16	Mast cells	non-doublet	grey	False	0	Mast cells	LMNA$^{hi}$, IL13$^{hi}$ Mast cells
13518_Array4Granulo_ACCTCTTTAAGT	13518_Array4Granulo	13518_Array4Granulo	monkey_13518_antiCD4	13518_Array4	LLL gr 5	Granuloma	Necropsy	Reinfection	antiCD4	antiCD4	Yes	78000	Lib A+ Lib B (2nd) Mtb Infection	5060	22582	0.00145724	0.0100341	0	FALSE	FALSE	8	Macrophages	non-doublet	grey	False	0	Macrophages	FABP4$^{hi}$, MCEMP1$^{hi}$ Alveolar Mφ
13518_Array4Granulo_ATGCGCTCCCCA	13518_Array4Granulo	13518_Array4Granulo	monkey_13518_antiCD4	13518_Array4	LLL gr 5	Granuloma	Necropsy	Reinfection	antiCD4	antiCD4	Yes	78000	Lib A+ Lib B (2nd) Mtb Infection	5485	22492	0.00315367	0.0258028	0	FALSE	FALSE	15	Macrophages	non-doublet	grey	False	0	Macrophages	CXCL9$^{hi}$, IDO1$^{hi}$ Mφ
13518_Array4Granulo_GAGTCTCAATCA	13518_Array4Granulo	13518_Array4Granulo	monkey_13518_antiCD4	13518_Array4	LLL gr 5	Granuloma	Necropsy	Reinfection	antiCD4	antiCD4	Yes	78000	Lib A+ Lib B (2nd) Mtb Infection	5296	22200	0.00256814	0.0108525	0	FALSE	FALSE	8	Macrophages	non-doublet	grey	False	0	Macrophages	FABP4$^{hi}$, MCEMP1$^{hi}$ Alveolar Mφ
13518_Array4Granulo_AACAAATTCCGG	13518_Array4Granulo	13518_Array4Granulo	monkey_13518_antiCD4	13518_Array4	LLL gr 5	Granuloma	Necropsy	Reinfection	antiCD4	antiCD4	Yes	78000	Lib A+ Lib B (2nd) Mtb Infection	5338	22108	0.000126614	0.0189499	0	FALSE	FALSE	20	Fibroblasts	non-doublet	grey	False	0	Fibroblasts	COL6A2$^{hi}$ Fibroblasts
13518_Array4Granulo_ATATCCCTACTA	13518_Array4Granulo	13518_Array4Granulo	monkey_13518_antiCD4	13518_Array4	LLL gr 5	Granuloma	Necropsy	Reinfection	antiCD4	antiCD4	Yes	78000	Lib A+ Lib B (2nd) Mtb Infection	5610	22710	0.00514395	0.0104953	0	FALSE	FALSE	21	Macrophages	non-doublet	grey	False	0	Macrophages	FABP4$^{hi}$, MCEMP1$^{hi}$ Alveolar Mφ
13518_Array4Granulo_CACACCGGTGCA	13518_Array4Granulo	13518_Array4Granulo	monkey_13518_antiCD4	13518_Array4	LLL gr 5	Granuloma	Necropsy	Reinfection	antiCD4	antiCD4	Yes	78000	Lib A+ Lib B (2nd) Mtb Infection	4972	22110	0.00452508	0.00712281	0	FALSE	FALSE	8	Macrophages	non-doublet	grey	False	0	Macrophages	FABP4$^{hi}$, MCEMP1$^{hi}$ Alveolar Mφ
13518_Array4Granulo_GTATCTGTAGAT	13518_Array4Granulo	13518_Array4Granulo	monkey_13518_antiCD4	13518_Array4	LLL gr 5	Granuloma	Necropsy	Reinfection	antiCD4	antiCD4	Yes	78000	Lib A+ Lib B (2nd) Mtb Infection	5397	21709	0.000958653	0.0479743	0	FALSE	FALSE	16	Mast cells	non-doublet	grey	False	0	Mast cells	Proliferating Mast cells
13518_Array4Granulo_GCGTCGTACTAG	13518_Array4Granulo	13518_Array4Granulo	monkey_13518_antiCD4	13518_Array4	LLL gr 5	Granuloma	Necropsy	Reinfection	antiCD4	antiCD4	Yes	78000	Lib A+ Lib B (2nd) Mtb Infection	5563	21720	0.00953328	0.0129321	0	FALSE	FALSE	8	Macrophages	non-doublet	grey	False	0	Macrophages	FABP4$^{hi}$, MCEMP1$^{hi}$ Alveolar Mφ
13518_Array4Granulo_CCGCTGGCCCAC	13518_Array4Granulo	13518_Array4Granulo	monkey_13518_antiCD4	13518_Array4	LLL gr 5	Granuloma	Necropsy	Reinfection	antiCD4	antiCD4	Yes	78000	Lib A+ Lib B (2nd) Mtb Infection	5132	21628	0.00175221	0.0238044	0	FALSE	FALSE	21	Macrophages	non-doublet	grey	False	0	Macrophages	FABP4$^{hi}$, MCEMP1$^{hi}$ Alveolar Mφ
13518_Array4Granulo_GTTTGAAACCTT	13518_Array4Granulo	13518_Array4Granulo	monkey_13518_antiCD4	13518_Array4	LLL gr 5	Granuloma	Necropsy	Reinfection	antiCD4	antiCD4	Yes	78000	Lib A+ Lib B (2nd) Mtb Infection	5301	22375	0.00096174	0.00384696	0	FALSE	FALSE	15	Macrophages	non-doublet	grey	False	0	Macrophages	CXCL9$^{hi}$, IDO1$^{hi}$ Mφ
13518_Array4Granulo_AGTAAATTTTGT	13518_Array4Granulo	13518_Array4Granulo	monkey_13518_antiCD4	13518_Array4	LLL gr 5	Granuloma	Necropsy	Reinfection	antiCD4	antiCD4	Yes	78000	Lib A+ Lib B (2nd) Mtb Infection	5259	22183	0.00281678	0.00874464	0	FALSE	FALSE	15	Macrophages	non-doublet	grey	False	0	Macrophages	CXCL9$^{hi}$, IDO1$^{hi}$ Mφ
13518_Array4Granulo_CCTAGTGTTTAA	13518_Array4Granulo	13518_Array4Granulo	monkey_13518_antiCD4	13518_Array4	LLL gr 5	Granuloma	Necropsy	Reinfection	antiCD4	antiCD4	Yes	78000	Lib A+ Lib B (2nd) Mtb Infection	5033	21023	0.00664855	0.0109555	4.18148e-05	FALSE	FALSE	8	Macrophages	non-doublet	grey	False	0	Macrophages	FABP4$^{hi}$, MCEMP1$^{hi}$ Alveolar Mφ
13518_Array4Granulo_GGGACCTGCTCA	13518_Array4Granulo	13518_Array4Granulo	monkey_13518_antiCD4	13518_Array4	LLL gr 5	Granuloma	Necropsy	Reinfection	antiCD4	antiCD4	Yes	78000	Lib A+ Lib B (2nd) Mtb Infection	4934	21937	0.00126684	0.0220852	0	FALSE	FALSE	15	Macrophages	non-doublet	grey	False	0	Macrophages	CXCL9$^{hi}$, IDO1$^{hi}$ Mφ
13518_Array4Granulo_CCGCTCAGACCA	13518_Array4Granulo	13518_Array4Granulo	monkey_13518_antiCD4	13518_Array4	LLL gr 5	Granuloma	Necropsy	Reinfection	antiCD4	antiCD4	Yes	78000	Lib A+ Lib B (2nd) Mtb Infection	5371	21698	0.0109872	0.0193007	0	FALSE	FALSE	8	Macrophages	non-doublet	grey	False	0	Macrophages	FABP4$^{hi}$, MCEMP1$^{hi}$ Alveolar Mφ
13518_Array4Granulo_GAGTTGCGTGCG	13518_Array4Granulo	13518_Array4Granulo	monkey_13518_antiCD4	13518_Array4	LLL gr 5	Granuloma	Necropsy	Reinfection	antiCD4	antiCD4	Yes	78000	Lib A+ Lib B (2nd) Mtb Infection	5369	21664	0.00899531	0.0162169	0	FALSE	FALSE	21	Macrophages	non-doublet	grey	False	0	Macrophages	FABP4$^{hi}$, MCEMP1$^{hi}$ Alveolar Mφ
13518_Array4Granulo_CTGGTTTCCGGT	13518_Array4Granulo	13518_Array4Granulo	monkey_13518_antiCD4	13518_Array4	LLL gr 5	Granuloma	Necropsy	Reinfection	antiCD4	antiCD4	Yes	78000	Lib A+ Lib B (2nd) Mtb Infection	5787	21191	0.01827	0.0190643	0	FALSE	FALSE	8	Macrophages	non-doublet	grey	False	0	Macrophages	FABP4$^{hi}$, MCEMP1$^{hi}$ Alveolar Mφ
13518_Array4Granulo_GTCGCCTTGTGT	13518_Array4Granulo	13518_Array4Granulo	monkey_13518_antiCD4	13518_Array4	LLL gr 5	Granuloma	Necropsy	Reinfection	antiCD4	antiCD4	Yes	78000	Lib A+ Lib B (2nd) Mtb Infection	5244	20645	0.00951605	0.00771572	0	FALSE	FALSE	8	Macrophages	non-doublet	grey	False	0	Macrophages	FABP4$^{hi}$, MCEMP1$^{hi}$ Alveolar Mφ
13518_Array4Granulo_CCTGAGCCCTAC	13518_Array4Granulo	13518_Array4Granulo	monkey_13518_antiCD4	13518_Array4	LLL gr 5	Granuloma	Necropsy	Reinfection	antiCD4	antiCD4	Yes	78000	Lib A+ Lib B (2nd) Mtb Infection	5001	21637	0.000259549	0.010382	0	FALSE	FALSE	8	Macrophages	non-doublet	grey	False	0	Macrophages	FABP4$^{hi}$, MCEMP1$^{hi}$ Alveolar Mφ
13518_Array4Granulo_ATGCTAATCCCT	13518_Array4Granulo	13518_Array4Granulo	monkey_13518_antiCD4	13518_Array4	LLL gr 5	Granuloma	Necropsy	Reinfection	antiCD4	antiCD4	Yes	78000	Lib A+ Lib B (2nd) Mtb Infection	5431	21807	0.00290946	0.00521992	0	FALSE	FALSE	8	Macrophages	non-doublet	grey	False	0	Macrophages	FABP4$^{hi}$, MCEMP1$^{hi}$ Alveolar Mφ
13518_Array4Granulo_CGAGAACATTCA	13518_Array4Granulo	13518_Array4Granulo	monkey_13518_antiCD4	13518_Array4	LLL gr 5	Granuloma	Necropsy	Reinfection	antiCD4	antiCD4	Yes	78000	Lib A+ Lib B (2nd) Mtb Infection	5548	20710	0.00088574	0.0213906	0	FALSE	FALSE	8	Macrophages	non-doublet	grey	False	0	Macrophages	FABP4$^{hi}$, MCEMP1$^{hi}$ Alveolar Mφ
13518_Array4Granulo_CCCGCGCCATCT	13518_Array4Granulo	13518_Array4Granulo	monkey_13518_antiCD4	13518_Array4	LLL gr 5	Granuloma	Necropsy	Reinfection	antiCD4	antiCD4	Yes	78000	Lib A+ Lib B (2nd) Mtb Infection	4967	21182	0.00292015	0.0254969	0	FALSE	FALSE	8	Macrophages	non-doublet	grey	False	0	Macrophages	CXCL9$^{hi}$, IDO1$^{hi}$ Mφ
13518_Array4Granulo_CGTCGATACTCA	13518_Array4Granulo	13518_Array4Granulo	monkey_13518_antiCD4	13518_Array4	LLL gr 5	Granuloma	Necropsy	Reinfection	antiCD4	antiCD4	Yes	78000	Lib A+ Lib B (2nd) Mtb Infection	5009	21400	0.000937291	0.00477572	0	FALSE	FALSE	8	Macrophages	non-doublet	grey	False	0	Macrophages	FABP4$^{hi}$, MCEMP1$^{hi}$ Alveolar Mφ
13518_Array4Granulo_ACGATGGATCTC	13518_Array4Granulo	13518_Array4Granulo	monkey_13518_antiCD4	13518_Array4	LLL gr 5	Granuloma	Necropsy	Reinfection	antiCD4	antiCD4	Yes	78000	Lib A+ Lib B (2nd) Mtb Infection	5273	21317	0.00498214	0.00815661	0	FALSE	FALSE	21	Macrophages	non-doublet	grey	False	0	Macrophages	FABP4$^{hi}$, MCEMP1$^{hi}$ Alveolar Mφ
13518_Array4Granulo_ACCAAACATTGG	13518_Array4Granulo	13518_Array4Granulo	monkey_13518_antiCD4	13518_Array4	LLL gr 5	Granuloma	Necropsy	Reinfection	antiCD4	antiCD4	Yes	78000	Lib A+ Lib B (2nd) Mtb Infection	4906	21182	0.00469969	0.0112965	0	FALSE	FALSE	8	Macrophages	non-doublet	grey	False	0	Macrophages	CXCL9$^{hi}$, IDO1$^{hi}$ Mφ
13518_Array4Granulo_GTCGGTTTATTG	13518_Array4Granulo	13518_Array4Granulo	monkey_13518_antiCD4	13518_Array4	LLL gr 5	Granuloma	Necropsy	Reinfection	antiCD4	antiCD4	Yes	78000	Lib A+ Lib B (2nd) Mtb Infection	5233	21377	0.00779437	0.00963349	0	FALSE	FALSE	15	Macrophages	non-doublet	grey	False	0	Macrophages	CXCL9$^{hi}$, IDO1$^{hi}$ Mφ
13518_Array4Granulo_AGCAGACCCGAG	13518_Array4Granulo	13518_Array4Granulo	monkey_13518_antiCD4	13518_Array4	LLL gr 5	Granuloma	Necropsy	Reinfection	antiCD4	antiCD4	Yes	78000	Lib A+ Lib B (2nd) Mtb Infection	4424	20639	0.00142431	0.02497	0	FALSE	FALSE	15	Macrophages	non-doublet	grey	False	0	Macrophages	CXCL9$^{hi}$, IDO1$^{hi}$ Mφ
13518_Array4Granulo_GGGTCATCTGTA	13518_Array4Granulo	13518_Array4Granulo	monkey_13518_antiCD4	13518_Array4	LLL gr 5	Granuloma	Necropsy	Reinfection	antiCD4	antiCD4	Yes	78000	Lib A+ Lib B (2nd) Mtb Infection	4784	19871	0.00933998	0.0108522	0	FALSE	FALSE	8	Macrophages	non-doublet	grey	False	0	Macrophages	FABP4$^{hi}$, MCEMP1$^{hi}$ Alveolar Mφ
13518_Array4Granulo_CGCCCCCTCACT	13518_Array4Granulo	13518_Array4Granulo	monkey_13518_antiCD4	13518_Array4	LLL gr 5	Granuloma	Necropsy	Reinfection	antiCD4	antiCD4	Yes	78000	Lib A+ Lib B (2nd) Mtb Infection	5493	20288	0.00210296	0.047448	0	FALSE	FALSE	16	Mast cells	non-doublet	grey	False	0	Mast cells	LMNA$^{hi}$, IL13$^{hi}$ Mast cells
13518_Array4Granulo_GCGCACTGTACC	13518_Array4Granulo	13518_Array4Granulo	monkey_13518_antiCD4	13518_Array4	LLL gr 5	Granuloma	Necropsy	Reinfection	antiCD4	antiCD4	Yes	78000	Lib A+ Lib B (2nd) Mtb Infection	5046	20375	0.0029089	0.0235797	0	FALSE	FALSE	5	Macrophages	non-doublet	grey	False	0	Macrophages	THBS1$^{hi}$, FCN1$^{hi}$ Mφ
13518_Array4Granulo_CCGACTTCCGGG	13518_Array4Granulo	13518_Array4Granulo	monkey_13518_antiCD4	13518_Array4	LLL gr 5	Granuloma	Necropsy	Reinfection	antiCD4	antiCD4	Yes	78000	Lib A+ Lib B (2nd) Mtb Infection	4568	19925	0.0121193	0.0156264	0	FALSE	FALSE	15	Macrophages	non-doublet	grey	False	0	Macrophages	CXCL9$^{hi}$, IDO1$^{hi}$ Mφ
13518_Array4Granulo_GATGCCTGGGTA	13518_Array4Granulo	13518_Array4Granulo	monkey_13518_antiCD4	13518_Array4	LLL gr 5	Granuloma	Necropsy	Reinfection	antiCD4	antiCD4	Yes	78000	Lib A+ Lib B (2nd) Mtb Infection	4794	20025	0.00492324	0.00832476	0	FALSE	FALSE	8	Macrophages	non-doublet	grey	False	0	Macrophages	FABP4$^{hi}$, MCEMP1$^{hi}$ Alveolar Mφ
13518_Array4Granulo_AGATCTCAAATT	13518_Array4Granulo	13518_Array4Granulo	monkey_13518_antiCD4	13518_Array4	LLL gr 5	Granuloma	Necropsy	Reinfection	antiCD4	antiCD4	Yes	78000	Lib A+ Lib B (2nd) Mtb Infection	5403	20948	0.00164833	0.0101573	0	FALSE	FALSE	8	Macrophages	non-doublet	grey	False	0	Macrophages	FABP4$^{hi}$, MCEMP1$^{hi}$ Alveolar Mφ
13518_Array4Granulo_GCGGGACAAGAT	13518_Array4Granulo	13518_Array4Granulo	monkey_13518_antiCD4	13518_Array4	LLL gr 5	Granuloma	Necropsy	Reinfection	antiCD4	antiCD4	Yes	78000	Lib A+ Lib B (2nd) Mtb Infection	4716	19964	0.0114278	0.00398853	0	FALSE	FALSE	8	Macrophages	non-doublet	grey	False	0	Macrophages	FABP4$^{hi}$, MCEMP1$^{hi}$ Alveolar Mφ
13518_Array4Granulo_CGATGGTCTCGA	13518_Array4Granulo	13518_Array4Granulo	monkey_13518_antiCD4	13518_Array4	LLL gr 5	Granuloma	Necropsy	Reinfection	antiCD4	antiCD4	Yes	78000	Lib A+ Lib B (2nd) Mtb Infection	5050	20027	0.00570402	0.0548394	0	FALSE	FALSE	16	Mast cells	non-doublet	grey	False	0	Mast cells	LMNA$^{hi}$, IL13$^{hi}$ Mast cells
13518_Array4Granulo_GTCCTGCCCGGT	13518_Array4Granulo	13518_Array4Granulo	monkey_13518_antiCD4	13518_Array4	LLL gr 5	Granuloma	Necropsy	Reinfection	antiCD4	antiCD4	Yes	78000	Lib A+ Lib B (2nd) Mtb Infection	4982	20015	0.002648	0.0299358	0	FALSE	FALSE	16	Mast cells	non-doublet	grey	False	0	Mast cells	DUSP1$^{hi}$, FOS$^{hi}$ Mast cells
13518_Array4Granulo_CCGCGATGGAGC	13518_Array4Granulo	13518_Array4Granulo	monkey_13518_antiCD4	13518_Array4	LLL gr 5	Granuloma	Necropsy	Reinfection	antiCD4	antiCD4	Yes	78000	Lib A+ Lib B (2nd) Mtb Infection	5186	20213	0.00107614	0.0207156	0	FALSE	FALSE	8	Macrophages	non-doublet	grey	False	0	Macrophages	FABP4$^{hi}$, MCEMP1$^{hi}$ Alveolar Mφ
13518_Array4Granulo_CGGACCTGGTAG	13518_Array4Granulo	13518_Array4Granulo	monkey_13518_antiCD4	13518_Array4	LLL gr 5	Granuloma	Necropsy	Reinfection	antiCD4	antiCD4	Yes	78000	Lib A+ Lib B (2nd) Mtb Infection	4831	20080	0.0180436	0.0036897	0	FALSE	FALSE	8	Macrophages	non-doublet	grey	False	0	Macrophages	FABP4$^{hi}$, MCEMP1$^{hi}$ Alveolar Mφ
13518_Array4Granulo_GATTTGCAGACA	13518_Array4Granulo	13518_Array4Granulo	monkey_13518_antiCD4	13518_Array4	LLL gr 5	Granuloma	Necropsy	Reinfection	antiCD4	antiCD4	Yes	78000	Lib A+ Lib B (2nd) Mtb Infection	4974	19509	0.0251383	0.00373252	0	FALSE	FALSE	8	Macrophages	non-doublet	grey	False	0	Macrophages	FABP4$^{hi}$, MCEMP1$^{hi}$ Alveolar Mφ
13518_Array4Granulo_ACGCAAGTTGAA	13518_Array4Granulo	13518_Array4Granulo	monkey_13518_antiCD4	13518_Array4	LLL gr 5	Granuloma	Necropsy	Reinfection	antiCD4	antiCD4	Yes	78000	Lib A+ Lib B (2nd) Mtb Infection	5006	19772	0.00594476	0.0072709	0	FALSE	FALSE	8	Macrophages	non-doublet	grey	False	0	Macrophages	FABP4$^{hi}$, MCEMP1$^{hi}$ Alveolar Mφ
13518_Array4Granulo_GACATTCGGTAG	13518_Array4Granulo	13518_Array4Granulo	monkey_13518_antiCD4	13518_Array4	LLL gr 5	Granuloma	Necropsy	Reinfection	antiCD4	antiCD4	Yes	78000	Lib A+ Lib B (2nd) Mtb Infection	4593	19428	0.0094249	0.00118955	0	FALSE	FALSE	8	Macrophages	non-doublet	grey	False	0	Macrophages	FABP4$^{hi}$, MCEMP1$^{hi}$ Alveolar Mφ
13518_Array4Granulo_AGTGCACTAGTG	13518_Array4Granulo	13518_Array4Granulo	monkey_13518_antiCD4	13518_Array4	LLL gr 5	Granuloma	Necropsy	Reinfection	antiCD4	antiCD4	Yes	78000	Lib A+ Lib B (2nd) Mtb Infection	4933	19164	0.00876512	0.0106825	0	FALSE	FALSE	8	Macrophages	non-doublet	grey	False	0	Macrophages	FABP4$^{hi}$, MCEMP1$^{hi}$ Alveolar Mφ
13518_Array4Granulo_CTGTCCGGTAAC	13518_Array4Granulo	13518_Array4Granulo	monkey_13518_antiCD4	13518_Array4	LLL gr 5	Granuloma	Necropsy	Reinfection	antiCD4	antiCD4	Yes	78000	Lib A+ Lib B (2nd) Mtb Infection	4839	19899	0.00480791	0.00730258	0	FALSE	FALSE	8	Macrophages	non-doublet	grey	False	0	Macrophages	FABP4$^{hi}$, MCEMP1$^{hi}$ Alveolar Mφ
13518_Array4Granulo_GGCTACGCGACA	13518_Array4Granulo	13518_Array4Granulo	monkey_13518_antiCD4	13518_Array4	LLL gr 5	Granuloma	Necropsy	Reinfection	antiCD4	antiCD4	Yes	78000	Lib A+ Lib B (2nd) Mtb Infection	5353	20449	0.00186245	0.0218952	0	FALSE	FALSE	8	Macrophages	non-doublet	grey	False	0	Macrophages	FABP4$^{hi}$, MCEMP1$^{hi}$ Alveolar Mφ
13518_Array4Granulo_GTATGCGGGCTT	13518_Array4Granulo	13518_Array4Granulo	monkey_13518_antiCD4	13518_Array4	LLL gr 5	Granuloma	Necropsy	Reinfection	antiCD4	antiCD4	Yes	78000	Lib A+ Lib B (2nd) Mtb Infection	4901	19312	0.00572722	0.0029098	0	FALSE	FALSE	8	Macrophages	non-doublet	grey	False	0	Macrophages	FABP4$^{hi}$, MCEMP1$^{hi}$ Alveolar Mφ
13518_Array4Granulo_GCGAGGTTTTGA	13518_Array4Granulo	13518_Array4Granulo	monkey_13518_antiCD4	13518_Array4	LLL gr 5	Granuloma	Necropsy	Reinfection	antiCD4	antiCD4	Yes	78000	Lib A+ Lib B (2nd) Mtb Infection	5791	20468	0	0.0236534	0	FALSE	FALSE	20	Fibroblasts	non-doublet	grey	False	0	Fibroblasts	COL6A2$^{hi}$ Fibroblasts
13518_Array4Granulo_GATTACAGGCTG	13518_Array4Granulo	13518_Array4Granulo	monkey_13518_antiCD4	13518_Array4	LLL gr 5	Granuloma	Necropsy	Reinfection	antiCD4	antiCD4	Yes	78000	Lib A+ Lib B (2nd) Mtb Infection	5511	20369	0.00270917	0.00135459	0	FALSE	FALSE	8	Macrophages	non-doublet	grey	False	0	Macrophages	FABP4$^{hi}$, MCEMP1$^{hi}$ Alveolar Mφ
13518_Array4Granulo_AAAGCTGGGCTT	13518_Array4Granulo	13518_Array4Granulo	monkey_13518_antiCD4	13518_Array4	LLL gr 5	Granuloma	Necropsy	Reinfection	antiCD4	antiCD4	Yes	78000	Lib A+ Lib B (2nd) Mtb Infection	5265	20017	0.00537211	0.00592785	0	FALSE	FALSE	21	Macrophages	non-doublet	grey	False	0	Macrophages	FABP4$^{hi}$, MCEMP1$^{hi}$ Alveolar Mφ
13518_Array4Granulo_GACACGGCGCCC	13518_Array4Granulo	13518_Array4Granulo	monkey_13518_antiCD4	13518_Array4	LLL gr 5	Granuloma	Necropsy	Reinfection	antiCD4	antiCD4	Yes	78000	Lib A+ Lib B (2nd) Mtb Infection	4862	19884	0.00621569	0.0377478	0	FALSE	FALSE	17	TNK cells	non-doublet	grey	False	0	T,NK cells	GZMK$^{hi}$ $T_{EM/PEX-like}$
13518_Array4Granulo_GGCTATACACCG	13518_Array4Granulo	13518_Array4Granulo	monkey_13518_antiCD4	13518_Array4	LLL gr 5	Granuloma	Necropsy	Reinfection	antiCD4	antiCD4	Yes	78000	Lib A+ Lib B (2nd) Mtb Infection	4759	19915	0.00150808	0.00518403	0	FALSE	FALSE	8	Macrophages	non-doublet	grey	False	0	Macrophages	FABP4$^{hi}$, MCEMP1$^{hi}$ Alveolar Mφ
13518_Array4Granulo_GGCGGATTCTTA	13518_Array4Granulo	13518_Array4Granulo	monkey_13518_antiCD4	13518_Array4	LLL gr 5	Granuloma	Necropsy	Reinfection	antiCD4	antiCD4	Yes	78000	Lib A+ Lib B (2nd) Mtb Infection	5287	19868	0.00613608	0.0202264	0	FALSE	FALSE	15	Macrophages	non-doublet	grey	False	0	Macrophages	CXCL9$^{hi}$, IDO1$^{hi}$ Mφ
13518_Array4Granulo_AAATGGCGTCAA	13518_Array4Granulo	13518_Array4Granulo	monkey_13518_antiCD4	13518_Array4	LLL gr 5	Granuloma	Necropsy	Reinfection	antiCD4	antiCD4	Yes	78000	Lib A+ Lib B (2nd) Mtb Infection	5014	19962	0.00245052	0.0027804	0	FALSE	FALSE	8	Macrophages	non-doublet	grey	False	0	Macrophages	FABP4$^{hi}$, MCEMP1$^{hi}$ Alveolar Mφ
13518_Array4Granulo_CGGGGTCCGCAA	13518_Array4Granulo	13518_Array4Granulo	monkey_13518_antiCD4	13518_Array4	LLL gr 5	Granuloma	Necropsy	Reinfection	antiCD4	antiCD4	Yes	78000	Lib A+ Lib B (2nd) Mtb Infection	4817	19428	0.00272531	0.00803496	0	FALSE	FALSE	8	Macrophages	non-doublet	grey	False	0	Macrophages	CXCL9$^{hi}$, IDO1$^{hi}$ Mφ
13518_Array4Granulo_CTTATGAGCTTC	13518_Array4Granulo	13518_Array4Granulo	monkey_13518_antiCD4	13518_Array4	LLL gr 5	Granuloma	Necropsy	Reinfection	antiCD4	antiCD4	Yes	78000	Lib A+ Lib B (2nd) Mtb Infection	5332	19876	0.00827822	0.00430098	0	FALSE	FALSE	8	Macrophages	non-doublet	grey	False	0	Macrophages	FABP4$^{hi}$, MCEMP1$^{hi}$ Alveolar Mφ
13518_Array4Granulo_GACAGTTGCAAA	13518_Array4Granulo	13518_Array4Granulo	monkey_13518_antiCD4	13518_Array4	LLL gr 5	Granuloma	Necropsy	Reinfection	antiCD4	antiCD4	Yes	78000	Lib A+ Lib B (2nd) Mtb Infection	5014	19041	0.0141825	0.0207704	0	FALSE	FALSE	8	Macrophages	non-doublet	grey	False	0	Macrophages	FABP4$^{hi}$, MCEMP1$^{hi}$ Alveolar Mφ
13518_Array4Granulo_ATGGACTATGAC	13518_Array4Granulo	13518_Array4Granulo	monkey_13518_antiCD4	13518_Array4	LLL gr 5	Granuloma	Necropsy	Reinfection	antiCD4	antiCD4	Yes	78000	Lib A+ Lib B (2nd) Mtb Infection	5201	19824	0.00604359	0.00618635	0	FALSE	FALSE	8	Macrophages	non-doublet	grey	False	0	Macrophages	FABP4$^{hi}$, MCEMP1$^{hi}$ Alveolar Mφ
13518_Array4Granulo_ACTACAAAGCAC	13518_Array4Granulo	13518_Array4Granulo	monkey_13518_antiCD4	13518_Array4	LLL gr 5	Granuloma	Necropsy	Reinfection	antiCD4	antiCD4	Yes	78000	Lib A+ Lib B (2nd) Mtb Infection	5530	19368	0.0032601	0.0321285	0	FALSE	FALSE	16	Mast cells	non-doublet	grey	False	0	Mast cells	Proliferating Mast cells
13518_Array4Granulo_AGCTATAAATAT	13518_Array4Granulo	13518_Array4Granulo	monkey_13518_antiCD4	13518_Array4	LLL gr 5	Granuloma	Necropsy	Reinfection	antiCD4	antiCD4	Yes	78000	Lib A+ Lib B (2nd) Mtb Infection	4762	19308	0.00644039	0.0134919	0	FALSE	FALSE	15	Macrophages	non-doublet	grey	False	0	Macrophages	CXCL9$^{hi}$, IDO1$^{hi}$ Mφ
13518_Array4Granulo_AAAACGTCTCAA	13518_Array4Granulo	13518_Array4Granulo	monkey_13518_antiCD4	13518_Array4	LLL gr 5	Granuloma	Necropsy	Reinfection	antiCD4	antiCD4	Yes	78000	Lib A+ Lib B (2nd) Mtb Infection	4676	18919	0.000237631	0.0119291	0	FALSE	FALSE	8	Macrophages	non-doublet	grey	False	0	Macrophages	FABP4$^{hi}$, MCEMP1$^{hi}$ Alveolar Mφ
13518_Array4Granulo_CGATTCGCTTGG	13518_Array4Granulo	13518_Array4Granulo	monkey_13518_antiCD4	13518_Array4	LLL gr 5	Granuloma	Necropsy	Reinfection	antiCD4	antiCD4	Yes	78000	Lib A+ Lib B (2nd) Mtb Infection	5050	19023	0.0103255	0.0200028	0	FALSE	FALSE	15	Macrophages	non-doublet	grey	False	0	Macrophages	CXCL9$^{hi}$, IDO1$^{hi}$ Mφ
13518_Array4Granulo_CGGATTCAGAAG	13518_Array4Granulo	13518_Array4Granulo	monkey_13518_antiCD4	13518_Array4	LLL gr 5	Granuloma	Necropsy	Reinfection	antiCD4	antiCD4	Yes	78000	Lib A+ Lib B (2nd) Mtb Infection	5651	19824	0.00505408	0.0200274	0	FALSE	FALSE	15	Macrophages	non-doublet	grey	False	0	Macrophages	CXCL9$^{hi}$, IDO1$^{hi}$ Mφ
13518_Array4Granulo_CTAGCTTTTACG	13518_Array4Granulo	13518_Array4Granulo	monkey_13518_antiCD4	13518_Array4	LLL gr 5	Granuloma	Necropsy	Reinfection	antiCD4	antiCD4	Yes	78000	Lib A+ Lib B (2nd) Mtb Infection	4858	18936	0.00108876	0.0121657	0	FALSE	FALSE	8	Macrophages	non-doublet	grey	False	0	Macrophages	FABP4$^{hi}$, MCEMP1$^{hi}$ Alveolar Mφ
13518_Array4Granulo_ATCTCGCAGGTA	13518_Array4Granulo	13518_Array4Granulo	monkey_13518_antiCD4	13518_Array4	LLL gr 5	Granuloma	Necropsy	Reinfection	antiCD4	antiCD4	Yes	78000	Lib A+ Lib B (2nd) Mtb Infection	5253	20160	0.000463521	0.0133958	0	FALSE	FALSE	15	Macrophages	non-doublet	grey	False	0	Macrophages	CXCL9$^{hi}$, IDO1$^{hi}$ Mφ
13518_Array4Granulo_GGCGACTTCAGT	13518_Array4Granulo	13518_Array4Granulo	monkey_13518_antiCD4	13518_Array4	LLL gr 5	Granuloma	Necropsy	Reinfection	antiCD4	antiCD4	Yes	78000	Lib A+ Lib B (2nd) Mtb Infection	5306	19620	0.00314346	0.00528672	0	FALSE	FALSE	21	Macrophages	non-doublet	grey	False	0	Macrophages	FABP4$^{hi}$, MCEMP1$^{hi}$ Alveolar Mφ
13518_Array4Granulo_GGTCCGATCTGC	13518_Array4Granulo	13518_Array4Granulo	monkey_13518_antiCD4	13518_Array4	LLL gr 5	Granuloma	Necropsy	Reinfection	antiCD4	antiCD4	Yes	78000	Lib A+ Lib B (2nd) Mtb Infection	4743	19574	0.002288	0.00243404	0	FALSE	FALSE	8	Macrophages	non-doublet	grey	False	0	Macrophages	FABP4$^{hi}$, MCEMP1$^{hi}$ Alveolar Mφ
13518_Array4Granulo_GTGCTGTCACTA	13518_Array4Granulo	13518_Array4Granulo	monkey_13518_antiCD4	13518_Array4	LLL gr 5	Granuloma	Necropsy	Reinfection	antiCD4	antiCD4	Yes	78000	Lib A+ Lib B (2nd) Mtb Infection	4462	18634	0.00207619	0.0146782	0	FALSE	FALSE	8	Macrophages	non-doublet	grey	False	0	Macrophages	FABP4$^{hi}$, MCEMP1$^{hi}$ Alveolar Mφ
13518_Array4Granulo_ATCCCGTTTATT	13518_Array4Granulo	13518_Array4Granulo	monkey_13518_antiCD4	13518_Array4	LLL gr 5	Granuloma	Necropsy	Reinfection	antiCD4	antiCD4	Yes	78000	Lib A+ Lib B (2nd) Mtb Infection	3887	18538	0.00226586	0.0189294	0	FALSE	FALSE	15	Macrophages	non-doublet	grey	False	0	Macrophages	CXCL9$^{hi}$, IDO1$^{hi}$ Mφ
13518_Array4Granulo_CGTTCTTAAGTT	13518_Array4Granulo	13518_Array4Granulo	monkey_13518_antiCD4	13518_Array4	LLL gr 5	Granuloma	Necropsy	Reinfection	antiCD4	antiCD4	Yes	78000	Lib A+ Lib B (2nd) Mtb Infection	4429	18687	0.00479491	0.0116312	0	FALSE	FALSE	15	Macrophages	non-doublet	grey	False	0	Macrophages	CXCL9$^{hi}$, IDO1$^{hi}$ Mφ
13518_Array4Granulo_CTGTTGTAGTTC	13518_Array4Granulo	13518_Array4Granulo	monkey_13518_antiCD4	13518_Array4	LLL gr 5	Granuloma	Necropsy	Reinfection	antiCD4	antiCD4	Yes	78000	Lib A+ Lib B (2nd) Mtb Infection	4606	18779	0.00301935	0.00455378	0	FALSE	FALSE	8	Macrophages	non-doublet	grey	False	0	Macrophages	FABP4$^{hi}$, MCEMP1$^{hi}$ Alveolar Mφ
13518_Array4Granulo_GTATCAAACTGA	13518_Array4Granulo	13518_Array4Granulo	monkey_13518_antiCD4	13518_Array4	LLL gr 5	Granuloma	Necropsy	Reinfection	antiCD4	antiCD4	Yes	78000	Lib A+ Lib B (2nd) Mtb Infection	4802	19291	0.00301059	0.00538992	0	FALSE	FALSE	8	Macrophages	non-doublet	grey	False	0	Macrophages	FABP4$^{hi}$, MCEMP1$^{hi}$ Alveolar Mφ
13518_Array4Granulo_CAAGTATCCAAT	13518_Array4Granulo	13518_Array4Granulo	monkey_13518_antiCD4	13518_Array4	LLL gr 5	Granuloma	Necropsy	Reinfection	antiCD4	antiCD4	Yes	78000	Lib A+ Lib B (2nd) Mtb Infection	4635	19459	0.00100971	0.0075488	0	FALSE	FALSE	8	Macrophages	non-doublet	grey	False	0	Macrophages	CXCL9$^{hi}$, IDO1$^{hi}$ Mφ
13518_Array4Granulo_CACGAGGCCATA	13518_Array4Granulo	13518_Array4Granulo	monkey_13518_antiCD4	13518_Array4	LLL gr 5	Granuloma	Necropsy	Reinfection	antiCD4	antiCD4	Yes	78000	Lib A+ Lib B (2nd) Mtb Infection	4902	18850	0.00672253	0.00881723	0	FALSE	FALSE	21	Macrophages	non-doublet	grey	False	0	Macrophages	FABP4$^{hi}$, MCEMP1$^{hi}$ Alveolar Mφ
13518_Array4Granulo_CGTATTTAACCA	13518_Array4Granulo	13518_Array4Granulo	monkey_13518_antiCD4	13518_Array4	LLL gr 5	Granuloma	Necropsy	Reinfection	antiCD4	antiCD4	Yes	78000	Lib A+ Lib B (2nd) Mtb Infection	5058	18736	0.00381325	0.014373	0	FALSE	FALSE	21	Macrophages	non-doublet	grey	False	0	Macrophages	FABP4$^{hi}$, MCEMP1$^{hi}$ Alveolar Mφ
13518_Array4Granulo_CAGTTTGTCACT	13518_Array4Granulo	13518_Array4Granulo	monkey_13518_antiCD4	13518_Array4	LLL gr 5	Granuloma	Necropsy	Reinfection	antiCD4	antiCD4	Yes	78000	Lib A+ Lib B (2nd) Mtb Infection	5218	18923	0.00311258	0.023081	0	FALSE	FALSE	8	Macrophages	non-doublet	grey	False	0	Macrophages	CXCL9$^{hi}$, IDO1$^{hi}$ Mφ
13518_Array4Granulo_ACGGACAGCTGC	13518_Array4Granulo	13518_Array4Granulo	monkey_13518_antiCD4	13518_Array4	LLL gr 5	Granuloma	Necropsy	Reinfection	antiCD4	antiCD4	Yes	78000	Lib A+ Lib B (2nd) Mtb Infection	4900	18430	0.00476822	0.0157794	0	FALSE	FALSE	8	Macrophages	non-doublet	grey	False	0	Macrophages	FABP4$^{hi}$, MCEMP1$^{hi}$ Alveolar Mφ
13518_Array4Granulo_GTGGCACAACGG	13518_Array4Granulo	13518_Array4Granulo	monkey_13518_antiCD4	13518_Array4	LLL gr 5	Granuloma	Necropsy	Reinfection	antiCD4	antiCD4	Yes	78000	Lib A+ Lib B (2nd) Mtb Infection	5233	19382	0.000345799	0.00237119	0	FALSE	FALSE	21	Macrophages	non-doublet	grey	False	0	Macrophages	FABP4$^{hi}$, MCEMP1$^{hi}$ Alveolar Mφ
13518_Array4Granulo_CCCATTTTTTGG	13518_Array4Granulo	13518_Array4Granulo	monkey_13518_antiCD4	13518_Array4	LLL gr 5	Granuloma	Necropsy	Reinfection	antiCD4	antiCD4	Yes	78000	Lib A+ Lib B (2nd) Mtb Infection	4689	18493	0.000716259	0.00199529	0	FALSE	FALSE	8	Macrophages	non-doublet	grey	False	0	Macrophages	FABP4$^{hi}$, MCEMP1$^{hi}$ Alveolar Mφ
13518_Array4Granulo_GAGAGATAAGGG	13518_Array4Granulo	13518_Array4Granulo	monkey_13518_antiCD4	13518_Array4	LLL gr 5	Granuloma	Necropsy	Reinfection	antiCD4	antiCD4	Yes	78000	Lib A+ Lib B (2nd) Mtb Infection	5378	18542	0.000986485	0.0145013	0	FALSE	FALSE	16	Mast cells	non-doublet	grey	False	0	Mast cells	Proliferating Mast cells
13518_Array4Granulo_AATGTCTCCGTC	13518_Array4Granulo	13518_Array4Granulo	monkey_13518_antiCD4	13518_Array4	LLL gr 5	Granuloma	Necropsy	Reinfection	antiCD4	antiCD4	Yes	78000	Lib A+ Lib B (2nd) Mtb Infection	4916	18049	0.0111353	0.0277415	0	FALSE	FALSE	15	Macrophages	non-doublet	grey	False	0	Macrophages	CXCL9$^{hi}$, IDO1$^{hi}$ Mφ
13518_Array4Granulo_ACGCACCGAGTA	13518_Array4Granulo	13518_Array4Granulo	monkey_13518_antiCD4	13518_Array4	LLL gr 5	Granuloma	Necropsy	Reinfection	antiCD4	antiCD4	Yes	78000	Lib A+ Lib B (2nd) Mtb Infection	4956	18805	4.901e-05	0.0376397	0	FALSE	FALSE	16	Mast cells	non-doublet	grey	False	0	Mast cells	Proliferating Mast cells
13518_Array4Granulo_ATAAACCCAAAC	13518_Array4Granulo	13518_Array4Granulo	monkey_13518_antiCD4	13518_Array4	LLL gr 5	Granuloma	Necropsy	Reinfection	antiCD4	antiCD4	Yes	78000	Lib A+ Lib B (2nd) Mtb Infection	5348	18825	0.000951951	0.0106218	0	FALSE	FALSE	8	Macrophages	non-doublet	grey	False	0	Macrophages	FABP4$^{hi}$, MCEMP1$^{hi}$ Alveolar Mφ
13518_Array4Granulo_ACAAAGCAACAG	13518_Array4Granulo	13518_Array4Granulo	monkey_13518_antiCD4	13518_Array4	LLL gr 5	Granuloma	Necropsy	Reinfection	antiCD4	antiCD4	Yes	78000	Lib A+ Lib B (2nd) Mtb Infection	4788	18211	0.000657828	0.00607226	0	FALSE	FALSE	8	Macrophages	non-doublet	grey	False	0	Macrophages	FABP4$^{hi}$, MCEMP1$^{hi}$ Alveolar Mφ
13518_Array4Granulo_GACGTCCGGCGT	13518_Array4Granulo	13518_Array4Granulo	monkey_13518_antiCD4	13518_Array4	LLL gr 5	Granuloma	Necropsy	Reinfection	antiCD4	antiCD4	Yes	78000	Lib A+ Lib B (2nd) Mtb Infection	4374	18626	0	0.00231768	0	FALSE	FALSE	8	Macrophages	non-doublet	grey	False	0	Macrophages	FABP4$^{hi}$, MCEMP1$^{hi}$ Alveolar Mφ
13518_Array4Granulo_GAGTTCCTTGAA	13518_Array4Granulo	13518_Array4Granulo	monkey_13518_antiCD4	13518_Array4	LLL gr 5	Granuloma	Necropsy	Reinfection	antiCD4	antiCD4	Yes	78000	Lib A+ Lib B (2nd) Mtb Infection	5077	17725	0.00550716	0.0133674	0	FALSE	FALSE	8	Macrophages	non-doublet	grey	False	0	Macrophages	FABP4$^{hi}$, MCEMP1$^{hi}$ Alveolar Mφ
13518_Array4Granulo_ATAGCGCTTGTT	13518_Array4Granulo	13518_Array4Granulo	monkey_13518_antiCD4	13518_Array4	LLL gr 5	Granuloma	Necropsy	Reinfection	antiCD4	antiCD4	Yes	78000	Lib A+ Lib B (2nd) Mtb Infection	4752	17448	0.00823293	0.0104418	0	FALSE	FALSE	8	Macrophages	non-doublet	grey	False	0	Macrophages	FABP4$^{hi}$, MCEMP1$^{hi}$ Alveolar Mφ
13518_Array4Granulo_ACAACTGGTGTA	13518_Array4Granulo	13518_Array4Granulo	monkey_13518_antiCD4	13518_Array4	LLL gr 5	Granuloma	Necropsy	Reinfection	antiCD4	antiCD4	Yes	78000	Lib A+ Lib B (2nd) Mtb Infection	5055	17737	0.0093311	0.00725189	0	FALSE	FALSE	21	Macrophages	non-doublet	grey	False	0	Macrophages	FABP4$^{hi}$, MCEMP1$^{hi}$ Alveolar Mφ
13518_Array4Granulo_CAAAGCAGCAAA	13518_Array4Granulo	13518_Array4Granulo	monkey_13518_antiCD4	13518_Array4	LLL gr 5	Granuloma	Necropsy	Reinfection	antiCD4	antiCD4	Yes	78000	Lib A+ Lib B (2nd) Mtb Infection	4612	17540	0.0171114	0.0175188	0	FALSE	FALSE	15	Macrophages	non-doublet	grey	False	0	Macrophages	CXCL9$^{hi}$, IDO1$^{hi}$ Mφ
13518_Array4Granulo_GGAATGTTACGT	13518_Array4Granulo	13518_Array4Granulo	monkey_13518_antiCD4	13518_Array4	LLL gr 5	Granuloma	Necropsy	Reinfection	antiCD4	antiCD4	Yes	78000	Lib A+ Lib B (2nd) Mtb Infection	5021	18248	0.0101628	0.00965719	0	FALSE	FALSE	15	Macrophages	non-doublet	grey	False	0	Macrophages	CXCL9$^{hi}$, IDO1$^{hi}$ Mφ
13518_Array4Granulo_ACTCATGCTATT	13518_Array4Granulo	13518_Array4Granulo	monkey_13518_antiCD4	13518_Array4	LLL gr 5	Granuloma	Necropsy	Reinfection	antiCD4	antiCD4	Yes	78000	Lib A+ Lib B (2nd) Mtb Infection	4777	17586	0.00157962	0.0187006	0	FALSE	FALSE	8	Macrophages	non-doublet	grey	False	0	Macrophages	FABP4$^{hi}$, MCEMP1$^{hi}$ Alveolar Mφ
13518_Array4Granulo_AGCTCACCCTTC	13518_Array4Granulo	13518_Array4Granulo	monkey_13518_antiCD4	13518_Array4	LLL gr 5	Granuloma	Necropsy	Reinfection	antiCD4	antiCD4	Yes	78000	Lib A+ Lib B (2nd) Mtb Infection	5081	18413	0.00533993	0.0306551	0	FALSE	FALSE	17	TNK cells	non-doublet	grey	False	0	T,NK cells	T1T17-like
13518_Array4Granulo_GCGCTGCCCCCT	13518_Array4Granulo	13518_Array4Granulo	monkey_13518_antiCD4	13518_Array4	LLL gr 5	Granuloma	Necropsy	Reinfection	antiCD4	antiCD4	Yes	78000	Lib A+ Lib B (2nd) Mtb Infection	4719	17636	0.011281	0.0287962	0	FALSE	FALSE	13	Macrophages	non-doublet	grey	False	0	cDC 2	cDC 2
13518_Array4Granulo_ACGCGATTTACG	13518_Array4Granulo	13518_Array4Granulo	monkey_13518_antiCD4	13518_Array4	LLL gr 5	Granuloma	Necropsy	Reinfection	antiCD4	antiCD4	Yes	78000	Lib A+ Lib B (2nd) Mtb Infection	4660	17510	5.31096e-05	0.00908174	0	FALSE	FALSE	20	Fibroblasts	non-doublet	grey	False	0	Fibroblasts	COL6A2$^{hi}$ Fibroblasts
13518_Array4Granulo_GTTTACAAGTTG	13518_Array4Granulo	13518_Array4Granulo	monkey_13518_antiCD4	13518_Array4	LLL gr 5	Granuloma	Necropsy	Reinfection	antiCD4	antiCD4	Yes	78000	Lib A+ Lib B (2nd) Mtb Infection	4529	16484	0.0114306	0.01548	0	FALSE	FALSE	8	Macrophages	non-doublet	grey	False	0	Macrophages	FABP4$^{hi}$, MCEMP1$^{hi}$ Alveolar Mφ
13518_Array4Granulo_AAGTGGTGTTAC	13518_Array4Granulo	13518_Array4Granulo	monkey_13518_antiCD4	13518_Array4	LLL gr 5	Granuloma	Necropsy	Reinfection	antiCD4	antiCD4	Yes	78000	Lib A+ Lib B (2nd) Mtb Infection	4798	17262	0.0251248	0.00723054	0	FALSE	FALSE	21	Macrophages	non-doublet	grey	False	0	Macrophages	FABP4$^{hi}$, MCEMP1$^{hi}$ Alveolar Mφ
13518_Array4Granulo_GCGGGAGAGTTG	13518_Array4Granulo	13518_Array4Granulo	monkey_13518_antiCD4	13518_Array4	LLL gr 5	Granuloma	Necropsy	Reinfection	antiCD4	antiCD4	Yes	78000	Lib A+ Lib B (2nd) Mtb Infection	4095	12753	0.0173631	0.0209194	0	FALSE	FALSE	5	Macrophages	non-doublet	grey	False	0	Macrophages	THBS1$^{hi}$, FCN1$^{hi}$ Mφ
13518_Array4Granulo_AATATGCATTGG	13518_Array4Granulo	13518_Array4Granulo	monkey_13518_antiCD4	13518_Array4	LLL gr 5	Granuloma	Necropsy	Reinfection	antiCD4	antiCD4	Yes	78000	Lib A+ Lib B (2nd) Mtb Infection	5287	17734	0.00905001	0.00966357	0	FALSE	FALSE	8	Macrophages	non-doublet	grey	False	0	Macrophages	FABP4$^{hi}$, MCEMP1$^{hi}$ Alveolar Mφ
13518_Array4Granulo_GAGCTGGGGAAC	13518_Array4Granulo	13518_Array4Granulo	monkey_13518_antiCD4	13518_Array4	LLL gr 5	Granuloma	Necropsy	Reinfection	antiCD4	antiCD4	Yes	78000	Lib A+ Lib B (2nd) Mtb Infection	4344	17624	0.00215585	0.00268167	0	FALSE	FALSE	8	Macrophages	non-doublet	grey	False	0	Macrophages	FABP4$^{hi}$, MCEMP1$^{hi}$ Alveolar Mφ
13518_Array4Granulo_AGAAAATCCCGG	13518_Array4Granulo	13518_Array4Granulo	monkey_13518_antiCD4	13518_Array4	LLL gr 5	Granuloma	Necropsy	Reinfection	antiCD4	antiCD4	Yes	78000	Lib A+ Lib B (2nd) Mtb Infection	4937	17802	0.00224449	0.00438459	0	FALSE	FALSE	21	Macrophages	non-doublet	grey	False	0	Macrophages	FABP4$^{hi}$, MCEMP1$^{hi}$ Alveolar Mφ
13518_Array4Granulo_CACCCTATGCAG	13518_Array4Granulo	13518_Array4Granulo	monkey_13518_antiCD4	13518_Array4	LLL gr 5	Granuloma	Necropsy	Reinfection	antiCD4	antiCD4	Yes	78000	Lib A+ Lib B (2nd) Mtb Infection	3935	16882	0.0176765	0.0448172	0	FALSE	FALSE	5	Macrophages	non-doublet	grey	False	0	Macrophages	S100A4$^{hi}$, CFP$^{hi}$ Monocytes
13518_Array4Granulo_TAATACCCGCCT	13518_Array4Granulo	13518_Array4Granulo	monkey_13518_antiCD4	13518_Array4	LLL gr 5	Granuloma	Necropsy	Reinfection	antiCD4	antiCD4	Yes	78000	Lib A+ Lib B (2nd) Mtb Infection	4513	17724	0.000692631	0.003623	0	FALSE	FALSE	8	Macrophages	non-doublet	grey	False	0	Macrophages	FABP4$^{hi}$, MCEMP1$^{hi}$ Alveolar Mφ
13518_Array4Granulo_ACTACCTATAAA	13518_Array4Granulo	13518_Array4Granulo	monkey_13518_antiCD4	13518_Array4	LLL gr 5	Granuloma	Necropsy	Reinfection	antiCD4	antiCD4	Yes	78000	Lib A+ Lib B (2nd) Mtb Infection	4574	17471	0.00518503	0.0264335	0	FALSE	FALSE	17	TNK cells	non-doublet	grey	False	0	T,NK cells	$T_{Eff-like}$
13518_Array4Granulo_AAATTGTATAGC	13518_Array4Granulo	13518_Array4Granulo	monkey_13518_antiCD4	13518_Array4	LLL gr 5	Granuloma	Necropsy	Reinfection	antiCD4	antiCD4	Yes	78000	Lib A+ Lib B (2nd) Mtb Infection	4519	16811	0.00535246	0.0113472	0	FALSE	FALSE	8	Macrophages	non-doublet	grey	False	0	Macrophages	FABP4$^{hi}$, MCEMP1$^{hi}$ Alveolar Mφ
13518_Array4Granulo_CCGCGCATCACG	13518_Array4Granulo	13518_Array4Granulo	monkey_13518_antiCD4	13518_Array4	LLL gr 5	Granuloma	Necropsy	Reinfection	antiCD4	antiCD4	Yes	78000	Lib A+ Lib B (2nd) Mtb Infection	5006	17935	0	0.0231211	0	FALSE	FALSE	15	Macrophages	non-doublet	grey	False	0	Macrophages	CXCL9$^{hi}$, IDO1$^{hi}$ Mφ
13518_Array4Granulo_ACGTCCACCTCA	13518_Array4Granulo	13518_Array4Granulo	monkey_13518_antiCD4	13518_Array4	LLL gr 5	Granuloma	Necropsy	Reinfection	antiCD4	antiCD4	Yes	78000	Lib A+ Lib B (2nd) Mtb Infection	5101	17228	0.00125589	0.0372057	0	FALSE	FALSE	13	Macrophages	non-doublet	grey	False	0	pDCs	pDCs
13518_Array4Granulo_CCAATTAGTTCG	13518_Array4Granulo	13518_Array4Granulo	monkey_13518_antiCD4	13518_Array4	LLL gr 5	Granuloma	Necropsy	Reinfection	antiCD4	antiCD4	Yes	78000	Lib A+ Lib B (2nd) Mtb Infection	5187	17084	5.2615e-05	0.0454067	0	FALSE	FALSE	16	Mast cells	non-doublet	grey	False	0	Mast cells	DUSP1$^{hi}$, FOS$^{hi}$ Mast cells
13518_Array4Granulo_TTACGGCCACTA	13518_Array4Granulo	13518_Array4Granulo	monkey_13518_antiCD4	13518_Array4	LLL gr 5	Granuloma	Necropsy	Reinfection	antiCD4	antiCD4	Yes	78000	Lib A+ Lib B (2nd) Mtb Infection	4934	16749	0.00212337	0.0293461	0	FALSE	FALSE	20	Fibroblasts	non-doublet	grey	False	0	Fibroblasts	COL6A2$^{hi}$ Fibroblasts
13518_Array4Granulo_AGTCGTAAAGTC	13518_Array4Granulo	13518_Array4Granulo	monkey_13518_antiCD4	13518_Array4	LLL gr 5	Granuloma	Necropsy	Reinfection	antiCD4	antiCD4	Yes	78000	Lib A+ Lib B (2nd) Mtb Infection	4874	17274	0.00672694	0.00979442	0	FALSE	FALSE	15	Macrophages	non-doublet	grey	False	0	Macrophages	CXCL9$^{hi}$, IDO1$^{hi}$ Mφ
13518_Array4Granulo_ATACGCATGGTG	13518_Array4Granulo	13518_Array4Granulo	monkey_13518_antiCD4	13518_Array4	LLL gr 5	Granuloma	Necropsy	Reinfection	antiCD4	antiCD4	Yes	78000	Lib A+ Lib B (2nd) Mtb Infection	4654	17319	0.0120488	0.00526459	0	FALSE	FALSE	21	Macrophages	non-doublet	grey	False	0	Macrophages	FABP4$^{hi}$, MCEMP1$^{hi}$ Alveolar Mφ
13518_Array4Granulo_AGGCCCCCTATT	13518_Array4Granulo	13518_Array4Granulo	monkey_13518_antiCD4	13518_Array4	LLL gr 5	Granuloma	Necropsy	Reinfection	antiCD4	antiCD4	Yes	78000	Lib A+ Lib B (2nd) Mtb Infection	4758	17455	0.00254399	0.0162709	0	FALSE	FALSE	17	TNK cells	non-doublet	grey	False	0	T,NK cells	T1T17-like
13518_Array4Granulo_AGTTTGGTTATA	13518_Array4Granulo	13518_Array4Granulo	monkey_13518_antiCD4	13518_Array4	LLL gr 5	Granuloma	Necropsy	Reinfection	antiCD4	antiCD4	Yes	78000	Lib A+ Lib B (2nd) Mtb Infection	5044	17042	0.000265154	0.0307578	0	FALSE	FALSE	16	Mast cells	non-doublet	grey	False	0	Mast cells	Proliferating Mast cells
13518_Array4Granulo_ACCTATAGACAG	13518_Array4Granulo	13518_Array4Granulo	monkey_13518_antiCD4	13518_Array4	LLL gr 5	Granuloma	Necropsy	Reinfection	antiCD4	antiCD4	Yes	78000	Lib A+ Lib B (2nd) Mtb Infection	5027	17293	0.000662398	0.00347759	0	FALSE	FALSE	21	Macrophages	non-doublet	grey	False	0	Macrophages	FABP4$^{hi}$, MCEMP1$^{hi}$ Alveolar Mφ
13518_Array4Granulo_AGGTTATGCGCG	13518_Array4Granulo	13518_Array4Granulo	monkey_13518_antiCD4	13518_Array4	LLL gr 5	Granuloma	Necropsy	Reinfection	antiCD4	antiCD4	Yes	78000	Lib A+ Lib B (2nd) Mtb Infection	4685	16444	0.00970141	0.016169	0	FALSE	FALSE	15	Macrophages	non-doublet	grey	False	0	Macrophages	CXCL9$^{hi}$, IDO1$^{hi}$ Mφ
13518_Array4Granulo_CTCCACGCTGCC	13518_Array4Granulo	13518_Array4Granulo	monkey_13518_antiCD4	13518_Array4	LLL gr 5	Granuloma	Necropsy	Reinfection	antiCD4	antiCD4	Yes	78000	Lib A+ Lib B (2nd) Mtb Infection	4654	16774	0.000480872	0.0338213	0	FALSE	FALSE	5	Macrophages	non-doublet	grey	False	0	Macrophages	THBS1$^{hi}$, FCN1$^{hi}$ Mφ
13518_Array4Granulo_GTCCCCTTGCCT	13518_Array4Granulo	13518_Array4Granulo	monkey_13518_antiCD4	13518_Array4	LLL gr 5	Granuloma	Necropsy	Reinfection	antiCD4	antiCD4	Yes	78000	Lib A+ Lib B (2nd) Mtb Infection	4815	16678	5.48847e-05	0.037596	0	FALSE	FALSE	16	Mast cells	non-doublet	grey	False	0	Mast cells	DUSP1$^{hi}$, FOS$^{hi}$ Mast cells
13518_Array4Granulo_GTGCCCCCTCCC	13518_Array4Granulo	13518_Array4Granulo	monkey_13518_antiCD4	13518_Array4	LLL gr 5	Granuloma	Necropsy	Reinfection	antiCD4	antiCD4	Yes	78000	Lib A+ Lib B (2nd) Mtb Infection	4517	16097	0.00857344	0.0307125	0	FALSE	FALSE	15	Macrophages	non-doublet	grey	False	0	Macrophages	CXCL9$^{hi}$, IDO1$^{hi}$ Mφ
13518_Array4Granulo_ACGTCATCCTTA	13518_Array4Granulo	13518_Array4Granulo	monkey_13518_antiCD4	13518_Array4	LLL gr 5	Granuloma	Necropsy	Reinfection	antiCD4	antiCD4	Yes	78000	Lib A+ Lib B (2nd) Mtb Infection	4753	17399	0.00220158	0.00445685	0	FALSE	FALSE	8	Macrophages	non-doublet	grey	False	0	Macrophages	CXCL9$^{hi}$, IDO1$^{hi}$ Mφ
13518_Array4Granulo_GTTTGCCGTTCA	13518_Array4Granulo	13518_Array4Granulo	monkey_13518_antiCD4	13518_Array4	LLL gr 5	Granuloma	Necropsy	Reinfection	antiCD4	antiCD4	Yes	78000	Lib A+ Lib B (2nd) Mtb Infection	4275	15777	0.0110908	0.0493162	0	FALSE	FALSE	8	Macrophages	non-doublet	grey	False	0	Macrophages	FABP4$^{hi}$, MCEMP1$^{hi}$ Alveolar Mφ
13518_Array4Granulo_ATGCAACACTCG	13518_Array4Granulo	13518_Array4Granulo	monkey_13518_antiCD4	13518_Array4	LLL gr 5	Granuloma	Necropsy	Reinfection	antiCD4	antiCD4	Yes	78000	Lib A+ Lib B (2nd) Mtb Infection	4685	16759	0.00394116	0.00938107	0	FALSE	FALSE	8	Macrophages	non-doublet	grey	False	0	Macrophages	FABP4$^{hi}$, MCEMP1$^{hi}$ Alveolar Mφ
13518_Array4Granulo_AAGATCGAAATG	13518_Array4Granulo	13518_Array4Granulo	monkey_13518_antiCD4	13518_Array4	LLL gr 5	Granuloma	Necropsy	Reinfection	antiCD4	antiCD4	Yes	78000	Lib A+ Lib B (2nd) Mtb Infection	4209	15798	0.00752844	0.0115994	0	FALSE	FALSE	8	Macrophages	non-doublet	grey	False	0	Macrophages	FABP4$^{hi}$, MCEMP1$^{hi}$ Alveolar Mφ
13518_Array4Granulo_ACCAAGGTAATA	13518_Array4Granulo	13518_Array4Granulo	monkey_13518_antiCD4	13518_Array4	LLL gr 5	Granuloma	Necropsy	Reinfection	antiCD4	antiCD4	Yes	78000	Lib A+ Lib B (2nd) Mtb Infection	4912	16525	0.00279735	0.0322234	0	FALSE	FALSE	16	Mast cells	non-doublet	grey	False	0	Mast cells	DUSP1$^{hi}$, FOS$^{hi}$ Mast cells
13518_Array4Granulo_GTGAACTCGGTG	13518_Array4Granulo	13518_Array4Granulo	monkey_13518_antiCD4	13518_Array4	LLL gr 5	Granuloma	Necropsy	Reinfection	antiCD4	antiCD4	Yes	78000	Lib A+ Lib B (2nd) Mtb Infection	5051	16459	0.000169071	0.0153855	0	FALSE	FALSE	20	Fibroblasts	non-doublet	grey	False	0	Fibroblasts	COL6A2$^{hi}$ Fibroblasts
13518_Array4Granulo_GATCGGACAATC	13518_Array4Granulo	13518_Array4Granulo	monkey_13518_antiCD4	13518_Array4	LLL gr 5	Granuloma	Necropsy	Reinfection	antiCD4	antiCD4	Yes	78000	Lib A+ Lib B (2nd) Mtb Infection	4397	16850	0.000945968	0.00918146	0	FALSE	FALSE	8	Macrophages	non-doublet	grey	False	0	Macrophages	FABP4$^{hi}$, MCEMP1$^{hi}$ Alveolar Mφ
13518_Array4Granulo_AGTAGGGGGCCA	13518_Array4Granulo	13518_Array4Granulo	monkey_13518_antiCD4	13518_Array4	LLL gr 5	Granuloma	Necropsy	Reinfection	antiCD4	antiCD4	Yes	78000	Lib A+ Lib B (2nd) Mtb Infection	5532	16846	0	0.0163166	0	FALSE	FALSE	20	Fibroblasts	non-doublet	grey	False	0	Fibroblasts	COL6A2$^{hi}$ Fibroblasts
13518_Array4Granulo_ATTGTCGCAACG	13518_Array4Granulo	13518_Array4Granulo	monkey_13518_antiCD4	13518_Array4	LLL gr 5	Granuloma	Necropsy	Reinfection	antiCD4	antiCD4	Yes	78000	Lib A+ Lib B (2nd) Mtb Infection	4690	16466	0.00768839	0.0104585	0	FALSE	FALSE	21	Macrophages	non-doublet	grey	False	0	Macrophages	FABP4$^{hi}$, MCEMP1$^{hi}$ Alveolar Mφ
13518_Array4Granulo_ATAGACGGCCGA	13518_Array4Granulo	13518_Array4Granulo	monkey_13518_antiCD4	13518_Array4	LLL gr 5	Granuloma	Necropsy	Reinfection	antiCD4	antiCD4	Yes	78000	Lib A+ Lib B (2nd) Mtb Infection	4947	16721	0.00226696	0.0418308	0	FALSE	FALSE	17	TNK cells	non-doublet	grey	False	0	T,NK cells	Tc17-like
13518_Array4Granulo_CAAGTGCGGATT	13518_Array4Granulo	13518_Array4Granulo	monkey_13518_antiCD4	13518_Array4	LLL gr 5	Granuloma	Necropsy	Reinfection	antiCD4	antiCD4	Yes	78000	Lib A+ Lib B (2nd) Mtb Infection	4833	16508	0.00650832	0.0117372	0	FALSE	FALSE	21	Macrophages	non-doublet	grey	False	0	Macrophages	FABP4$^{hi}$, MCEMP1$^{hi}$ Alveolar Mφ
13518_Array4Granulo_CGGGTCAATTAT	13518_Array4Granulo	13518_Array4Granulo	monkey_13518_antiCD4	13518_Array4	LLL gr 5	Granuloma	Necropsy	Reinfection	antiCD4	antiCD4	Yes	78000	Lib A+ Lib B (2nd) Mtb Infection	4038	16226	0.00139517	0.0199788	0	FALSE	FALSE	15	Macrophages	non-doublet	grey	False	0	Macrophages	CXCL9$^{hi}$, IDO1$^{hi}$ Mφ
13518_Array4Granulo_CGTACCGCGAGC	13518_Array4Granulo	13518_Array4Granulo	monkey_13518_antiCD4	13518_Array4	LLL gr 5	Granuloma	Necropsy	Reinfection	antiCD4	antiCD4	Yes	78000	Lib A+ Lib B (2nd) Mtb Infection	4517	16754	0.00238636	0.0111364	0	FALSE	FALSE	8	Macrophages	non-doublet	grey	False	0	Macrophages	FABP4$^{hi}$, MCEMP1$^{hi}$ Alveolar Mφ
13518_Array4Granulo_CATCGGATCCCC	13518_Array4Granulo	13518_Array4Granulo	monkey_13518_antiCD4	13518_Array4	LLL gr 5	Granuloma	Necropsy	Reinfection	antiCD4	antiCD4	Yes	78000	Lib A+ Lib B (2nd) Mtb Infection	4295	17412	0	0.0181408	0	FALSE	FALSE	17	TNK cells	non-doublet	grey	False	0	T,NK cells	T1T17-like
13518_Array4Granulo_TAGCTCAATCTG	13518_Array4Granulo	13518_Array4Granulo	monkey_13518_antiCD4	13518_Array4	LLL gr 5	Granuloma	Necropsy	Reinfection	antiCD4	antiCD4	Yes	78000	Lib A+ Lib B (2nd) Mtb Infection	4633	16320	0.00605923	0.0188572	0	FALSE	FALSE	8	Macrophages	non-doublet	grey	False	0	Macrophages	FABP4$^{hi}$, MCEMP1$^{hi}$ Alveolar Mφ
13518_Array4Granulo_GCAGCTGGACTG	13518_Array4Granulo	13518_Array4Granulo	monkey_13518_antiCD4	13518_Array4	LLL gr 5	Granuloma	Necropsy	Reinfection	antiCD4	antiCD4	Yes	78000	Lib A+ Lib B (2nd) Mtb Infection	4989	16068	0.00732294	0.0428196	0	FALSE	FALSE	8	Macrophages	non-doublet	grey	False	0	Macrophages	CXCL9$^{hi}$, IDO1$^{hi}$ Mφ
13518_Array4Granulo_CGTATCTAATGC	13518_Array4Granulo	13518_Array4Granulo	monkey_13518_antiCD4	13518_Array4	LLL gr 5	Granuloma	Necropsy	Reinfection	antiCD4	antiCD4	Yes	78000	Lib A+ Lib B (2nd) Mtb Infection	5062	16320	0.0138965	0.0351274	0	FALSE	FALSE	17	TNK cells	non-doublet	grey	False	0	T,NK cells	$T_{EMRA-like}$
13518_Array4Granulo_CCCTGAAATACT	13518_Array4Granulo	13518_Array4Granulo	monkey_13518_antiCD4	13518_Array4	LLL gr 5	Granuloma	Necropsy	Reinfection	antiCD4	antiCD4	Yes	78000	Lib A+ Lib B (2nd) Mtb Infection	4090	15555	0.00385894	0.00641178	0	FALSE	FALSE	8	Macrophages	non-doublet	grey	False	0	Macrophages	FABP4$^{hi}$, MCEMP1$^{hi}$ Alveolar Mφ
13518_Array4Granulo_ACCCTGCACGTG	13518_Array4Granulo	13518_Array4Granulo	monkey_13518_antiCD4	13518_Array4	LLL gr 5	Granuloma	Necropsy	Reinfection	antiCD4	antiCD4	Yes	78000	Lib A+ Lib B (2nd) Mtb Infection	4365	15653	0.00157003	0.0345968	0	FALSE	FALSE	13	Macrophages	non-doublet	grey	False	0	cDC 2	cDC 2
13518_Array4Granulo_GAGGCAAATCTT	13518_Array4Granulo	13518_Array4Granulo	monkey_13518_antiCD4	13518_Array4	LLL gr 5	Granuloma	Necropsy	Reinfection	antiCD4	antiCD4	Yes	78000	Lib A+ Lib B (2nd) Mtb Infection	4319	14893	0.0180853	0.0204815	0	FALSE	FALSE	8	Macrophages	non-doublet	grey	False	0	Macrophages	FABP4$^{hi}$, MCEMP1$^{hi}$ Alveolar Mφ
13518_Array4Granulo_AGCCATGAGCAA	13518_Array4Granulo	13518_Array4Granulo	monkey_13518_antiCD4	13518_Array4	LLL gr 5	Granuloma	Necropsy	Reinfection	antiCD4	antiCD4	Yes	78000	Lib A+ Lib B (2nd) Mtb Infection	4045	15238	0.00663294	0.0355818	0	FALSE	FALSE	5	Macrophages	non-doublet	grey	False	0	Macrophages	THBS1$^{hi}$, FCN1$^{hi}$ Mφ
13518_Array4Granulo_ATGATCCTGACC	13518_Array4Granulo	13518_Array4Granulo	monkey_13518_antiCD4	13518_Array4	LLL gr 5	Granuloma	Necropsy	Reinfection	antiCD4	antiCD4	Yes	78000	Lib A+ Lib B (2nd) Mtb Infection	4822	15841	0.00428712	0.0354557	0	FALSE	FALSE	16	Mast cells	non-doublet	grey	False	0	Mast cells	DUSP1$^{hi}$, FOS$^{hi}$ Mast cells
13518_Array4Granulo_ACCTGAGTCAAC	13518_Array4Granulo	13518_Array4Granulo	monkey_13518_antiCD4	13518_Array4	LLL gr 5	Granuloma	Necropsy	Reinfection	antiCD4	antiCD4	Yes	78000	Lib A+ Lib B (2nd) Mtb Infection	4131	15850	0.0144533	0.0348546	0	FALSE	FALSE	5	Macrophages	non-doublet	grey	False	0	Macrophages	S100A4$^{hi}$, CFP$^{hi}$ Monocytes
13518_Array4Granulo_CAAGGAGTAATG	13518_Array4Granulo	13518_Array4Granulo	monkey_13518_antiCD4	13518_Array4	LLL gr 5	Granuloma	Necropsy	Reinfection	antiCD4	antiCD4	Yes	78000	Lib A+ Lib B (2nd) Mtb Infection	4676	16293	0.00614502	0.0046234	0	FALSE	FALSE	8	Macrophages	non-doublet	grey	False	0	Macrophages	FABP4$^{hi}$, MCEMP1$^{hi}$ Alveolar Mφ
13518_Array4Granulo_CCCTAGGATTAG	13518_Array4Granulo	13518_Array4Granulo	monkey_13518_antiCD4	13518_Array4	LLL gr 5	Granuloma	Necropsy	Reinfection	antiCD4	antiCD4	Yes	78000	Lib A+ Lib B (2nd) Mtb Infection	4305	15798	0.00259022	0.00282569	0	FALSE	FALSE	8	Macrophages	non-doublet	grey	False	0	Macrophages	FABP4$^{hi}$, MCEMP1$^{hi}$ Alveolar Mφ
13518_Array4Granulo_ACGAGACATCAA	13518_Array4Granulo	13518_Array4Granulo	monkey_13518_antiCD4	13518_Array4	LLL gr 5	Granuloma	Necropsy	Reinfection	antiCD4	antiCD4	Yes	78000	Lib A+ Lib B (2nd) Mtb Infection	4617	16336	0.000286895	0.00183613	0	FALSE	FALSE	20	Fibroblasts	non-doublet	grey	False	0	Fibroblasts	EGFL6$^{hi}$ Fibroblasts
13518_Array4Granulo_CACGACGGATTC	13518_Array4Granulo	13518_Array4Granulo	monkey_13518_antiCD4	13518_Array4	LLL gr 5	Granuloma	Necropsy	Reinfection	antiCD4	antiCD4	Yes	78000	Lib A+ Lib B (2nd) Mtb Infection	4388	15071	0.00498339	0.0380341	0	FALSE	FALSE	8	Macrophages	non-doublet	grey	False	0	Macrophages	FABP4$^{hi}$, MCEMP1$^{hi}$ Alveolar Mφ
13518_Array4Granulo_AACCGCTGATAG	13518_Array4Granulo	13518_Array4Granulo	monkey_13518_antiCD4	13518_Array4	LLL gr 5	Granuloma	Necropsy	Reinfection	antiCD4	antiCD4	Yes	78000	Lib A+ Lib B (2nd) Mtb Infection	4461	15869	0.00180094	0.00546284	0	FALSE	FALSE	8	Macrophages	non-doublet	grey	False	0	Macrophages	FABP4$^{hi}$, MCEMP1$^{hi}$ Alveolar Mφ
13518_Array4Granulo_GCTTTCGCTCCG	13518_Array4Granulo	13518_Array4Granulo	monkey_13518_antiCD4	13518_Array4	LLL gr 5	Granuloma	Necropsy	Reinfection	antiCD4	antiCD4	Yes	78000	Lib A+ Lib B (2nd) Mtb Infection	4407	15387	0.00561469	0.0104691	0	FALSE	FALSE	8	Macrophages	non-doublet	grey	False	0	Macrophages	FABP4$^{hi}$, MCEMP1$^{hi}$ Alveolar Mφ
13518_Array4Granulo_CTTCGAGGGCCG	13518_Array4Granulo	13518_Array4Granulo	monkey_13518_antiCD4	13518_Array4	LLL gr 5	Granuloma	Necropsy	Reinfection	antiCD4	antiCD4	Yes	78000	Lib A+ Lib B (2nd) Mtb Infection	4390	16055	0.000232572	0.00348857	0	FALSE	FALSE	8	Macrophages	non-doublet	grey	False	0	Macrophages	FABP4$^{hi}$, MCEMP1$^{hi}$ Alveolar Mφ
13518_Array4Granulo_GTAGACATCTAC	13518_Array4Granulo	13518_Array4Granulo	monkey_13518_antiCD4	13518_Array4	LLL gr 5	Granuloma	Necropsy	Reinfection	antiCD4	antiCD4	Yes	78000	Lib A+ Lib B (2nd) Mtb Infection	4196	15592	0.000936056	0.0354531	0	FALSE	FALSE	15	Macrophages	non-doublet	grey	False	0	Macrophages	CXCL9$^{hi}$, IDO1$^{hi}$ Mφ
13518_Array4Granulo_CGGGGAATTGGG	13518_Array4Granulo	13518_Array4Granulo	monkey_13518_antiCD4	13518_Array4	LLL gr 5	Granuloma	Necropsy	Reinfection	antiCD4	antiCD4	Yes	78000	Lib A+ Lib B (2nd) Mtb Infection	4387	15779	0.00271035	0.00475818	0	FALSE	FALSE	8	Macrophages	non-doublet	grey	False	0	Macrophages	FABP4$^{hi}$, MCEMP1$^{hi}$ Alveolar Mφ
13518_Array4Granulo_CTAGATCGTCTC	13518_Array4Granulo	13518_Array4Granulo	monkey_13518_antiCD4	13518_Array4	LLL gr 5	Granuloma	Necropsy	Reinfection	antiCD4	antiCD4	Yes	78000	Lib A+ Lib B (2nd) Mtb Infection	4520	15657	0.010389	0.0188157	0	FALSE	FALSE	15	Macrophages	non-doublet	grey	False	0	Macrophages	CXCL9$^{hi}$, IDO1$^{hi}$ Mφ
13518_Array4Granulo_GTGTTTGGATGA	13518_Array4Granulo	13518_Array4Granulo	monkey_13518_antiCD4	13518_Array4	LLL gr 5	Granuloma	Necropsy	Reinfection	antiCD4	antiCD4	Yes	78000	Lib A+ Lib B (2nd) Mtb Infection	4369	15553	0.00286399	0.0277632	0	FALSE	FALSE	8	Macrophages	non-doublet	grey	False	0	Macrophages	CXCL9$^{hi}$, IDO1$^{hi}$ Mφ
13518_Array4Granulo_ATGACGAAGCCT	13518_Array4Granulo	13518_Array4Granulo	monkey_13518_antiCD4	13518_Array4	LLL gr 5	Granuloma	Necropsy	Reinfection	antiCD4	antiCD4	Yes	78000	Lib A+ Lib B (2nd) Mtb Infection	5127	15681	0	0.0286244	0	FALSE	FALSE	16	Mast cells	non-doublet	grey	False	0	Mast cells	Proliferating Mast cells
13518_Array4Granulo_ACGATTAATCCC	13518_Array4Granulo	13518_Array4Granulo	monkey_13518_antiCD4	13518_Array4	LLL gr 5	Granuloma	Necropsy	Reinfection	antiCD4	antiCD4	Yes	78000	Lib A+ Lib B (2nd) Mtb Infection	4058	15459	0	0.00347035	0	FALSE	FALSE	8	Macrophages	non-doublet	grey	False	0	Macrophages	FABP4$^{hi}$, MCEMP1$^{hi}$ Alveolar Mφ
13518_Array4Granulo_CTCCCAGTCATG	13518_Array4Granulo	13518_Array4Granulo	monkey_13518_antiCD4	13518_Array4	LLL gr 5	Granuloma	Necropsy	Reinfection	antiCD4	antiCD4	Yes	78000	Lib A+ Lib B (2nd) Mtb Infection	4240	14482	0.0153525	0.0176102	0	FALSE	FALSE	5	Macrophages	non-doublet	grey	False	0	cDC 2	cDC 2
13518_Array4Granulo_AGCGGAGAAACC	13518_Array4Granulo	13518_Array4Granulo	monkey_13518_antiCD4	13518_Array4	LLL gr 5	Granuloma	Necropsy	Reinfection	antiCD4	antiCD4	Yes	78000	Lib A+ Lib B (2nd) Mtb Infection	4376	15773	0.000233522	0.0314671	0	FALSE	FALSE	15	Macrophages	non-doublet	grey	False	0	Macrophages	CXCL9$^{hi}$, IDO1$^{hi}$ Mφ
13518_Array4Granulo_AAAATTCTCAAG	13518_Array4Granulo	13518_Array4Granulo	monkey_13518_antiCD4	13518_Array4	LLL gr 5	Granuloma	Necropsy	Reinfection	antiCD4	antiCD4	Yes	78000	Lib A+ Lib B (2nd) Mtb Infection	3897	15014	0	0.0260145	0	FALSE	FALSE	16	Mast cells	non-doublet	grey	False	0	Mast cells	LMNA$^{hi}$, IL13$^{hi}$ Mast cells
13518_Array4Granulo_CTCATCTGGCGC	13518_Array4Granulo	13518_Array4Granulo	monkey_13518_antiCD4	13518_Array4	LLL gr 5	Granuloma	Necropsy	Reinfection	antiCD4	antiCD4	Yes	78000	Lib A+ Lib B (2nd) Mtb Infection	4223	14828	0.0149876	0.0163185	0	FALSE	FALSE	14	Macrophages	non-doublet	grey	False	0	Macrophages	C1QB$^{hi}$, C1QA$^{hi}$ Mφ
13518_Array4Granulo_CAAAAGCATTTG	13518_Array4Granulo	13518_Array4Granulo	monkey_13518_antiCD4	13518_Array4	LLL gr 5	Granuloma	Necropsy	Reinfection	antiCD4	antiCD4	Yes	78000	Lib A+ Lib B (2nd) Mtb Infection	4821	15904	0.0107552	0.0058184	0	FALSE	FALSE	8	Macrophages	non-doublet	grey	False	0	Macrophages	FABP4$^{hi}$, MCEMP1$^{hi}$ Alveolar Mφ
13518_Array4Granulo_GAGCCGCAAGTA	13518_Array4Granulo	13518_Array4Granulo	monkey_13518_antiCD4	13518_Array4	LLL gr 5	Granuloma	Necropsy	Reinfection	antiCD4	antiCD4	Yes	78000	Lib A+ Lib B (2nd) Mtb Infection	4682	15958	0.00285881	0.0408401	0	FALSE	FALSE	17	TNK cells	non-doublet	grey	False	0	T,NK cells	T1T17-like
13518_Array4Granulo_CGGTCCCGCGGT	13518_Array4Granulo	13518_Array4Granulo	monkey_13518_antiCD4	13518_Array4	LLL gr 5	Granuloma	Necropsy	Reinfection	antiCD4	antiCD4	Yes	78000	Lib A+ Lib B (2nd) Mtb Infection	4148	15388	0.00716574	0.0163123	0	FALSE	FALSE	15	Macrophages	non-doublet	grey	False	0	Macrophages	CXCL9$^{hi}$, IDO1$^{hi}$ Mφ
13518_Array4Granulo_ACTACACAGCTT	13518_Array4Granulo	13518_Array4Granulo	monkey_13518_antiCD4	13518_Array4	LLL gr 5	Granuloma	Necropsy	Reinfection	antiCD4	antiCD4	Yes	78000	Lib A+ Lib B (2nd) Mtb Infection	4117	14561	0.0103484	0.0466828	0	FALSE	FALSE	13	Macrophages	non-doublet	grey	False	0	cDC 2	cDC 2
13518_Array4Granulo_CACATCCCAGCC	13518_Array4Granulo	13518_Array4Granulo	monkey_13518_antiCD4	13518_Array4	LLL gr 5	Granuloma	Necropsy	Reinfection	antiCD4	antiCD4	Yes	78000	Lib A+ Lib B (2nd) Mtb Infection	4542	15069	0.00179222	0.0186391	0	FALSE	FALSE	8	Macrophages	non-doublet	grey	False	0	Macrophages	FABP4$^{hi}$, MCEMP1$^{hi}$ Alveolar Mφ
13518_Array4Granulo_ATGAACAGACCC	13518_Array4Granulo	13518_Array4Granulo	monkey_13518_antiCD4	13518_Array4	LLL gr 5	Granuloma	Necropsy	Reinfection	antiCD4	antiCD4	Yes	78000	Lib A+ Lib B (2nd) Mtb Infection	4185	14973	0.00286533	0.0277388	0	FALSE	FALSE	16	Mast cells	non-doublet	grey	False	0	Mast cells	LMNA$^{hi}$, IL13$^{hi}$ Mast cells
13518_Array4Granulo_GCCCCGGTTATA	13518_Array4Granulo	13518_Array4Granulo	monkey_13518_antiCD4	13518_Array4	LLL gr 5	Granuloma	Necropsy	Reinfection	antiCD4	antiCD4	Yes	78000	Lib A+ Lib B (2nd) Mtb Infection	3913	15884	0.000174388	0.0171482	0	FALSE	FALSE	10	TNK cells	non-doublet	grey	False	0	T,NK cells	T1T17-like
13518_Array4Granulo_CATCTATGGCCG	13518_Array4Granulo	13518_Array4Granulo	monkey_13518_antiCD4	13518_Array4	LLL gr 5	Granuloma	Necropsy	Reinfection	antiCD4	antiCD4	Yes	78000	Lib A+ Lib B (2nd) Mtb Infection	4511	15210	0.00306225	0.026618	0	FALSE	FALSE	8	Macrophages	non-doublet	grey	False	0	Macrophages	LGALS3$^{hi}$, FN1$^{hi}$ Mφ
13518_Array4Granulo_ACTATGCTGGTG	13518_Array4Granulo	13518_Array4Granulo	monkey_13518_antiCD4	13518_Array4	LLL gr 5	Granuloma	Necropsy	Reinfection	antiCD4	antiCD4	Yes	78000	Lib A+ Lib B (2nd) Mtb Infection	4804	15069	0.0066365	0.0081448	0	FALSE	FALSE	8	Macrophages	non-doublet	grey	False	0	Macrophages	FABP4$^{hi}$, MCEMP1$^{hi}$ Alveolar Mφ
13518_Array4Granulo_AAAGTTACTGCA	13518_Array4Granulo	13518_Array4Granulo	monkey_13518_antiCD4	13518_Array4	LLL gr 5	Granuloma	Necropsy	Reinfection	antiCD4	antiCD4	Yes	78000	Lib A+ Lib B (2nd) Mtb Infection	4166	14451	0.00293607	0.0603391	0	FALSE	FALSE	16	Mast cells	non-doublet	grey	False	0	Mast cells	LMNA$^{hi}$, IL13$^{hi}$ Mast cells
13518_Array4Granulo_ACTACAATCGGA	13518_Array4Granulo	13518_Array4Granulo	monkey_13518_antiCD4	13518_Array4	LLL gr 5	Granuloma	Necropsy	Reinfection	antiCD4	antiCD4	Yes	78000	Lib A+ Lib B (2nd) Mtb Infection	4437	14806	0.0111351	0.0204741	0	FALSE	FALSE	15	Macrophages	non-doublet	grey	False	0	Macrophages	CXCL9$^{hi}$, IDO1$^{hi}$ Mφ
13518_Array4Granulo_ACATAAAGAGGT	13518_Array4Granulo	13518_Array4Granulo	monkey_13518_antiCD4	13518_Array4	LLL gr 5	Granuloma	Necropsy	Reinfection	antiCD4	antiCD4	Yes	78000	Lib A+ Lib B (2nd) Mtb Infection	4113	15073	0.000982499	0.00626343	0	FALSE	FALSE	15	Macrophages	non-doublet	grey	False	0	Macrophages	CXCL9$^{hi}$, IDO1$^{hi}$ Mφ
13518_Array4Granulo_CGAGTGGACGGC	13518_Array4Granulo	13518_Array4Granulo	monkey_13518_antiCD4	13518_Array4	LLL gr 5	Granuloma	Necropsy	Reinfection	antiCD4	antiCD4	Yes	78000	Lib A+ Lib B (2nd) Mtb Infection	4093	14854	0.00224355	0.00436246	0	FALSE	FALSE	8	Macrophages	non-doublet	grey	False	0	Macrophages	FABP4$^{hi}$, MCEMP1$^{hi}$ Alveolar Mφ
13518_Array4Granulo_CCGAAATAGGCT	13518_Array4Granulo	13518_Array4Granulo	monkey_13518_antiCD4	13518_Array4	LLL gr 5	Granuloma	Necropsy	Reinfection	antiCD4	antiCD4	Yes	78000	Lib A+ Lib B (2nd) Mtb Infection	4032	14244	0.000718047	0.040091	0	FALSE	FALSE	16	Mast cells	non-doublet	grey	False	0	Mast cells	LMNA$^{hi}$, IL13$^{hi}$ Mast cells
13518_Array4Granulo_CAAAAGTGCCTA	13518_Array4Granulo	13518_Array4Granulo	monkey_13518_antiCD4	13518_Array4	LLL gr 5	Granuloma	Necropsy	Reinfection	antiCD4	antiCD4	Yes	78000	Lib A+ Lib B (2nd) Mtb Infection	4627	15201	0.0043106	0.019278	0	FALSE	FALSE	8	Macrophages	non-doublet	grey	False	0	Macrophages	FABP4$^{hi}$, MCEMP1$^{hi}$ Alveolar Mφ
13518_Array4Granulo_ATCCGATATCAA	13518_Array4Granulo	13518_Array4Granulo	monkey_13518_antiCD4	13518_Array4	LLL gr 5	Granuloma	Necropsy	Reinfection	antiCD4	antiCD4	Yes	78000	Lib A+ Lib B (2nd) Mtb Infection	4471	14899	0.00462175	0.00912187	0	FALSE	FALSE	8	Macrophages	non-doublet	grey	False	0	Macrophages	FABP4$^{hi}$, MCEMP1$^{hi}$ Alveolar Mφ
13518_Array4Granulo_GCGATATACGAG	13518_Array4Granulo	13518_Array4Granulo	monkey_13518_antiCD4	13518_Array4	LLL gr 5	Granuloma	Necropsy	Reinfection	antiCD4	antiCD4	Yes	78000	Lib A+ Lib B (2nd) Mtb Infection	4311	14455	0.00138471	0.0383504	0	FALSE	FALSE	16	Mast cells	non-doublet	grey	False	0	Mast cells	DUSP1$^{hi}$, FOS$^{hi}$ Mast cells
13518_Array4Granulo_GTGATCTATCGC	13518_Array4Granulo	13518_Array4Granulo	monkey_13518_antiCD4	13518_Array4	LLL gr 5	Granuloma	Necropsy	Reinfection	antiCD4	antiCD4	Yes	78000	Lib A+ Lib B (2nd) Mtb Infection	4204	14811	0.00436198	0.029981	0	FALSE	FALSE	15	Macrophages	non-doublet	grey	False	0	Macrophages	CXCL9$^{hi}$, IDO1$^{hi}$ Mφ
13518_Array4Granulo_ATAGCCCTAACC	13518_Array4Granulo	13518_Array4Granulo	monkey_13518_antiCD4	13518_Array4	LLL gr 5	Granuloma	Necropsy	Reinfection	antiCD4	antiCD4	Yes	78000	Lib A+ Lib B (2nd) Mtb Infection	4353	15122	0.000964611	0.0274914	0	FALSE	FALSE	13	Macrophages	non-doublet	grey	False	0	cDC 2	cDC 2
13518_Array4Granulo_ACGGACGGCTGG	13518_Array4Granulo	13518_Array4Granulo	monkey_13518_antiCD4	13518_Array4	LLL gr 5	Granuloma	Necropsy	Reinfection	antiCD4	antiCD4	Yes	78000	Lib A+ Lib B (2nd) Mtb Infection	4348	15237	0.00110919	0.00246488	0	FALSE	FALSE	8	Macrophages	non-doublet	grey	False	0	Macrophages	FABP4$^{hi}$, MCEMP1$^{hi}$ Alveolar Mφ
13518_Array4Granulo_AGCCTCTTAACT	13518_Array4Granulo	13518_Array4Granulo	monkey_13518_antiCD4	13518_Array4	LLL gr 5	Granuloma	Necropsy	Reinfection	antiCD4	antiCD4	Yes	78000	Lib A+ Lib B (2nd) Mtb Infection	4006	14613	0	0.0442892	0	FALSE	FALSE	10	TNK cells	non-doublet	grey	False	0	T,NK cells	$T_{M-like}$
13518_Array4Granulo_CTGCTCGATTAG	13518_Array4Granulo	13518_Array4Granulo	monkey_13518_antiCD4	13518_Array4	LLL gr 5	Granuloma	Necropsy	Reinfection	antiCD4	antiCD4	Yes	78000	Lib A+ Lib B (2nd) Mtb Infection	3866	14622	0.00394935	0.0052658	0	FALSE	FALSE	8	Macrophages	non-doublet	grey	False	0	Macrophages	FABP4$^{hi}$, MCEMP1$^{hi}$ Alveolar Mφ
13518_Array4Granulo_AGCTTGACGCAA	13518_Array4Granulo	13518_Array4Granulo	monkey_13518_antiCD4	13518_Array4	LLL gr 5	Granuloma	Necropsy	Reinfection	antiCD4	antiCD4	Yes	78000	Lib A+ Lib B (2nd) Mtb Infection	4491	14611	0.00234974	0.0228791	0	FALSE	FALSE	8	Macrophages	non-doublet	grey	False	0	Macrophages	FABP4$^{hi}$, MCEMP1$^{hi}$ Alveolar Mφ
13518_Array4Granulo_CCTGTAATGTAG	13518_Array4Granulo	13518_Array4Granulo	monkey_13518_antiCD4	13518_Array4	LLL gr 5	Granuloma	Necropsy	Reinfection	antiCD4	antiCD4	Yes	78000	Lib A+ Lib B (2nd) Mtb Infection	4283	14420	0.0014792	0.0120801	0	FALSE	FALSE	8	Macrophages	non-doublet	grey	False	0	Macrophages	FABP4$^{hi}$, MCEMP1$^{hi}$ Alveolar Mφ
13518_Array4Granulo_CTGCTTTCACTA	13518_Array4Granulo	13518_Array4Granulo	monkey_13518_antiCD4	13518_Array4	LLL gr 5	Granuloma	Necropsy	Reinfection	antiCD4	antiCD4	Yes	78000	Lib A+ Lib B (2nd) Mtb Infection	4487	14527	0.000313421	0.0221275	0	FALSE	FALSE	19	Nonimmune cells	non-doublet	grey	False	0	Alveolar Type 2 cells	CXCL17$^{hi}$Alveolar Type 2 cells
13518_Array4Granulo_GCGGAAACGCGG	13518_Array4Granulo	13518_Array4Granulo	monkey_13518_antiCD4	13518_Array4	LLL gr 5	Granuloma	Necropsy	Reinfection	antiCD4	antiCD4	Yes	78000	Lib A+ Lib B (2nd) Mtb Infection	4315	14638	0.00652716	0.0148461	0	FALSE	FALSE	8	Macrophages	non-doublet	grey	False	0	Macrophages	CXCL9$^{hi}$, IDO1$^{hi}$ Mφ
13518_Array4Granulo_ACGGATCCAAAG	13518_Array4Granulo	13518_Array4Granulo	monkey_13518_antiCD4	13518_Array4	LLL gr 5	Granuloma	Necropsy	Reinfection	antiCD4	antiCD4	Yes	78000	Lib A+ Lib B (2nd) Mtb Infection	4042	14280	0.0062637	0.0106483	0	FALSE	FALSE	8	Macrophages	non-doublet	grey	False	0	Macrophages	FABP4$^{hi}$, MCEMP1$^{hi}$ Alveolar Mφ
13518_Array4Granulo_GCTTGAACATCA	13518_Array4Granulo	13518_Array4Granulo	monkey_13518_antiCD4	13518_Array4	LLL gr 5	Granuloma	Necropsy	Reinfection	antiCD4	antiCD4	Yes	78000	Lib A+ Lib B (2nd) Mtb Infection	4431	14439	0.0102278	0.00282362	0	FALSE	FALSE	8	Macrophages	non-doublet	grey	False	0	Macrophages	FABP4$^{hi}$, MCEMP1$^{hi}$ Alveolar Mφ
13518_Array4Granulo_GCCGGCCTCTAC	13518_Array4Granulo	13518_Array4Granulo	monkey_13518_antiCD4	13518_Array4	LLL gr 5	Granuloma	Necropsy	Reinfection	antiCD4	antiCD4	Yes	78000	Lib A+ Lib B (2nd) Mtb Infection	4787	14861	0.000372972	0.033008	0	FALSE	FALSE	17	TNK cells	non-doublet	grey	False	0	T,NK cells	T1T17-like
13518_Array4Granulo_AGCCCGTAATGG	13518_Array4Granulo	13518_Array4Granulo	monkey_13518_antiCD4	13518_Array4	LLL gr 5	Granuloma	Necropsy	Reinfection	antiCD4	antiCD4	Yes	78000	Lib A+ Lib B (2nd) Mtb Infection	4605	14525	0.00946836	0.00722922	0	FALSE	FALSE	21	Macrophages	non-doublet	grey	False	0	Macrophages	FABP4$^{hi}$, MCEMP1$^{hi}$ Alveolar Mφ
13518_Array4Granulo_GCCGTCTAGCGC	13518_Array4Granulo	13518_Array4Granulo	monkey_13518_antiCD4	13518_Array4	LLL gr 5	Granuloma	Necropsy	Reinfection	antiCD4	antiCD4	Yes	78000	Lib A+ Lib B (2nd) Mtb Infection	4333	14216	0.0104761	0.0187567	0	FALSE	FALSE	8	Macrophages	non-doublet	grey	False	0	Macrophages	FABP4$^{hi}$, MCEMP1$^{hi}$ Alveolar Mφ
13518_Array4Granulo_GTTCAGTTCCCG	13518_Array4Granulo	13518_Array4Granulo	monkey_13518_antiCD4	13518_Array4	LLL gr 5	Granuloma	Necropsy	Reinfection	antiCD4	antiCD4	Yes	78000	Lib A+ Lib B (2nd) Mtb Infection	4016	13985	0.00403019	0.0131141	0	FALSE	FALSE	15	Macrophages	non-doublet	grey	False	0	Macrophages	CXCL9$^{hi}$, IDO1$^{hi}$ Mφ
13518_Array4Granulo_CTTCGAAATCTC	13518_Array4Granulo	13518_Array4Granulo	monkey_13518_antiCD4	13518_Array4	LLL gr 5	Granuloma	Necropsy	Reinfection	antiCD4	antiCD4	Yes	78000	Lib A+ Lib B (2nd) Mtb Infection	3975	13599	0.0192284	0.0323386	0	FALSE	FALSE	10	TNK cells	non-doublet	grey	False	0	T,NK cells	T1T17-like
13518_Array4Granulo_GGGTACTACTTC	13518_Array4Granulo	13518_Array4Granulo	monkey_13518_antiCD4	13518_Array4	LLL gr 5	Granuloma	Necropsy	Reinfection	antiCD4	antiCD4	Yes	78000	Lib A+ Lib B (2nd) Mtb Infection	3769	13586	0.00114818	0.0116094	0	FALSE	FALSE	13	Macrophages	non-doublet	grey	False	0	cDC 1	cDC 1
13518_Array4Granulo_CAAAACGGACGA	13518_Array4Granulo	13518_Array4Granulo	monkey_13518_antiCD4	13518_Array4	LLL gr 5	Granuloma	Necropsy	Reinfection	antiCD4	antiCD4	Yes	78000	Lib A+ Lib B (2nd) Mtb Infection	4283	14115	6.54151e-05	0.0139988	0	FALSE	FALSE	20	Fibroblasts	non-doublet	grey	False	0	Fibroblasts	COL6A2$^{hi}$ Fibroblasts
13518_Array4Granulo_ACGGTTGAGCGT	13518_Array4Granulo	13518_Array4Granulo	monkey_13518_antiCD4	13518_Array4	LLL gr 5	Granuloma	Necropsy	Reinfection	antiCD4	antiCD4	Yes	78000	Lib A+ Lib B (2nd) Mtb Infection	4529	14133	0.020076	0.00639645	0	FALSE	FALSE	21	Macrophages	non-doublet	grey	False	0	Macrophages	FABP4$^{hi}$, MCEMP1$^{hi}$ Alveolar Mφ
13518_Array4Granulo_GTCCGATTTGGG	13518_Array4Granulo	13518_Array4Granulo	monkey_13518_antiCD4	13518_Array4	LLL gr 5	Granuloma	Necropsy	Reinfection	antiCD4	antiCD4	Yes	78000	Lib A+ Lib B (2nd) Mtb Infection	4514	14219	0	0.00270723	0	FALSE	FALSE	18	Endothelial cells	non-doublet	grey	False	0	Endothelial cells	THBD$^{hi}$ Endothelial cells
13518_Array4Granulo_AACGGCTGTTCC	13518_Array4Granulo	13518_Array4Granulo	monkey_13518_antiCD4	13518_Array4	LLL gr 5	Granuloma	Necropsy	Reinfection	antiCD4	antiCD4	Yes	78000	Lib A+ Lib B (2nd) Mtb Infection	3999	14171	0	0.0142976	0	FALSE	FALSE	15	Macrophages	non-doublet	grey	False	0	Macrophages	CXCL9$^{hi}$, IDO1$^{hi}$ Mφ
13518_Array4Granulo_AGAGTTGGATTA	13518_Array4Granulo	13518_Array4Granulo	monkey_13518_antiCD4	13518_Array4	LLL gr 5	Granuloma	Necropsy	Reinfection	antiCD4	antiCD4	Yes	78000	Lib A+ Lib B (2nd) Mtb Infection	4172	13580	0.00854366	0.0031305	0	FALSE	FALSE	8	Macrophages	non-doublet	grey	False	0	Macrophages	FABP4$^{hi}$, MCEMP1$^{hi}$ Alveolar Mφ
13518_Array4Granulo_AATGCTATTCCT	13518_Array4Granulo	13518_Array4Granulo	monkey_13518_antiCD4	13518_Array4	LLL gr 5	Granuloma	Necropsy	Reinfection	antiCD4	antiCD4	Yes	78000	Lib A+ Lib B (2nd) Mtb Infection	3561	14420	0	0.00945892	0	FALSE	FALSE	20	Fibroblasts	non-doublet	grey	False	0	Fibroblasts	COL6A2$^{hi}$ Fibroblasts
13518_Array4Granulo_AGCGGTTATAGC	13518_Array4Granulo	13518_Array4Granulo	monkey_13518_antiCD4	13518_Array4	LLL gr 5	Granuloma	Necropsy	Reinfection	antiCD4	antiCD4	Yes	78000	Lib A+ Lib B (2nd) Mtb Infection	4277	13753	0.00726047	0.033839	0	FALSE	FALSE	17	TNK cells	non-doublet	grey	False	0	T,NK cells	$T_{EMRA-like}$
13518_Array4Granulo_GAGGATTTTCAC	13518_Array4Granulo	13518_Array4Granulo	monkey_13518_antiCD4	13518_Array4	LLL gr 5	Granuloma	Necropsy	Reinfection	antiCD4	antiCD4	Yes	78000	Lib A+ Lib B (2nd) Mtb Infection	4033	13556	0.000134138	0.00811536	0	FALSE	FALSE	8	Macrophages	non-doublet	grey	False	0	Macrophages	FABP4$^{hi}$, MCEMP1$^{hi}$ Alveolar Mφ
13518_Array4Granulo_GGGCGTCGCACG	13518_Array4Granulo	13518_Array4Granulo	monkey_13518_antiCD4	13518_Array4	LLL gr 5	Granuloma	Necropsy	Reinfection	antiCD4	antiCD4	Yes	78000	Lib A+ Lib B (2nd) Mtb Infection	4262	14140	0	0.00237404	0	FALSE	FALSE	8	Macrophages	non-doublet	grey	False	0	Macrophages	FABP4$^{hi}$, MCEMP1$^{hi}$ Alveolar Mφ
13518_Array4Granulo_AGCCATGTCTTG	13518_Array4Granulo	13518_Array4Granulo	monkey_13518_antiCD4	13518_Array4	LLL gr 5	Granuloma	Necropsy	Reinfection	antiCD4	antiCD4	Yes	78000	Lib A+ Lib B (2nd) Mtb Infection	3776	12822	0.00220607	0.0295225	0	FALSE	FALSE	13	Macrophages	non-doublet	grey	False	0	cDC 1	cDC 1
13518_Array4Granulo_GATGGTCGGGTA	13518_Array4Granulo	13518_Array4Granulo	monkey_13518_antiCD4	13518_Array4	LLL gr 5	Granuloma	Necropsy	Reinfection	antiCD4	antiCD4	Yes	78000	Lib A+ Lib B (2nd) Mtb Infection	3704	13211	0.00203988	0.0124367	0	FALSE	FALSE	15	Macrophages	non-doublet	grey	False	0	cDC 2	cDC 2
13518_Array4Granulo_ACGGACTACCTG	13518_Array4Granulo	13518_Array4Granulo	monkey_13518_antiCD4	13518_Array4	LLL gr 5	Granuloma	Necropsy	Reinfection	antiCD4	antiCD4	Yes	78000	Lib A+ Lib B (2nd) Mtb Infection	3414	13993	0	0.00271205	0	FALSE	FALSE	15	Macrophages	non-doublet	grey	False	0	Macrophages	CXCL9$^{hi}$, IDO1$^{hi}$ Mφ
13518_Array4Granulo_GCTTAAACGCGT	13518_Array4Granulo	13518_Array4Granulo	monkey_13518_antiCD4	13518_Array4	LLL gr 5	Granuloma	Necropsy	Reinfection	antiCD4	antiCD4	Yes	78000	Lib A+ Lib B (2nd) Mtb Infection	4489	14249	0.00376536	0.0161844	0	FALSE	FALSE	21	Macrophages	non-doublet	grey	False	0	Macrophages	FABP4$^{hi}$, MCEMP1$^{hi}$ Alveolar Mφ
13518_Array4Granulo_GCCAAAGTCGAG	13518_Array4Granulo	13518_Array4Granulo	monkey_13518_antiCD4	13518_Array4	LLL gr 5	Granuloma	Necropsy	Reinfection	antiCD4	antiCD4	Yes	78000	Lib A+ Lib B (2nd) Mtb Infection	4227	13735	0.00658288	0.0396968	0	FALSE	FALSE	17	TNK cells	non-doublet	grey	False	0	T,NK cells	T1T17-like
13518_Array4Granulo_ACCGTACTATCG	13518_Array4Granulo	13518_Array4Granulo	monkey_13518_antiCD4	13518_Array4	LLL gr 5	Granuloma	Necropsy	Reinfection	antiCD4	antiCD4	Yes	78000	Lib A+ Lib B (2nd) Mtb Infection	3900	13207	0.00269306	0.0135999	0	FALSE	FALSE	8	Macrophages	non-doublet	grey	False	0	Macrophages	FABP4$^{hi}$, MCEMP1$^{hi}$ Alveolar Mφ
13518_Array4Granulo_GTCTTGCCTCGC	13518_Array4Granulo	13518_Array4Granulo	monkey_13518_antiCD4	13518_Array4	LLL gr 5	Granuloma	Necropsy	Reinfection	antiCD4	antiCD4	Yes	78000	Lib A+ Lib B (2nd) Mtb Infection	3920	13215	0.00737859	0.00355514	0.0227395	FALSE	FALSE	8	Macrophages	non-doublet	grey	False	0	Macrophages	FABP4$^{hi}$, MCEMP1$^{hi}$ Alveolar Mφ
13518_Array4Granulo_GACCTAGTCCAA	13518_Array4Granulo	13518_Array4Granulo	monkey_13518_antiCD4	13518_Array4	LLL gr 5	Granuloma	Necropsy	Reinfection	antiCD4	antiCD4	Yes	78000	Lib A+ Lib B (2nd) Mtb Infection	3465	12596	0.000401687	0.0319341	0	FALSE	FALSE	13	Macrophages	non-doublet	grey	False	0	cDC 2	cDC 2
13518_Array4Granulo_ACTGAGGAGCCA	13518_Array4Granulo	13518_Array4Granulo	monkey_13518_antiCD4	13518_Array4	LLL gr 5	Granuloma	Necropsy	Reinfection	antiCD4	antiCD4	Yes	78000	Lib A+ Lib B (2nd) Mtb Infection	4249	13772	0.000805315	0.00147641	0	FALSE	FALSE	8	Macrophages	non-doublet	grey	False	0	Macrophages	FABP4$^{hi}$, MCEMP1$^{hi}$ Alveolar Mφ
13518_Array4Granulo_CGAAACTAAGCC	13518_Array4Granulo	13518_Array4Granulo	monkey_13518_antiCD4	13518_Array4	LLL gr 5	Granuloma	Necropsy	Reinfection	antiCD4	antiCD4	Yes	78000	Lib A+ Lib B (2nd) Mtb Infection	4243	13885	0.000401043	0.0211884	0	FALSE	FALSE	15	Macrophages	non-doublet	grey	False	0	Macrophages	CXCL9$^{hi}$, IDO1$^{hi}$ Mφ
13518_Array4Granulo_CCTCGAGCAGCG	13518_Array4Granulo	13518_Array4Granulo	monkey_13518_antiCD4	13518_Array4	LLL gr 5	Granuloma	Necropsy	Reinfection	antiCD4	antiCD4	Yes	78000	Lib A+ Lib B (2nd) Mtb Infection	4243	13685	0.00129728	0.00771542	0	FALSE	FALSE	8	Macrophages	non-doublet	grey	False	0	Macrophages	FABP4$^{hi}$, MCEMP1$^{hi}$ Alveolar Mφ
13518_Array4Granulo_ATCATTGGCGGA	13518_Array4Granulo	13518_Array4Granulo	monkey_13518_antiCD4	13518_Array4	LLL gr 5	Granuloma	Necropsy	Reinfection	antiCD4	antiCD4	Yes	78000	Lib A+ Lib B (2nd) Mtb Infection	4426	13815	0.00256948	0.0183244	0	FALSE	FALSE	16	Mast cells	non-doublet	grey	False	0	Mast cells	Proliferating Mast cells
13518_Array4Granulo_ATGCCACGTTTT	13518_Array4Granulo	13518_Array4Granulo	monkey_13518_antiCD4	13518_Array4	LLL gr 5	Granuloma	Necropsy	Reinfection	antiCD4	antiCD4	Yes	78000	Lib A+ Lib B (2nd) Mtb Infection	3608	13010	0.00624268	0.0260112	0	FALSE	FALSE	10	TNK cells	non-doublet	grey	False	0	T,NK cells	ILC-like
13518_Array4Granulo_GGGCTCCATACG	13518_Array4Granulo	13518_Array4Granulo	monkey_13518_antiCD4	13518_Array4	LLL gr 5	Granuloma	Necropsy	Reinfection	antiCD4	antiCD4	Yes	78000	Lib A+ Lib B (2nd) Mtb Infection	2369	7437	0	0.00200717	0	FALSE	FALSE	22	Plasma cells	non-doublet	grey	False	0	Plasma cells	Plasma cells
13518_Array4Granulo_CTTTGGACTAGG	13518_Array4Granulo	13518_Array4Granulo	monkey_13518_antiCD4	13518_Array4	LLL gr 5	Granuloma	Necropsy	Reinfection	antiCD4	antiCD4	Yes	78000	Lib A+ Lib B (2nd) Mtb Infection	4313	13371	0.00912956	0.00578438	0	FALSE	FALSE	21	Macrophages	non-doublet	grey	False	0	Macrophages	FABP4$^{hi}$, MCEMP1$^{hi}$ Alveolar Mφ
13518_Array4Granulo_CATCGGTTAGGG	13518_Array4Granulo	13518_Array4Granulo	monkey_13518_antiCD4	13518_Array4	LLL gr 5	Granuloma	Necropsy	Reinfection	antiCD4	antiCD4	Yes	78000	Lib A+ Lib B (2nd) Mtb Infection	4317	13717	0.000413736	0.00661978	0	FALSE	FALSE	15	Macrophages	non-doublet	grey	False	0	Macrophages	CXCL9$^{hi}$, IDO1$^{hi}$ Mφ
13518_Array4Granulo_ATGAGCGTTTTT	13518_Array4Granulo	13518_Array4Granulo	monkey_13518_antiCD4	13518_Array4	LLL gr 5	Granuloma	Necropsy	Reinfection	antiCD4	antiCD4	Yes	78000	Lib A+ Lib B (2nd) Mtb Infection	3999	13620	0.00492303	0.00214949	0	FALSE	FALSE	8	Macrophages	non-doublet	grey	False	0	Macrophages	FABP4$^{hi}$, MCEMP1$^{hi}$ Alveolar Mφ
13518_Array4Granulo_GAAATCCCAGCA	13518_Array4Granulo	13518_Array4Granulo	monkey_13518_antiCD4	13518_Array4	LLL gr 5	Granuloma	Necropsy	Reinfection	antiCD4	antiCD4	Yes	78000	Lib A+ Lib B (2nd) Mtb Infection	4263	13444	0.00150212	0.00573535	0	FALSE	FALSE	8	Macrophages	non-doublet	grey	False	0	Macrophages	FABP4$^{hi}$, MCEMP1$^{hi}$ Alveolar Mφ
13518_Array4Granulo_TATGAGCATCCG	13518_Array4Granulo	13518_Array4Granulo	monkey_13518_antiCD4	13518_Array4	LLL gr 5	Granuloma	Necropsy	Reinfection	antiCD4	antiCD4	Yes	78000	Lib A+ Lib B (2nd) Mtb Infection	3786	13630	0.00146219	0.00076591	0	FALSE	FALSE	8	Macrophages	non-doublet	grey	False	0	Macrophages	FABP4$^{hi}$, MCEMP1$^{hi}$ Alveolar Mφ
13518_Array4Granulo_CGACTACGTCTC	13518_Array4Granulo	13518_Array4Granulo	monkey_13518_antiCD4	13518_Array4	LLL gr 5	Granuloma	Necropsy	Reinfection	antiCD4	antiCD4	Yes	78000	Lib A+ Lib B (2nd) Mtb Infection	3921	13228	0.00319156	0.0456588	0	FALSE	FALSE	10	TNK cells	non-doublet	grey	False	0	T,NK cells	T1T17-like
13518_Array4Granulo_CTACATGTATGG	13518_Array4Granulo	13518_Array4Granulo	monkey_13518_antiCD4	13518_Array4	LLL gr 5	Granuloma	Necropsy	Reinfection	antiCD4	antiCD4	Yes	78000	Lib A+ Lib B (2nd) Mtb Infection	3701	12755	0.00375678	0.0211493	0	FALSE	FALSE	5	Macrophages	non-doublet	grey	False	0	Macrophages	THBS1$^{hi}$, FCN1$^{hi}$ Mφ
13518_Array4Granulo_CCTGACACTGGC	13518_Array4Granulo	13518_Array4Granulo	monkey_13518_antiCD4	13518_Array4	LLL gr 5	Granuloma	Necropsy	Reinfection	antiCD4	antiCD4	Yes	78000	Lib A+ Lib B (2nd) Mtb Infection	4250	13527	0.00122084	0.0135648	0	FALSE	FALSE	8	Macrophages	non-doublet	grey	False	0	Macrophages	FABP4$^{hi}$, MCEMP1$^{hi}$ Alveolar Mφ
13518_Array4Granulo_TTATCTTGGCGA	13518_Array4Granulo	13518_Array4Granulo	monkey_13518_antiCD4	13518_Array4	LLL gr 5	Granuloma	Necropsy	Reinfection	antiCD4	antiCD4	Yes	78000	Lib A+ Lib B (2nd) Mtb Infection	4095	13179	0.00320972	0.0115414	0	FALSE	FALSE	8	Macrophages	non-doublet	grey	False	0	Macrophages	LGALS3$^{hi}$, FN1$^{hi}$ Mφ
13518_Array4Granulo_TGACCCTGAGTA	13518_Array4Granulo	13518_Array4Granulo	monkey_13518_antiCD4	13518_Array4	LLL gr 5	Granuloma	Necropsy	Reinfection	antiCD4	antiCD4	Yes	78000	Lib A+ Lib B (2nd) Mtb Infection	4100	12816	0.0177657	0.0278129	0	FALSE	FALSE	13	Macrophages	non-doublet	grey	False	0	cDC 1	cDC 1
13518_Array4Granulo_GCATGATTCTAT	13518_Array4Granulo	13518_Array4Granulo	monkey_13518_antiCD4	13518_Array4	LLL gr 5	Granuloma	Necropsy	Reinfection	antiCD4	antiCD4	Yes	78000	Lib A+ Lib B (2nd) Mtb Infection	3853	13117	0.00019861	0.0384641	0	FALSE	FALSE	17	TNK cells	non-doublet	grey	False	0	T,NK cells	T1T17-like
13518_Array4Granulo_GTGGTCGGGTTA	13518_Array4Granulo	13518_Array4Granulo	monkey_13518_antiCD4	13518_Array4	LLL gr 5	Granuloma	Necropsy	Reinfection	antiCD4	antiCD4	Yes	78000	Lib A+ Lib B (2nd) Mtb Infection	3542	13165	0	0.004307	0	FALSE	FALSE	15	Macrophages	non-doublet	grey	False	0	Macrophages	CXCL9$^{hi}$, IDO1$^{hi}$ Mφ
13518_Array4Granulo_GAGAAGGCGGAA	13518_Array4Granulo	13518_Array4Granulo	monkey_13518_antiCD4	13518_Array4	LLL gr 5	Granuloma	Necropsy	Reinfection	antiCD4	antiCD4	Yes	78000	Lib A+ Lib B (2nd) Mtb Infection	3855	12032	0.00716652	0.0384017	0	FALSE	FALSE	13	Macrophages	non-doublet	grey	False	0	cDC 1	cDC 1
13518_Array4Granulo_CCCTCTCGTATT	13518_Array4Granulo	13518_Array4Granulo	monkey_13518_antiCD4	13518_Array4	LLL gr 5	Granuloma	Necropsy	Reinfection	antiCD4	antiCD4	Yes	78000	Lib A+ Lib B (2nd) Mtb Infection	3417	13045	0.000983768	0.00653503	0	FALSE	FALSE	15	Macrophages	non-doublet	grey	False	0	Macrophages	CXCL9$^{hi}$, IDO1$^{hi}$ Mφ
13518_Array4Granulo_GGCTGGCTACAT	13518_Array4Granulo	13518_Array4Granulo	monkey_13518_antiCD4	13518_Array4	LLL gr 5	Granuloma	Necropsy	Reinfection	antiCD4	antiCD4	Yes	78000	Lib A+ Lib B (2nd) Mtb Infection	3298	13421	0	0.00519391	0	FALSE	FALSE	15	Macrophages	non-doublet	grey	False	0	Macrophages	CXCL9$^{hi}$, IDO1$^{hi}$ Mφ
13518_Array4Granulo_AAACTTCCCCCA	13518_Array4Granulo	13518_Array4Granulo	monkey_13518_antiCD4	13518_Array4	LLL gr 5	Granuloma	Necropsy	Reinfection	antiCD4	antiCD4	Yes	78000	Lib A+ Lib B (2nd) Mtb Infection	4250	12642	0.0142682	0.0383204	0	FALSE	FALSE	5	Macrophages	non-doublet	grey	False	0	Macrophages	S100A4$^{hi}$, CFP$^{hi}$ Monocytes
13518_Array4Granulo_CCATAAACCGGA	13518_Array4Granulo	13518_Array4Granulo	monkey_13518_antiCD4	13518_Array4	LLL gr 5	Granuloma	Necropsy	Reinfection	antiCD4	antiCD4	Yes	78000	Lib A+ Lib B (2nd) Mtb Infection	3806	13198	0.0006322	0.0137679	0	FALSE	FALSE	15	Macrophages	non-doublet	grey	False	0	Macrophages	CXCL9$^{hi}$, IDO1$^{hi}$ Mφ
13518_Array4Granulo_GTTCATTGACTA	13518_Array4Granulo	13518_Array4Granulo	monkey_13518_antiCD4	13518_Array4	LLL gr 5	Granuloma	Necropsy	Reinfection	antiCD4	antiCD4	Yes	78000	Lib A+ Lib B (2nd) Mtb Infection	4212	13452	0.000136921	0.0304648	0	FALSE	FALSE	15	Macrophages	non-doublet	grey	False	0	Macrophages	CXCL9$^{hi}$, IDO1$^{hi}$ Mφ
13518_Array4Granulo_ATCGTGCTACGG	13518_Array4Granulo	13518_Array4Granulo	monkey_13518_antiCD4	13518_Array4	LLL gr 5	Granuloma	Necropsy	Reinfection	antiCD4	antiCD4	Yes	78000	Lib A+ Lib B (2nd) Mtb Infection	4191	13519	0.000485403	0.00984675	0	FALSE	FALSE	8	Macrophages	non-doublet	grey	False	0	Macrophages	FABP4$^{hi}$, MCEMP1$^{hi}$ Alveolar Mφ
13518_Array4Granulo_TATGCACGGTGG	13518_Array4Granulo	13518_Array4Granulo	monkey_13518_antiCD4	13518_Array4	LLL gr 5	Granuloma	Necropsy	Reinfection	antiCD4	antiCD4	Yes	78000	Lib A+ Lib B (2nd) Mtb Infection	4594	13120	0.00134096	0.0117157	0	FALSE	FALSE	20	Fibroblasts	non-doublet	grey	False	0	Fibroblasts	Fibroblasts
13518_Array4Granulo_CAACTCTCTGGT	13518_Array4Granulo	13518_Array4Granulo	monkey_13518_antiCD4	13518_Array4	LLL gr 5	Granuloma	Necropsy	Reinfection	antiCD4	antiCD4	Yes	78000	Lib A+ Lib B (2nd) Mtb Infection	3759	12746	0.00813176	0.0181931	0	FALSE	FALSE	17	TNK cells	non-doublet	grey	False	0	T,NK cells	GZMK$^{hi}$ $T_{EM/PEX-like}$
13518_Array4Granulo_CATACCTCCAGA	13518_Array4Granulo	13518_Array4Granulo	monkey_13518_antiCD4	13518_Array4	LLL gr 5	Granuloma	Necropsy	Reinfection	antiCD4	antiCD4	Yes	78000	Lib A+ Lib B (2nd) Mtb Infection	3999	13012	0.00525431	0.0243099	0	FALSE	FALSE	16	Mast cells	non-doublet	grey	False	0	Mast cells	DUSP1$^{hi}$, FOS$^{hi}$ Mast cells
13518_Array4Granulo_AAGAGCAACTTC	13518_Array4Granulo	13518_Array4Granulo	monkey_13518_antiCD4	13518_Array4	LLL gr 5	Granuloma	Necropsy	Reinfection	antiCD4	antiCD4	Yes	78000	Lib A+ Lib B (2nd) Mtb Infection	4297	13606	0	0.0282707	0	FALSE	FALSE	17	TNK cells	non-doublet	grey	False	0	T,NK cells	T1T17-like
13518_Array4Granulo_CTCAAGAGTGAG	13518_Array4Granulo	13518_Array4Granulo	monkey_13518_antiCD4	13518_Array4	LLL gr 5	Granuloma	Necropsy	Reinfection	antiCD4	antiCD4	Yes	78000	Lib A+ Lib B (2nd) Mtb Infection	3303	12709	0	0.0100463	0	FALSE	FALSE	15	Macrophages	non-doublet	grey	False	0	Macrophages	CXCL9$^{hi}$, IDO1$^{hi}$ Mφ
13518_Array4Granulo_GGAGCATGTTGT	13518_Array4Granulo	13518_Array4Granulo	monkey_13518_antiCD4	13518_Array4	LLL gr 5	Granuloma	Necropsy	Reinfection	antiCD4	antiCD4	Yes	78000	Lib A+ Lib B (2nd) Mtb Infection	3620	12420	0.000350631	0.0208976	0	FALSE	FALSE	15	Macrophages	non-doublet	grey	False	0	Macrophages	CXCL9$^{hi}$, IDO1$^{hi}$ Mφ
13518_Array4Granulo_AGATACCGAGCT	13518_Array4Granulo	13518_Array4Granulo	monkey_13518_antiCD4	13518_Array4	LLL gr 5	Granuloma	Necropsy	Reinfection	antiCD4	antiCD4	Yes	78000	Lib A+ Lib B (2nd) Mtb Infection	3602	12572	0.00549218	0.00887199	0	FALSE	FALSE	8	Macrophages	non-doublet	grey	False	0	Macrophages	FABP4$^{hi}$, MCEMP1$^{hi}$ Alveolar Mφ
13518_Array4Granulo_ATAACAGGCATT	13518_Array4Granulo	13518_Array4Granulo	monkey_13518_antiCD4	13518_Array4	LLL gr 5	Granuloma	Necropsy	Reinfection	antiCD4	antiCD4	Yes	78000	Lib A+ Lib B (2nd) Mtb Infection	3926	12828	0.00443174	0.00293066	0	FALSE	FALSE	8	Macrophages	non-doublet	grey	False	0	Macrophages	FABP4$^{hi}$, MCEMP1$^{hi}$ Alveolar Mφ
13518_Array4Granulo_CGCGGGTAGTCC	13518_Array4Granulo	13518_Array4Granulo	monkey_13518_antiCD4	13518_Array4	LLL gr 5	Granuloma	Necropsy	Reinfection	antiCD4	antiCD4	Yes	78000	Lib A+ Lib B (2nd) Mtb Infection	4070	12681	0.000491297	0.0248456	0	FALSE	FALSE	5	Macrophages	non-doublet	grey	False	0	Macrophages	THBS1$^{hi}$, FCN1$^{hi}$ Mφ
13518_Array4Granulo_GTGGACACGGTG	13518_Array4Granulo	13518_Array4Granulo	monkey_13518_antiCD4	13518_Array4	LLL gr 5	Granuloma	Necropsy	Reinfection	antiCD4	antiCD4	Yes	78000	Lib A+ Lib B (2nd) Mtb Infection	4007	12247	6.96233e-05	0.0303558	0	FALSE	FALSE	13	Macrophages	non-doublet	grey	False	0	cDC 2	cDC 2
13518_Array4Granulo_AACTTGCAGATT	13518_Array4Granulo	13518_Array4Granulo	monkey_13518_antiCD4	13518_Array4	LLL gr 5	Granuloma	Necropsy	Reinfection	antiCD4	antiCD4	Yes	78000	Lib A+ Lib B (2nd) Mtb Infection	3674	12809	0.00322604	0.0116577	0	FALSE	FALSE	15	Macrophages	non-doublet	grey	False	0	Macrophages	CXCL9$^{hi}$, IDO1$^{hi}$ Mφ
13518_Array4Granulo_GGCATTACCTCC	13518_Array4Granulo	13518_Array4Granulo	monkey_13518_antiCD4	13518_Array4	LLL gr 5	Granuloma	Necropsy	Reinfection	antiCD4	antiCD4	Yes	78000	Lib A+ Lib B (2nd) Mtb Infection	4119	13722	0.000706015	0.00741316	0	FALSE	FALSE	17	TNK cells	non-doublet	grey	False	0	T,NK cells	$T_{Eff-like}$
13518_Array4Granulo_ACACTGGTGAAG	13518_Array4Granulo	13518_Array4Granulo	monkey_13518_antiCD4	13518_Array4	LLL gr 5	Granuloma	Necropsy	Reinfection	antiCD4	antiCD4	Yes	78000	Lib A+ Lib B (2nd) Mtb Infection	3897	12516	0.00476435	0.00124606	0	FALSE	FALSE	8	Macrophages	non-doublet	grey	False	0	Macrophages	FABP4$^{hi}$, MCEMP1$^{hi}$ Alveolar Mφ
13518_Array4Granulo_GACCTAGACTCG	13518_Array4Granulo	13518_Array4Granulo	monkey_13518_antiCD4	13518_Array4	LLL gr 5	Granuloma	Necropsy	Reinfection	antiCD4	antiCD4	Yes	78000	Lib A+ Lib B (2nd) Mtb Infection	4026	12438	0.00225877	0.0249876	0	FALSE	FALSE	13	Macrophages	non-doublet	grey	False	0	pDCs	pDCs
13518_Array4Granulo_AGGCAAAACGGT	13518_Array4Granulo	13518_Array4Granulo	monkey_13518_antiCD4	13518_Array4	LLL gr 5	Granuloma	Necropsy	Reinfection	antiCD4	antiCD4	Yes	78000	Lib A+ Lib B (2nd) Mtb Infection	4298	12661	0.00844005	0.00327416	0	FALSE	FALSE	8	Macrophages	non-doublet	grey	False	0	Macrophages	FABP4$^{hi}$, MCEMP1$^{hi}$ Alveolar Mφ
13518_Array4Granulo_CGACAGAGATTT	13518_Array4Granulo	13518_Array4Granulo	monkey_13518_antiCD4	13518_Array4	LLL gr 5	Granuloma	Necropsy	Reinfection	antiCD4	antiCD4	Yes	78000	Lib A+ Lib B (2nd) Mtb Infection	3977	12696	0.000788191	0.0085268	0	FALSE	FALSE	8	Macrophages	non-doublet	grey	False	0	Macrophages	FABP4$^{hi}$, MCEMP1$^{hi}$ Alveolar Mφ
13518_Array4Granulo_CTCTTACAACAC	13518_Array4Granulo	13518_Array4Granulo	monkey_13518_antiCD4	13518_Array4	LLL gr 5	Granuloma	Necropsy	Reinfection	antiCD4	antiCD4	Yes	78000	Lib A+ Lib B (2nd) Mtb Infection	4136	12952	0.000219266	0.00738196	0	FALSE	FALSE	18	Endothelial cells	non-doublet	grey	False	0	Endothelial cells	MCAM$^{hi}$ Endothelial cells
13518_Array4Granulo_CGATGTAAGGCC	13518_Array4Granulo	13518_Array4Granulo	monkey_13518_antiCD4	13518_Array4	LLL gr 5	Granuloma	Necropsy	Reinfection	antiCD4	antiCD4	Yes	78000	Lib A+ Lib B (2nd) Mtb Infection	4617	13164	0	0.0107678	0	FALSE	FALSE	21	Macrophages	non-doublet	grey	False	0	Macrophages	FABP4$^{hi}$, MCEMP1$^{hi}$ Alveolar Mφ
13518_Array4Granulo_GTGGAACCTAAC	13518_Array4Granulo	13518_Array4Granulo	monkey_13518_antiCD4	13518_Array4	LLL gr 5	Granuloma	Necropsy	Reinfection	antiCD4	antiCD4	Yes	78000	Lib A+ Lib B (2nd) Mtb Infection	3987	12458	0.000447928	0.0306831	0	FALSE	FALSE	16	Mast cells	non-doublet	grey	False	0	Mast cells	DUSP1$^{hi}$, FOS$^{hi}$ Mast cells
13518_Array4Granulo_CAAATCAACCGT	13518_Array4Granulo	13518_Array4Granulo	monkey_13518_antiCD4	13518_Array4	LLL gr 5	Granuloma	Necropsy	Reinfection	antiCD4	antiCD4	Yes	78000	Lib A+ Lib B (2nd) Mtb Infection	3487	12181	0.000724008	0.0459021	0	FALSE	FALSE	16	Mast cells	non-doublet	grey	False	0	Mast cells	LMNA$^{hi}$, IL13$^{hi}$ Mast cells
13518_Array4Granulo_ACGTTGTATCGG	13518_Array4Granulo	13518_Array4Granulo	monkey_13518_antiCD4	13518_Array4	LLL gr 5	Granuloma	Necropsy	Reinfection	antiCD4	antiCD4	Yes	78000	Lib A+ Lib B (2nd) Mtb Infection	4051	12685	0.00578829	0.00600535	0	FALSE	FALSE	8	Macrophages	non-doublet	grey	False	0	Macrophages	FABP4$^{hi}$, MCEMP1$^{hi}$ Alveolar Mφ
13518_Array4Granulo_AAACCCATTGTC	13518_Array4Granulo	13518_Array4Granulo	monkey_13518_antiCD4	13518_Array4	LLL gr 5	Granuloma	Necropsy	Reinfection	antiCD4	antiCD4	Yes	78000	Lib A+ Lib B (2nd) Mtb Infection	3802	12206	0.00234675	0.0295833	0	FALSE	FALSE	8	Macrophages	non-doublet	grey	False	0	Macrophages	THBS1$^{hi}$, FCN1$^{hi}$ Mφ
13518_Array4Granulo_GTAATTCACCCC	13518_Array4Granulo	13518_Array4Granulo	monkey_13518_antiCD4	13518_Array4	LLL gr 5	Granuloma	Necropsy	Reinfection	antiCD4	antiCD4	Yes	78000	Lib A+ Lib B (2nd) Mtb Infection	4154	13101	0.000994459	0.0310413	0	FALSE	FALSE	10	TNK cells	non-doublet	grey	False	0	T,NK cells	T1T17-like
13518_Array4Granulo_ACTATGGCTGTA	13518_Array4Granulo	13518_Array4Granulo	monkey_13518_antiCD4	13518_Array4	LLL gr 5	Granuloma	Necropsy	Reinfection	antiCD4	antiCD4	Yes	78000	Lib A+ Lib B (2nd) Mtb Infection	3953	11648	0.00884507	0.0284927	0	FALSE	FALSE	13	Macrophages	non-doublet	grey	False	0	cDC 2	cDC 2
13518_Array4Granulo_CCGGGCAATATT	13518_Array4Granulo	13518_Array4Granulo	monkey_13518_antiCD4	13518_Array4	LLL gr 5	Granuloma	Necropsy	Reinfection	antiCD4	antiCD4	Yes	78000	Lib A+ Lib B (2nd) Mtb Infection	3525	12072	0.00956591	0.0156533	0	FALSE	FALSE	15	Macrophages	non-doublet	grey	False	0	Macrophages	CXCL9$^{hi}$, IDO1$^{hi}$ Mφ
13518_Array4Granulo_CAAGCGTCCGAA	13518_Array4Granulo	13518_Array4Granulo	monkey_13518_antiCD4	13518_Array4	LLL gr 5	Granuloma	Necropsy	Reinfection	antiCD4	antiCD4	Yes	78000	Lib A+ Lib B (2nd) Mtb Infection	3955	12608	0.00692677	0.0229714	0	FALSE	FALSE	17	TNK cells	non-doublet	grey	False	0	T,NK cells	$T_{EMRA-like}$
13518_Array4Granulo_AAGAAATCCGTC	13518_Array4Granulo	13518_Array4Granulo	monkey_13518_antiCD4	13518_Array4	LLL gr 5	Granuloma	Necropsy	Reinfection	antiCD4	antiCD4	Yes	78000	Lib A+ Lib B (2nd) Mtb Infection	4095	12196	0.00623762	0.020841	0	FALSE	FALSE	16	Mast cells	non-doublet	grey	False	0	Mast cells	DUSP1$^{hi}$, FOS$^{hi}$ Mast cells
13518_Array4Granulo_TCCTGTGGCTGG	13518_Array4Granulo	13518_Array4Granulo	monkey_13518_antiCD4	13518_Array4	LLL gr 5	Granuloma	Necropsy	Reinfection	antiCD4	antiCD4	Yes	78000	Lib A+ Lib B (2nd) Mtb Infection	4078	12130	0.00576752	0.00214434	0	FALSE	FALSE	8	Macrophages	non-doublet	grey	False	0	Macrophages	FABP4$^{hi}$, MCEMP1$^{hi}$ Alveolar Mφ
13518_Array4Granulo_CATCACAAAGGT	13518_Array4Granulo	13518_Array4Granulo	monkey_13518_antiCD4	13518_Array4	LLL gr 5	Granuloma	Necropsy	Reinfection	antiCD4	antiCD4	Yes	78000	Lib A+ Lib B (2nd) Mtb Infection	3938	12925	0.000796755	0.00304216	0	FALSE	FALSE	8	Macrophages	non-doublet	grey	False	0	Macrophages	FABP4$^{hi}$, MCEMP1$^{hi}$ Alveolar Mφ
13518_Array4Granulo_ATGGGTGGGCAC	13518_Array4Granulo	13518_Array4Granulo	monkey_13518_antiCD4	13518_Array4	LLL gr 5	Granuloma	Necropsy	Reinfection	antiCD4	antiCD4	Yes	78000	Lib A+ Lib B (2nd) Mtb Infection	3892	12014	0.000143503	0.0357322	0	FALSE	FALSE	16	Mast cells	non-doublet	grey	False	0	Mast cells	DUSP1$^{hi}$, FOS$^{hi}$ Mast cells
13518_Array4Granulo_CATACTACTTTA	13518_Array4Granulo	13518_Array4Granulo	monkey_13518_antiCD4	13518_Array4	LLL gr 5	Granuloma	Necropsy	Reinfection	antiCD4	antiCD4	Yes	78000	Lib A+ Lib B (2nd) Mtb Infection	3352	12213	0.00051672	0.00848896	0	FALSE	FALSE	15	Macrophages	non-doublet	grey	False	0	Macrophages	CXCL9$^{hi}$, IDO1$^{hi}$ Mφ
13518_Array4Granulo_GAAATTCGGATC	13518_Array4Granulo	13518_Array4Granulo	monkey_13518_antiCD4	13518_Array4	LLL gr 5	Granuloma	Necropsy	Reinfection	antiCD4	antiCD4	Yes	78000	Lib A+ Lib B (2nd) Mtb Infection	4016	13002	0	0.00222222	0	FALSE	FALSE	8	Macrophages	non-doublet	grey	False	0	Macrophages	FABP4$^{hi}$, MCEMP1$^{hi}$ Alveolar Mφ
13518_Array4Granulo_GCCTGGATACAG	13518_Array4Granulo	13518_Array4Granulo	monkey_13518_antiCD4	13518_Array4	LLL gr 5	Granuloma	Necropsy	Reinfection	antiCD4	antiCD4	Yes	78000	Lib A+ Lib B (2nd) Mtb Infection	3650	12247	0.00216484	0.00123705	0	FALSE	FALSE	15	Macrophages	non-doublet	grey	False	0	Macrophages	CXCL9$^{hi}$, IDO1$^{hi}$ Mφ
13518_Array4Granulo_GGAAAGACATGA	13518_Array4Granulo	13518_Array4Granulo	monkey_13518_antiCD4	13518_Array4	LLL gr 5	Granuloma	Necropsy	Reinfection	antiCD4	antiCD4	Yes	78000	Lib A+ Lib B (2nd) Mtb Infection	4006	12104	0	0.0221989	0	FALSE	FALSE	20	Fibroblasts	non-doublet	grey	False	0	Fibroblasts	COL6A2$^{hi}$ Fibroblasts
13518_Array4Granulo_AGTGGTAAGACG	13518_Array4Granulo	13518_Array4Granulo	monkey_13518_antiCD4	13518_Array4	LLL gr 5	Granuloma	Necropsy	Reinfection	antiCD4	antiCD4	Yes	78000	Lib A+ Lib B (2nd) Mtb Infection	4060	12034	0.0144885	0.00591366	0	FALSE	FALSE	8	Macrophages	non-doublet	grey	False	0	Macrophages	FABP4$^{hi}$, MCEMP1$^{hi}$ Alveolar Mφ
13518_Array4Granulo_GCATGCACGCAG	13518_Array4Granulo	13518_Array4Granulo	monkey_13518_antiCD4	13518_Array4	LLL gr 5	Granuloma	Necropsy	Reinfection	antiCD4	antiCD4	Yes	78000	Lib A+ Lib B (2nd) Mtb Infection	3872	11950	0.0120714	0.0189587	0	FALSE	FALSE	8	Macrophages	non-doublet	grey	False	0	Macrophages	FABP4$^{hi}$, MCEMP1$^{hi}$ Alveolar Mφ
13518_Array4Granulo_GCGAATTACTTG	13518_Array4Granulo	13518_Array4Granulo	monkey_13518_antiCD4	13518_Array4	LLL gr 5	Granuloma	Necropsy	Reinfection	antiCD4	antiCD4	Yes	78000	Lib A+ Lib B (2nd) Mtb Infection	3981	11952	0.00840578	0.0247863	0	FALSE	FALSE	8	Macrophages	non-doublet	grey	False	0	Macrophages	CXCL9$^{hi}$, IDO1$^{hi}$ Mφ
13518_Array4Granulo_CAAGCTGGCTAT	13518_Array4Granulo	13518_Array4Granulo	monkey_13518_antiCD4	13518_Array4	LLL gr 5	Granuloma	Necropsy	Reinfection	antiCD4	antiCD4	Yes	78000	Lib A+ Lib B (2nd) Mtb Infection	3527	12323	0.000376506	0.0190512	0	FALSE	FALSE	15	Macrophages	non-doublet	grey	False	0	Macrophages	CXCL9$^{hi}$, IDO1$^{hi}$ Mφ
13518_Array4Granulo_CCCACGAGCGGT	13518_Array4Granulo	13518_Array4Granulo	monkey_13518_antiCD4	13518_Array4	LLL gr 5	Granuloma	Necropsy	Reinfection	antiCD4	antiCD4	Yes	78000	Lib A+ Lib B (2nd) Mtb Infection	3933	12112	0.0183244	0.0198637	0	FALSE	FALSE	5	Macrophages	non-doublet	grey	False	0	Macrophages	S100A4$^{hi}$, CFP$^{hi}$ Monocytes
13518_Array4Granulo_CCACCGCTGCCG	13518_Array4Granulo	13518_Array4Granulo	monkey_13518_antiCD4	13518_Array4	LLL gr 5	Granuloma	Necropsy	Reinfection	antiCD4	antiCD4	Yes	78000	Lib A+ Lib B (2nd) Mtb Infection	4139	12478	0.00598485	0.00484848	0	FALSE	FALSE	15	Macrophages	non-doublet	grey	False	0	Macrophages	CXCL9$^{hi}$, IDO1$^{hi}$ Mφ
13518_Array4Granulo_GTACATATCAGG	13518_Array4Granulo	13518_Array4Granulo	monkey_13518_antiCD4	13518_Array4	LLL gr 5	Granuloma	Necropsy	Reinfection	antiCD4	antiCD4	Yes	78000	Lib A+ Lib B (2nd) Mtb Infection	4099	12248	0.00377131	0.00256449	0	FALSE	FALSE	8	Macrophages	non-doublet	grey	False	0	Macrophages	FABP4$^{hi}$, MCEMP1$^{hi}$ Alveolar Mφ
13518_Array4Granulo_CACAGAGATACA	13518_Array4Granulo	13518_Array4Granulo	monkey_13518_antiCD4	13518_Array4	LLL gr 5	Granuloma	Necropsy	Reinfection	antiCD4	antiCD4	Yes	78000	Lib A+ Lib B (2nd) Mtb Infection	4200	12618	0.000295268	0.014542	0	FALSE	FALSE	17	TNK cells	non-doublet	grey	False	0	T,NK cells	T1T17-like
13518_Array4Granulo_CGTCGTATAAAC	13518_Array4Granulo	13518_Array4Granulo	monkey_13518_antiCD4	13518_Array4	LLL gr 5	Granuloma	Necropsy	Reinfection	antiCD4	antiCD4	Yes	78000	Lib A+ Lib B (2nd) Mtb Infection	4189	11591	0.0171938	0.0502031	0	FALSE	FALSE	10	TNK cells	non-doublet	grey	False	0	T,NK cells	T1T17-like
13518_Array4Granulo_CCGGGTCCCATG	13518_Array4Granulo	13518_Array4Granulo	monkey_13518_antiCD4	13518_Array4	LLL gr 5	Granuloma	Necropsy	Reinfection	antiCD4	antiCD4	Yes	78000	Lib A+ Lib B (2nd) Mtb Infection	4394	12362	0.0135453	0.00824499	0	FALSE	FALSE	8	Macrophages	non-doublet	grey	False	0	Macrophages	FABP4$^{hi}$, MCEMP1$^{hi}$ Alveolar Mφ
13518_Array4Granulo_CGGTTGGAGCTG	13518_Array4Granulo	13518_Array4Granulo	monkey_13518_antiCD4	13518_Array4	LLL gr 5	Granuloma	Necropsy	Reinfection	antiCD4	antiCD4	Yes	78000	Lib A+ Lib B (2nd) Mtb Infection	3967	11376	0.00644349	0.0411791	0	FALSE	FALSE	16	Mast cells	non-doublet	grey	False	0	Mast cells	DUSP1$^{hi}$, FOS$^{hi}$ Mast cells
13518_Array4Granulo_CGGGATACTAGT	13518_Array4Granulo	13518_Array4Granulo	monkey_13518_antiCD4	13518_Array4	LLL gr 5	Granuloma	Necropsy	Reinfection	antiCD4	antiCD4	Yes	78000	Lib A+ Lib B (2nd) Mtb Infection	4225	12375	0.00167455	0.0219876	0	FALSE	FALSE	17	TNK cells	non-doublet	grey	False	0	T,NK cells	Tc17-like
13518_Array4Granulo_TCCAAACTAATG	13518_Array4Granulo	13518_Array4Granulo	monkey_13518_antiCD4	13518_Array4	LLL gr 5	Granuloma	Necropsy	Reinfection	antiCD4	antiCD4	Yes	78000	Lib A+ Lib B (2nd) Mtb Infection	4135	12362	0.00195709	0.00233346	0	FALSE	FALSE	8	Macrophages	non-doublet	grey	False	0	Macrophages	FABP4$^{hi}$, MCEMP1$^{hi}$ Alveolar Mφ
13518_Array4Granulo_ACGAAGTCCCAC	13518_Array4Granulo	13518_Array4Granulo	monkey_13518_antiCD4	13518_Array4	LLL gr 5	Granuloma	Necropsy	Reinfection	antiCD4	antiCD4	Yes	78000	Lib A+ Lib B (2nd) Mtb Infection	4077	12283	0.000146908	0.0443661	0	FALSE	FALSE	0	TNK cells	non-doublet	grey	False	0	T,NK cells	T1T17-like
13518_Array4Granulo_AACACTGGAACT	13518_Array4Granulo	13518_Array4Granulo	monkey_13518_antiCD4	13518_Array4	LLL gr 5	Granuloma	Necropsy	Reinfection	antiCD4	antiCD4	Yes	78000	Lib A+ Lib B (2nd) Mtb Infection	4049	11513	0.00689655	0.0297601	0	FALSE	FALSE	17	TNK cells	non-doublet	grey	False	0	T,NK cells	$T_{Eff-like}$
13518_Array4Granulo_CTTTTTGCCACC	13518_Array4Granulo	13518_Array4Granulo	monkey_13518_antiCD4	13518_Array4	LLL gr 5	Granuloma	Necropsy	Reinfection	antiCD4	antiCD4	Yes	78000	Lib A+ Lib B (2nd) Mtb Infection	3477	11674	0	0.0467505	0	FALSE	FALSE	16	Mast cells	non-doublet	grey	False	0	Mast cells	LMNA$^{hi}$, IL13$^{hi}$ Mast cells
13518_Array4Granulo_AACAGTTGCTTC	13518_Array4Granulo	13518_Array4Granulo	monkey_13518_antiCD4	13518_Array4	LLL gr 5	Granuloma	Necropsy	Reinfection	antiCD4	antiCD4	Yes	78000	Lib A+ Lib B (2nd) Mtb Infection	3790	11424	0.00426147	0.0385815	0	FALSE	FALSE	16	Mast cells	non-doublet	grey	False	0	Mast cells	DUSP1$^{hi}$, FOS$^{hi}$ Mast cells
13518_Array4Granulo_CACCCCCATGCC	13518_Array4Granulo	13518_Array4Granulo	monkey_13518_antiCD4	13518_Array4	LLL gr 5	Granuloma	Necropsy	Reinfection	antiCD4	antiCD4	Yes	78000	Lib A+ Lib B (2nd) Mtb Infection	3403	11439	0.000308571	0.0224485	0	FALSE	FALSE	8	Macrophages	non-doublet	grey	False	0	Macrophages	FABP4$^{hi}$, MCEMP1$^{hi}$ Alveolar Mφ
13518_Array4Granulo_AACTAATCAAGC	13518_Array4Granulo	13518_Array4Granulo	monkey_13518_antiCD4	13518_Array4	LLL gr 5	Granuloma	Necropsy	Reinfection	antiCD4	antiCD4	Yes	78000	Lib A+ Lib B (2nd) Mtb Infection	3729	11837	0.0011959	0.0221242	0	FALSE	FALSE	13	Macrophages	non-doublet	grey	False	0	pDCs	pDCs
13518_Array4Granulo_CATTCCGCCATG	13518_Array4Granulo	13518_Array4Granulo	monkey_13518_antiCD4	13518_Array4	LLL gr 5	Granuloma	Necropsy	Reinfection	antiCD4	antiCD4	Yes	78000	Lib A+ Lib B (2nd) Mtb Infection	4092	12250	0.00219797	0.0108383	0	FALSE	FALSE	21	Macrophages	non-doublet	grey	False	0	Macrophages	FABP4$^{hi}$, MCEMP1$^{hi}$ Alveolar Mφ
13518_Array4Granulo_GGCGGGGCTCGA	13518_Array4Granulo	13518_Array4Granulo	monkey_13518_antiCD4	13518_Array4	LLL gr 5	Granuloma	Necropsy	Reinfection	antiCD4	antiCD4	Yes	78000	Lib A+ Lib B (2nd) Mtb Infection	3809	12393	0	0.00910213	0	FALSE	FALSE	15	Macrophages	non-doublet	grey	False	0	Macrophages	CXCL9$^{hi}$, IDO1$^{hi}$ Mφ
13518_Array4Granulo_CCCAACCGTCGC	13518_Array4Granulo	13518_Array4Granulo	monkey_13518_antiCD4	13518_Array4	LLL gr 5	Granuloma	Necropsy	Reinfection	antiCD4	antiCD4	Yes	78000	Lib A+ Lib B (2nd) Mtb Infection	3772	11991	0.00433873	0.00286666	0	FALSE	FALSE	21	Macrophages	non-doublet	grey	False	0	Macrophages	FABP4$^{hi}$, MCEMP1$^{hi}$ Alveolar Mφ
13518_Array4Granulo_GTTTTGGGCAAA	13518_Array4Granulo	13518_Array4Granulo	monkey_13518_antiCD4	13518_Array4	LLL gr 5	Granuloma	Necropsy	Reinfection	antiCD4	antiCD4	Yes	78000	Lib A+ Lib B (2nd) Mtb Infection	3881	11578	0.00282206	0.0195256	0	FALSE	FALSE	8	Macrophages	non-doublet	grey	False	0	Macrophages	FABP4$^{hi}$, MCEMP1$^{hi}$ Alveolar Mφ
13518_Array4Granulo_AAGGCTTCCGCT	13518_Array4Granulo	13518_Array4Granulo	monkey_13518_antiCD4	13518_Array4	LLL gr 5	Granuloma	Necropsy	Reinfection	antiCD4	antiCD4	Yes	78000	Lib A+ Lib B (2nd) Mtb Infection	3522	11916	0.001855	0.0265111	0	FALSE	FALSE	16	Mast cells	non-doublet	grey	False	0	Mast cells	LMNA$^{hi}$, IL13$^{hi}$ Mast cells
13518_Array4Granulo_CCCCCCGTCCGG	13518_Array4Granulo	13518_Array4Granulo	monkey_13518_antiCD4	13518_Array4	LLL gr 5	Granuloma	Necropsy	Reinfection	antiCD4	antiCD4	Yes	78000	Lib A+ Lib B (2nd) Mtb Infection	3872	11885	0.00155142	0.0385638	0	FALSE	FALSE	13	Macrophages	non-doublet	grey	False	0	cDC 2	cDC 2
13518_Array4Granulo_ACAGCCCCGGTT	13518_Array4Granulo	13518_Array4Granulo	monkey_13518_antiCD4	13518_Array4	LLL gr 5	Granuloma	Necropsy	Reinfection	antiCD4	antiCD4	Yes	78000	Lib A+ Lib B (2nd) Mtb Infection	3285	11518	0.00374472	0.00549757	0	FALSE	FALSE	8	Macrophages	non-doublet	grey	False	0	Macrophages	FABP4$^{hi}$, MCEMP1$^{hi}$ Alveolar Mφ
13518_Array4Granulo_CAGAATGGCTCG	13518_Array4Granulo	13518_Array4Granulo	monkey_13518_antiCD4	13518_Array4	LLL gr 5	Granuloma	Necropsy	Reinfection	antiCD4	antiCD4	Yes	78000	Lib A+ Lib B (2nd) Mtb Infection	3904	11300	0.00177497	0.033107	0	FALSE	FALSE	16	Mast cells	non-doublet	grey	False	0	Mast cells	DUSP1$^{hi}$, FOS$^{hi}$ Mast cells
13518_Array4Granulo_ATCGGCGCGTAT	13518_Array4Granulo	13518_Array4Granulo	monkey_13518_antiCD4	13518_Array4	LLL gr 5	Granuloma	Necropsy	Reinfection	antiCD4	antiCD4	Yes	78000	Lib A+ Lib B (2nd) Mtb Infection	3654	11248	0.00343748	0.0457566	0	FALSE	FALSE	16	Mast cells	non-doublet	grey	False	0	Mast cells	DUSP1$^{hi}$, FOS$^{hi}$ Mast cells
13518_Array4Granulo_CACAAAAAAACG	13518_Array4Granulo	13518_Array4Granulo	monkey_13518_antiCD4	13518_Array4	LLL gr 5	Granuloma	Necropsy	Reinfection	antiCD4	antiCD4	Yes	78000	Lib A+ Lib B (2nd) Mtb Infection	3688	11561	0.000633663	0.00704951	0	FALSE	FALSE	8	Macrophages	non-doublet	grey	False	0	Macrophages	FABP4$^{hi}$, MCEMP1$^{hi}$ Alveolar Mφ
13518_Array4Granulo_GCACGCTGCGCC	13518_Array4Granulo	13518_Array4Granulo	monkey_13518_antiCD4	13518_Array4	LLL gr 5	Granuloma	Necropsy	Reinfection	antiCD4	antiCD4	Yes	78000	Lib A+ Lib B (2nd) Mtb Infection	3821	12074	0.0013792	0.0327178	0	FALSE	FALSE	17	TNK cells	non-doublet	grey	False	0	T,NK cells	T1T17-like
13518_Array4Granulo_CGGTGCATGCCG	13518_Array4Granulo	13518_Array4Granulo	monkey_13518_antiCD4	13518_Array4	LLL gr 5	Granuloma	Necropsy	Reinfection	antiCD4	antiCD4	Yes	78000	Lib A+ Lib B (2nd) Mtb Infection	3627	12267	7.68049e-05	0.00660522	0	FALSE	FALSE	15	Macrophages	non-doublet	grey	False	0	Macrophages	CXCL9$^{hi}$, IDO1$^{hi}$ Mφ
13518_Array4Granulo_GTCGGGGATTGC	13518_Array4Granulo	13518_Array4Granulo	monkey_13518_antiCD4	13518_Array4	LLL gr 5	Granuloma	Necropsy	Reinfection	antiCD4	antiCD4	Yes	78000	Lib A+ Lib B (2nd) Mtb Infection	3706	10961	0.00286533	0.0144041	0.041586	FALSE	FALSE	15	Macrophages	non-doublet	grey	False	0	cDC 2	cDC 2
13518_Array4Granulo_CCAGCGACCTAC	13518_Array4Granulo	13518_Array4Granulo	monkey_13518_antiCD4	13518_Array4	LLL gr 5	Granuloma	Necropsy	Reinfection	antiCD4	antiCD4	Yes	78000	Lib A+ Lib B (2nd) Mtb Infection	3785	11821	0.00649743	0.0268963	0	FALSE	FALSE	5	Macrophages	non-doublet	grey	False	0	Macrophages	S100A4$^{hi}$, CFP$^{hi}$ Monocytes
13518_Array4Granulo_ACAGGCATGACC	13518_Array4Granulo	13518_Array4Granulo	monkey_13518_antiCD4	13518_Array4	LLL gr 5	Granuloma	Necropsy	Reinfection	antiCD4	antiCD4	Yes	78000	Lib A+ Lib B (2nd) Mtb Infection	3925	11410	0.00456338	0.0293139	0	FALSE	FALSE	5	Macrophages	non-doublet	grey	False	0	Macrophages	THBS1$^{hi}$, FCN1$^{hi}$ Mφ
13518_Array4Granulo_CGCACTGTTTAC	13518_Array4Granulo	13518_Array4Granulo	monkey_13518_antiCD4	13518_Array4	LLL gr 5	Granuloma	Necropsy	Reinfection	antiCD4	antiCD4	Yes	78000	Lib A+ Lib B (2nd) Mtb Infection	3482	10351	0.027593	0.0378742	0	FALSE	FALSE	13	Macrophages	non-doublet	grey	False	0	cDC 2	cDC 2
13518_Array4Granulo_CGACAGAACTGG	13518_Array4Granulo	13518_Array4Granulo	monkey_13518_antiCD4	13518_Array4	LLL gr 5	Granuloma	Necropsy	Reinfection	antiCD4	antiCD4	Yes	78000	Lib A+ Lib B (2nd) Mtb Infection	3987	12107	0.000158153	0.00498181	0	FALSE	FALSE	21	Macrophages	non-doublet	grey	False	0	Macrophages	FABP4$^{hi}$, MCEMP1$^{hi}$ Alveolar Mφ
13518_Array4Granulo_GACTGGTCTCGG	13518_Array4Granulo	13518_Array4Granulo	monkey_13518_antiCD4	13518_Array4	LLL gr 5	Granuloma	Necropsy	Reinfection	antiCD4	antiCD4	Yes	78000	Lib A+ Lib B (2nd) Mtb Infection	4342	11747	0	0.0073921	0	FALSE	FALSE	20	Fibroblasts	non-doublet	grey	False	0	Fibroblasts	EGFL6$^{hi}$ Fibroblasts
13518_Array4Granulo_GAGGTCTATTTG	13518_Array4Granulo	13518_Array4Granulo	monkey_13518_antiCD4	13518_Array4	LLL gr 5	Granuloma	Necropsy	Reinfection	antiCD4	antiCD4	Yes	78000	Lib A+ Lib B (2nd) Mtb Infection	4514	11663	0.00201161	0.0116828	0	FALSE	FALSE	8	Macrophages	non-doublet	grey	False	0	Macrophages	FABP4$^{hi}$, MCEMP1$^{hi}$ Alveolar Mφ
13518_Array4Granulo_GGAGGATAAATT	13518_Array4Granulo	13518_Array4Granulo	monkey_13518_antiCD4	13518_Array4	LLL gr 5	Granuloma	Necropsy	Reinfection	antiCD4	antiCD4	Yes	78000	Lib A+ Lib B (2nd) Mtb Infection	3815	11192	0.00830804	0.0142195	0	FALSE	FALSE	8	Macrophages	non-doublet	grey	False	0	Macrophages	FABP4$^{hi}$, MCEMP1$^{hi}$ Alveolar Mφ
13518_Array4Granulo_CGGCGCGACGTC	13518_Array4Granulo	13518_Array4Granulo	monkey_13518_antiCD4	13518_Array4	LLL gr 5	Granuloma	Necropsy	Reinfection	antiCD4	antiCD4	Yes	78000	Lib A+ Lib B (2nd) Mtb Infection	3848	11610	0.000316456	0.0314082	0	FALSE	FALSE	16	Mast cells	non-doublet	grey	False	0	Mast cells	DUSP1$^{hi}$, FOS$^{hi}$ Mast cells
13518_Array4Granulo_GGTTAAGTATGG	13518_Array4Granulo	13518_Array4Granulo	monkey_13518_antiCD4	13518_Array4	LLL gr 5	Granuloma	Necropsy	Reinfection	antiCD4	antiCD4	Yes	78000	Lib A+ Lib B (2nd) Mtb Infection	3680	11249	0.00584011	0.00623471	0	FALSE	FALSE	8	Macrophages	non-doublet	grey	False	0	Macrophages	FABP4$^{hi}$, MCEMP1$^{hi}$ Alveolar Mφ
13518_Array4Granulo_GCGTGAACAGGT	13518_Array4Granulo	13518_Array4Granulo	monkey_13518_antiCD4	13518_Array4	LLL gr 5	Granuloma	Necropsy	Reinfection	antiCD4	antiCD4	Yes	78000	Lib A+ Lib B (2nd) Mtb Infection	3476	11587	0.00892644	0.00438352	0	FALSE	FALSE	15	Macrophages	non-doublet	grey	False	0	Macrophages	CXCL9$^{hi}$, IDO1$^{hi}$ Mφ
13518_Array4Granulo_GCTTCGGACAGA	13518_Array4Granulo	13518_Array4Granulo	monkey_13518_antiCD4	13518_Array4	LLL gr 5	Granuloma	Necropsy	Reinfection	antiCD4	antiCD4	Yes	78000	Lib A+ Lib B (2nd) Mtb Infection	3932	11545	0.00127105	0.019463	0	FALSE	FALSE	15	Macrophages	non-doublet	grey	False	0	Macrophages	CXCL9$^{hi}$, IDO1$^{hi}$ Mφ
13518_Array4Granulo_ACTGCACTTAGG	13518_Array4Granulo	13518_Array4Granulo	monkey_13518_antiCD4	13518_Array4	LLL gr 5	Granuloma	Necropsy	Reinfection	antiCD4	antiCD4	Yes	78000	Lib A+ Lib B (2nd) Mtb Infection	3858	11516	0.0022537	0.00499034	0	FALSE	FALSE	21	Macrophages	non-doublet	grey	False	0	Macrophages	FABP4$^{hi}$, MCEMP1$^{hi}$ Alveolar Mφ
13518_Array4Granulo_GCTTAAGATTTG	13518_Array4Granulo	13518_Array4Granulo	monkey_13518_antiCD4	13518_Array4	LLL gr 5	Granuloma	Necropsy	Reinfection	antiCD4	antiCD4	Yes	78000	Lib A+ Lib B (2nd) Mtb Infection	3855	11397	0.00362719	0.00244441	0	FALSE	FALSE	8	Macrophages	non-doublet	grey	False	0	Macrophages	FABP4$^{hi}$, MCEMP1$^{hi}$ Alveolar Mφ
13518_Array4Granulo_CTAGCATTAGTC	13518_Array4Granulo	13518_Array4Granulo	monkey_13518_antiCD4	13518_Array4	LLL gr 5	Granuloma	Necropsy	Reinfection	antiCD4	antiCD4	Yes	78000	Lib A+ Lib B (2nd) Mtb Infection	4098	11599	0.00307669	0.02969	0	FALSE	FALSE	17	TNK cells	non-doublet	grey	False	0	T,NK cells	T1T17-like
13518_Array4Granulo_GTCGATCATCGT	13518_Array4Granulo	13518_Array4Granulo	monkey_13518_antiCD4	13518_Array4	LLL gr 5	Granuloma	Necropsy	Reinfection	antiCD4	antiCD4	Yes	78000	Lib A+ Lib B (2nd) Mtb Infection	3555	11794	0	0.0129724	0	FALSE	FALSE	15	Macrophages	non-doublet	grey	False	0	Macrophages	CXCL9$^{hi}$, IDO1$^{hi}$ Mφ
13518_Array4Granulo_GCAGTGGAGCGG	13518_Array4Granulo	13518_Array4Granulo	monkey_13518_antiCD4	13518_Array4	LLL gr 5	Granuloma	Necropsy	Reinfection	antiCD4	antiCD4	Yes	78000	Lib A+ Lib B (2nd) Mtb Infection	3479	10589	0.0161315	0.00202618	0	FALSE	FALSE	8	Macrophages	non-doublet	grey	False	0	Macrophages	FABP4$^{hi}$, MCEMP1$^{hi}$ Alveolar Mφ
13518_Array4Granulo_CCAAGAGACCAA	13518_Array4Granulo	13518_Array4Granulo	monkey_13518_antiCD4	13518_Array4	LLL gr 5	Granuloma	Necropsy	Reinfection	antiCD4	antiCD4	Yes	78000	Lib A+ Lib B (2nd) Mtb Infection	4066	11454	0	0.0301615	0	FALSE	FALSE	16	Mast cells	non-doublet	grey	False	0	Mast cells	DUSP1$^{hi}$, FOS$^{hi}$ Mast cells
13518_Array4Granulo_GGTCACCCATAG	13518_Array4Granulo	13518_Array4Granulo	monkey_13518_antiCD4	13518_Array4	LLL gr 5	Granuloma	Necropsy	Reinfection	antiCD4	antiCD4	Yes	78000	Lib A+ Lib B (2nd) Mtb Infection	3828	11597	0	0.0243185	0	FALSE	FALSE	16	Mast cells	non-doublet	grey	False	0	Mast cells	DUSP1$^{hi}$, FOS$^{hi}$ Mast cells
13518_Array4Granulo_CTTGTTTATTAT	13518_Array4Granulo	13518_Array4Granulo	monkey_13518_antiCD4	13518_Array4	LLL gr 5	Granuloma	Necropsy	Reinfection	antiCD4	antiCD4	Yes	78000	Lib A+ Lib B (2nd) Mtb Infection	3877	11129	0.00582999	0.0217443	0	FALSE	FALSE	15	Macrophages	non-doublet	grey	False	0	Macrophages	CXCL9$^{hi}$, IDO1$^{hi}$ Mφ
13518_Array4Granulo_ACGGCTACCAAA	13518_Array4Granulo	13518_Array4Granulo	monkey_13518_antiCD4	13518_Array4	LLL gr 5	Granuloma	Necropsy	Reinfection	antiCD4	antiCD4	Yes	78000	Lib A+ Lib B (2nd) Mtb Infection	3732	11567	0	0.0479918	0	FALSE	FALSE	16	Mast cells	non-doublet	grey	False	0	Mast cells	DUSP1$^{hi}$, FOS$^{hi}$ Mast cells
13518_Array4Granulo_CATAGATTATCA	13518_Array4Granulo	13518_Array4Granulo	monkey_13518_antiCD4	13518_Array4	LLL gr 5	Granuloma	Necropsy	Reinfection	antiCD4	antiCD4	Yes	78000	Lib A+ Lib B (2nd) Mtb Infection	3774	11562	0.00162893	0.00944779	0	FALSE	FALSE	15	Macrophages	non-doublet	grey	False	0	Macrophages	CXCL9$^{hi}$, IDO1$^{hi}$ Mφ
13518_Array4Granulo_ATGTTAACACAT	13518_Array4Granulo	13518_Array4Granulo	monkey_13518_antiCD4	13518_Array4	LLL gr 5	Granuloma	Necropsy	Reinfection	antiCD4	antiCD4	Yes	78000	Lib A+ Lib B (2nd) Mtb Infection	3474	11438	0	0.0407014	0	FALSE	FALSE	13	Macrophages	non-doublet	grey	False	0	pDCs	pDCs
13518_Array4Granulo_ATAGTGGACTGC	13518_Array4Granulo	13518_Array4Granulo	monkey_13518_antiCD4	13518_Array4	LLL gr 5	Granuloma	Necropsy	Reinfection	antiCD4	antiCD4	Yes	78000	Lib A+ Lib B (2nd) Mtb Infection	3664	11381	0.00209948	0.00258398	0	FALSE	FALSE	8	Macrophages	non-doublet	grey	False	0	Macrophages	FABP4$^{hi}$, MCEMP1$^{hi}$ Alveolar Mφ
13518_Array4Granulo_ACACTTCCGGGT	13518_Array4Granulo	13518_Array4Granulo	monkey_13518_antiCD4	13518_Array4	LLL gr 5	Granuloma	Necropsy	Reinfection	antiCD4	antiCD4	Yes	78000	Lib A+ Lib B (2nd) Mtb Infection	3701	10373	0.0159852	0.0388872	0	FALSE	FALSE	13	Macrophages	non-doublet	grey	False	0	cDC 2	cDC 2
13518_Array4Granulo_GCTTGTCAGCTC	13518_Array4Granulo	13518_Array4Granulo	monkey_13518_antiCD4	13518_Array4	LLL gr 5	Granuloma	Necropsy	Reinfection	antiCD4	antiCD4	Yes	78000	Lib A+ Lib B (2nd) Mtb Infection	3203	10194	0.00669031	0.0222473	0	FALSE	FALSE	8	Macrophages	non-doublet	grey	False	0	Macrophages	FABP4$^{hi}$, MCEMP1$^{hi}$ Alveolar Mφ
13518_Array4Granulo_GTGTTATTATCC	13518_Array4Granulo	13518_Array4Granulo	monkey_13518_antiCD4	13518_Array4	LLL gr 5	Granuloma	Necropsy	Reinfection	antiCD4	antiCD4	Yes	78000	Lib A+ Lib B (2nd) Mtb Infection	3203	10274	0.00474328	0.0245486	0	FALSE	FALSE	8	Macrophages	non-doublet	grey	False	0	cDC 2	cDC 2
13518_Array4Granulo_GACGGGGTGGCC	13518_Array4Granulo	13518_Array4Granulo	monkey_13518_antiCD4	13518_Array4	LLL gr 5	Granuloma	Necropsy	Reinfection	antiCD4	antiCD4	Yes	78000	Lib A+ Lib B (2nd) Mtb Infection	3906	10642	0.0053243	0.0340432	0	FALSE	FALSE	16	Mast cells	non-doublet	grey	False	0	Mast cells	DUSP1$^{hi}$, FOS$^{hi}$ Mast cells
13518_Array4Granulo_AGTTCCAGGACG	13518_Array4Granulo	13518_Array4Granulo	monkey_13518_antiCD4	13518_Array4	LLL gr 5	Granuloma	Necropsy	Reinfection	antiCD4	antiCD4	Yes	78000	Lib A+ Lib B (2nd) Mtb Infection	4056	10908	0.0231796	0.00982882	0	FALSE	FALSE	8	Macrophages	non-doublet	grey	False	0	Macrophages	FABP4$^{hi}$, MCEMP1$^{hi}$ Alveolar Mφ
13518_Array4Granulo_GACAAATTTGAC	13518_Array4Granulo	13518_Array4Granulo	monkey_13518_antiCD4	13518_Array4	LLL gr 5	Granuloma	Necropsy	Reinfection	antiCD4	antiCD4	Yes	78000	Lib A+ Lib B (2nd) Mtb Infection	3809	11228	0.00634921	0.00501253	0	FALSE	FALSE	21	Macrophages	non-doublet	grey	False	0	Macrophages	FABP4$^{hi}$, MCEMP1$^{hi}$ Alveolar Mφ
13518_Array4Granulo_CGCAATTTAAAT	13518_Array4Granulo	13518_Array4Granulo	monkey_13518_antiCD4	13518_Array4	LLL gr 5	Granuloma	Necropsy	Reinfection	antiCD4	antiCD4	Yes	78000	Lib A+ Lib B (2nd) Mtb Infection	3567	11042	0.000650037	0.0267328	0	FALSE	FALSE	15	Macrophages	non-doublet	grey	False	0	Macrophages	THBS1$^{hi}$, FCN1$^{hi}$ Mφ
13518_Array4Granulo_CCGAGATTGCGC	13518_Array4Granulo	13518_Array4Granulo	monkey_13518_antiCD4	13518_Array4	LLL gr 5	Granuloma	Necropsy	Reinfection	antiCD4	antiCD4	Yes	78000	Lib A+ Lib B (2nd) Mtb Infection	3953	11106	0.000166486	0.0340464	0	FALSE	FALSE	16	Mast cells	non-doublet	grey	False	0	Mast cells	DUSP1$^{hi}$, FOS$^{hi}$ Mast cells
13518_Array4Granulo_GACACCGCACGA	13518_Array4Granulo	13518_Array4Granulo	monkey_13518_antiCD4	13518_Array4	LLL gr 5	Granuloma	Necropsy	Reinfection	antiCD4	antiCD4	Yes	78000	Lib A+ Lib B (2nd) Mtb Infection	3654	11147	0.0187934	0.0154864	0	FALSE	FALSE	17	TNK cells	non-doublet	grey	False	0	T,NK cells	T1T17-like
13518_Array4Granulo_CTGTCTCTAAAC	13518_Array4Granulo	13518_Array4Granulo	monkey_13518_antiCD4	13518_Array4	LLL gr 5	Granuloma	Necropsy	Reinfection	antiCD4	antiCD4	Yes	78000	Lib A+ Lib B (2nd) Mtb Infection	3777	11003	0.000163519	0.0143897	0	FALSE	FALSE	8	Macrophages	non-doublet	grey	False	0	Macrophages	FABP4$^{hi}$, MCEMP1$^{hi}$ Alveolar Mφ
13518_Array4Granulo_CCCATTTAAAGC	13518_Array4Granulo	13518_Array4Granulo	monkey_13518_antiCD4	13518_Array4	LLL gr 5	Granuloma	Necropsy	Reinfection	antiCD4	antiCD4	Yes	78000	Lib A+ Lib B (2nd) Mtb Infection	3507	10968	0.00457143	0.00914286	0	FALSE	FALSE	15	Macrophages	non-doublet	grey	False	0	Macrophages	CXCL9$^{hi}$, IDO1$^{hi}$ Mφ
13518_Array4Granulo_GAGTGGCTAAGG	13518_Array4Granulo	13518_Array4Granulo	monkey_13518_antiCD4	13518_Array4	LLL gr 5	Granuloma	Necropsy	Reinfection	antiCD4	antiCD4	Yes	78000	Lib A+ Lib B (2nd) Mtb Infection	3537	10837	0.00565249	0.00319489	0	FALSE	FALSE	8	Macrophages	non-doublet	grey	False	0	Macrophages	FABP4$^{hi}$, MCEMP1$^{hi}$ Alveolar Mφ
13518_Array4Granulo_GGAAACTATCCG	13518_Array4Granulo	13518_Array4Granulo	monkey_13518_antiCD4	13518_Array4	LLL gr 5	Granuloma	Necropsy	Reinfection	antiCD4	antiCD4	Yes	78000	Lib A+ Lib B (2nd) Mtb Infection	3552	10885	0.00174072	0.0159151	0	FALSE	FALSE	5	Macrophages	non-doublet	grey	False	0	Macrophages	THBS1$^{hi}$, FCN1$^{hi}$ Mφ
13518_Array4Granulo_CATCAGTGTAGT	13518_Array4Granulo	13518_Array4Granulo	monkey_13518_antiCD4	13518_Array4	LLL gr 5	Granuloma	Necropsy	Reinfection	antiCD4	antiCD4	Yes	78000	Lib A+ Lib B (2nd) Mtb Infection	3357	10469	0.00231297	0.0571862	0	FALSE	FALSE	10	TNK cells	non-doublet	grey	False	0	T,NK cells	T1T17-like
13518_Array4Granulo_AACATTTAGGTG	13518_Array4Granulo	13518_Array4Granulo	monkey_13518_antiCD4	13518_Array4	LLL gr 5	Granuloma	Necropsy	Reinfection	antiCD4	antiCD4	Yes	78000	Lib A+ Lib B (2nd) Mtb Infection	3893	11082	0.00189223	0.0206499	0	FALSE	FALSE	15	Macrophages	non-doublet	grey	False	0	Macrophages	CXCL9$^{hi}$, IDO1$^{hi}$ Mφ
13518_Array4Granulo_ATGTTAGAAACT	13518_Array4Granulo	13518_Array4Granulo	monkey_13518_antiCD4	13518_Array4	LLL gr 5	Granuloma	Necropsy	Reinfection	antiCD4	antiCD4	Yes	78000	Lib A+ Lib B (2nd) Mtb Infection	4372	11195	0	0.0074018	0	FALSE	FALSE	8	Macrophages	non-doublet	grey	False	0	Macrophages	FABP4$^{hi}$, MCEMP1$^{hi}$ Alveolar Mφ
13518_Array4Granulo_CGAATTTCAAGT	13518_Array4Granulo	13518_Array4Granulo	monkey_13518_antiCD4	13518_Array4	LLL gr 5	Granuloma	Necropsy	Reinfection	antiCD4	antiCD4	Yes	78000	Lib A+ Lib B (2nd) Mtb Infection	3776	10060	0.0145321	0.0412009	0	FALSE	FALSE	5	Macrophages	non-doublet	grey	False	0	Macrophages	S100A4$^{hi}$, CFP$^{hi}$ Monocytes
13518_Array4Granulo_GTGAACCTAGGA	13518_Array4Granulo	13518_Array4Granulo	monkey_13518_antiCD4	13518_Array4	LLL gr 5	Granuloma	Necropsy	Reinfection	antiCD4	antiCD4	Yes	78000	Lib A+ Lib B (2nd) Mtb Infection	3522	9974	0.00477947	0.0514003	0	FALSE	FALSE	16	Mast cells	non-doublet	grey	False	0	Mast cells	LMNA$^{hi}$, IL13$^{hi}$ Mast cells
13518_Array4Granulo_ACACGAATAGCT	13518_Array4Granulo	13518_Array4Granulo	monkey_13518_antiCD4	13518_Array4	LLL gr 5	Granuloma	Necropsy	Reinfection	antiCD4	antiCD4	Yes	78000	Lib A+ Lib B (2nd) Mtb Infection	3765	10280	0.0036453	0.0339098	0	FALSE	FALSE	16	Mast cells	non-doublet	grey	False	0	Mast cells	DUSP1$^{hi}$, FOS$^{hi}$ Mast cells
13518_Array4Granulo_AAGAGACGATCC	13518_Array4Granulo	13518_Array4Granulo	monkey_13518_antiCD4	13518_Array4	LLL gr 5	Granuloma	Necropsy	Reinfection	antiCD4	antiCD4	Yes	78000	Lib A+ Lib B (2nd) Mtb Infection	3637	10680	0.00117116	0.0260164	0	FALSE	FALSE	5	Macrophages	non-doublet	grey	False	0	Macrophages	THBS1$^{hi}$, FCN1$^{hi}$ Mφ
13518_Array4Granulo_CGAGACCAGCAT	13518_Array4Granulo	13518_Array4Granulo	monkey_13518_antiCD4	13518_Array4	LLL gr 5	Granuloma	Necropsy	Reinfection	antiCD4	antiCD4	Yes	78000	Lib A+ Lib B (2nd) Mtb Infection	3799	11176	0	0.00960041	0	FALSE	FALSE	20	Fibroblasts	non-doublet	grey	False	0	Fibroblasts	COL6A2$^{hi}$ Fibroblasts
13518_Array4Granulo_CGCTTGCTGGCT	13518_Array4Granulo	13518_Array4Granulo	monkey_13518_antiCD4	13518_Array4	LLL gr 5	Granuloma	Necropsy	Reinfection	antiCD4	antiCD4	Yes	78000	Lib A+ Lib B (2nd) Mtb Infection	3382	10597	0.0163866	0.00100326	0	FALSE	FALSE	15	Macrophages	non-doublet	grey	False	0	Macrophages	CXCL9$^{hi}$, IDO1$^{hi}$ Mφ
13518_Array4Granulo_GTTGTATTACTG	13518_Array4Granulo	13518_Array4Granulo	monkey_13518_antiCD4	13518_Array4	LLL gr 5	Granuloma	Necropsy	Reinfection	antiCD4	antiCD4	Yes	78000	Lib A+ Lib B (2nd) Mtb Infection	3665	10791	0.00126316	0.00328421	0	FALSE	FALSE	8	Macrophages	non-doublet	grey	False	0	Macrophages	FABP4$^{hi}$, MCEMP1$^{hi}$ Alveolar Mφ
13518_Array4Granulo_GCCGTATATCGG	13518_Array4Granulo	13518_Array4Granulo	monkey_13518_antiCD4	13518_Array4	LLL gr 5	Granuloma	Necropsy	Reinfection	antiCD4	antiCD4	Yes	78000	Lib A+ Lib B (2nd) Mtb Infection	4106	10895	0.000173671	0.00581799	0	FALSE	FALSE	21	Macrophages	non-doublet	grey	False	0	Macrophages	FABP4$^{hi}$, MCEMP1$^{hi}$ Alveolar Mφ
13518_Array4Granulo_GTGAATACTTGC	13518_Array4Granulo	13518_Array4Granulo	monkey_13518_antiCD4	13518_Array4	LLL gr 5	Granuloma	Necropsy	Reinfection	antiCD4	antiCD4	Yes	78000	Lib A+ Lib B (2nd) Mtb Infection	3881	10994	0.000599469	0.00274043	0	FALSE	FALSE	21	Macrophages	non-doublet	grey	False	0	Macrophages	FABP4$^{hi}$, MCEMP1$^{hi}$ Alveolar Mφ
13518_Array4Granulo_GGTATTTCTTGT	13518_Array4Granulo	13518_Array4Granulo	monkey_13518_antiCD4	13518_Array4	LLL gr 5	Granuloma	Necropsy	Reinfection	antiCD4	antiCD4	Yes	78000	Lib A+ Lib B (2nd) Mtb Infection	3448	9352	0.0329802	0.0205529	0	FALSE	FALSE	16	Mast cells	non-doublet	grey	False	0	Mast cells	DUSP1$^{hi}$, FOS$^{hi}$ Mast cells
13518_Array4Granulo_GATCACGGCGGC	13518_Array4Granulo	13518_Array4Granulo	monkey_13518_antiCD4	13518_Array4	LLL gr 5	Granuloma	Necropsy	Reinfection	antiCD4	antiCD4	Yes	78000	Lib A+ Lib B (2nd) Mtb Infection	4064	11367	8.28569e-05	0.0424227	0	FALSE	FALSE	17	TNK cells	non-doublet	grey	False	0	T,NK cells	T1T17-like
13518_Array4Granulo_CGGCATGAGTCG	13518_Array4Granulo	13518_Array4Granulo	monkey_13518_antiCD4	13518_Array4	LLL gr 5	Granuloma	Necropsy	Reinfection	antiCD4	antiCD4	Yes	78000	Lib A+ Lib B (2nd) Mtb Infection	3601	10793	0.00841336	0.0020396	0	FALSE	FALSE	8	Macrophages	non-doublet	grey	False	0	Macrophages	FABP4$^{hi}$, MCEMP1$^{hi}$ Alveolar Mφ
13518_Array4Granulo_CGCGTAGCCGGT	13518_Array4Granulo	13518_Array4Granulo	monkey_13518_antiCD4	13518_Array4	LLL gr 5	Granuloma	Necropsy	Reinfection	antiCD4	antiCD4	Yes	78000	Lib A+ Lib B (2nd) Mtb Infection	3541	10207	0.00383685	0.0499625	0	FALSE	FALSE	16	Mast cells	non-doublet	grey	False	0	Mast cells	DUSP1$^{hi}$, FOS$^{hi}$ Mast cells
13518_Array4Granulo_ACTAGAGGAAGA	13518_Array4Granulo	13518_Array4Granulo	monkey_13518_antiCD4	13518_Array4	LLL gr 5	Granuloma	Necropsy	Reinfection	antiCD4	antiCD4	Yes	78000	Lib A+ Lib B (2nd) Mtb Infection	3637	10390	0.00347079	0.0173539	0	FALSE	FALSE	8	Macrophages	non-doublet	grey	False	0	Macrophages	FABP4$^{hi}$, MCEMP1$^{hi}$ Alveolar Mφ
13518_Array4Granulo_ACGTCTTTTCCG	13518_Array4Granulo	13518_Array4Granulo	monkey_13518_antiCD4	13518_Array4	LLL gr 5	Granuloma	Necropsy	Reinfection	antiCD4	antiCD4	Yes	78000	Lib A+ Lib B (2nd) Mtb Infection	4027	10767	0.00182482	0.00538756	0	FALSE	FALSE	8	Macrophages	non-doublet	grey	False	0	Macrophages	FABP4$^{hi}$, MCEMP1$^{hi}$ Alveolar Mφ
13518_Array4Granulo_ACGCCCATGAAT	13518_Array4Granulo	13518_Array4Granulo	monkey_13518_antiCD4	13518_Array4	LLL gr 5	Granuloma	Necropsy	Reinfection	antiCD4	antiCD4	Yes	78000	Lib A+ Lib B (2nd) Mtb Infection	3738	10580	0.00129154	0.0254004	0	FALSE	FALSE	8	Macrophages	non-doublet	grey	False	0	Macrophages	FABP4$^{hi}$, MCEMP1$^{hi}$ Alveolar Mφ
13518_Array4Granulo_CTGATGGATGCG	13518_Array4Granulo	13518_Array4Granulo	monkey_13518_antiCD4	13518_Array4	LLL gr 5	Granuloma	Necropsy	Reinfection	antiCD4	antiCD4	Yes	78000	Lib A+ Lib B (2nd) Mtb Infection	3463	10700	0.00219125	0.00981681	0	FALSE	FALSE	8	Macrophages	non-doublet	grey	False	0	Macrophages	FABP4$^{hi}$, MCEMP1$^{hi}$ Alveolar Mφ
13518_Array4Granulo_GCGGCGCGCTCT	13518_Array4Granulo	13518_Array4Granulo	monkey_13518_antiCD4	13518_Array4	LLL gr 5	Granuloma	Necropsy	Reinfection	antiCD4	antiCD4	Yes	78000	Lib A+ Lib B (2nd) Mtb Infection	3489	10610	8.53825e-05	0.0328723	0	FALSE	FALSE	16	Mast cells	non-doublet	grey	False	0	Mast cells	LMNA$^{hi}$, IL13$^{hi}$ Mast cells
13518_Array4Granulo_ACATAGGCTCGT	13518_Array4Granulo	13518_Array4Granulo	monkey_13518_antiCD4	13518_Array4	LLL gr 5	Granuloma	Necropsy	Reinfection	antiCD4	antiCD4	Yes	78000	Lib A+ Lib B (2nd) Mtb Infection	3476	9244	0.0487607	0.0587566	0	FALSE	FALSE	13	Macrophages	non-doublet	grey	False	0	cDC 2	cDC 2
13518_Array4Granulo_GGCATAATTAAC	13518_Array4Granulo	13518_Array4Granulo	monkey_13518_antiCD4	13518_Array4	LLL gr 5	Granuloma	Necropsy	Reinfection	antiCD4	antiCD4	Yes	78000	Lib A+ Lib B (2nd) Mtb Infection	3465	10263	0.000608273	0.00364964	0	FALSE	FALSE	8	Macrophages	non-doublet	grey	False	0	Macrophages	FABP4$^{hi}$, MCEMP1$^{hi}$ Alveolar Mφ
13518_Array4Granulo_GGCGCCGGATTC	13518_Array4Granulo	13518_Array4Granulo	monkey_13518_antiCD4	13518_Array4	LLL gr 5	Granuloma	Necropsy	Reinfection	antiCD4	antiCD4	Yes	78000	Lib A+ Lib B (2nd) Mtb Infection	4086	10773	0.00236706	0.025615	0	FALSE	FALSE	17	TNK cells	non-doublet	grey	False	0	T,NK cells	NK-like
13518_Array4Granulo_ACTACAACGCCG	13518_Array4Granulo	13518_Array4Granulo	monkey_13518_antiCD4	13518_Array4	LLL gr 5	Granuloma	Necropsy	Reinfection	antiCD4	antiCD4	Yes	78000	Lib A+ Lib B (2nd) Mtb Infection	3760	10303	0.00103306	0.0552686	0	FALSE	FALSE	16	Mast cells	non-doublet	grey	False	0	Mast cells	DUSP1$^{hi}$, FOS$^{hi}$ Mast cells
13518_Array4Granulo_CTGACTAGCGAA	13518_Array4Granulo	13518_Array4Granulo	monkey_13518_antiCD4	13518_Array4	LLL gr 5	Granuloma	Necropsy	Reinfection	antiCD4	antiCD4	Yes	78000	Lib A+ Lib B (2nd) Mtb Infection	3427	10542	8.7858e-05	0.0071165	0	FALSE	FALSE	20	Fibroblasts	non-doublet	grey	False	0	Fibroblasts	COL6A2$^{hi}$ Fibroblasts
13518_Array4Granulo_CGCTGGTTTAGG	13518_Array4Granulo	13518_Array4Granulo	monkey_13518_antiCD4	13518_Array4	LLL gr 5	Granuloma	Necropsy	Reinfection	antiCD4	antiCD4	Yes	78000	Lib A+ Lib B (2nd) Mtb Infection	3842	10760	0	0.00101549	0	FALSE	FALSE	18	Endothelial cells	non-doublet	grey	False	0	Endothelial cells	MCAM$^{hi}$ Endothelial cells
13518_Array4Granulo_CCGTGAGATCTT	13518_Array4Granulo	13518_Array4Granulo	monkey_13518_antiCD4	13518_Array4	LLL gr 5	Granuloma	Necropsy	Reinfection	antiCD4	antiCD4	Yes	78000	Lib A+ Lib B (2nd) Mtb Infection	3771	10152	0.00442204	0.0136199	0	FALSE	FALSE	20	Fibroblasts	non-doublet	grey	False	0	Fibroblasts	Fibroblasts
13518_Array4Granulo_AGCATCCCAATC	13518_Array4Granulo	13518_Array4Granulo	monkey_13518_antiCD4	13518_Array4	LLL gr 5	Granuloma	Necropsy	Reinfection	antiCD4	antiCD4	Yes	78000	Lib A+ Lib B (2nd) Mtb Infection	3474	10462	0.00313999	0.0051461	0	FALSE	FALSE	8	Macrophages	non-doublet	grey	False	0	Macrophages	FABP4$^{hi}$, MCEMP1$^{hi}$ Alveolar Mφ
13518_Array4Granulo_CGTAAGTGAGGT	13518_Array4Granulo	13518_Array4Granulo	monkey_13518_antiCD4	13518_Array4	LLL gr 5	Granuloma	Necropsy	Reinfection	antiCD4	antiCD4	Yes	78000	Lib A+ Lib B (2nd) Mtb Infection	3485	10284	0.00253187	0.0014842	0	FALSE	FALSE	8	Macrophages	non-doublet	grey	False	0	Macrophages	LGALS3$^{hi}$, FN1$^{hi}$ Mφ
13518_Array4Granulo_GCTGCGTGATGA	13518_Array4Granulo	13518_Array4Granulo	monkey_13518_antiCD4	13518_Array4	LLL gr 5	Granuloma	Necropsy	Reinfection	antiCD4	antiCD4	Yes	78000	Lib A+ Lib B (2nd) Mtb Infection	3462	10006	0	0.0333421	0	FALSE	FALSE	16	Mast cells	non-doublet	grey	False	0	Mast cells	DUSP1$^{hi}$, FOS$^{hi}$ Mast cells
13518_Array4Granulo_CGAGGTCAAGAA	13518_Array4Granulo	13518_Array4Granulo	monkey_13518_antiCD4	13518_Array4	LLL gr 5	Granuloma	Necropsy	Reinfection	antiCD4	antiCD4	Yes	78000	Lib A+ Lib B (2nd) Mtb Infection	3413	9873	0.00236552	0.0374978	0	FALSE	FALSE	16	Mast cells	non-doublet	grey	False	0	Mast cells	LMNA$^{hi}$, IL13$^{hi}$ Mast cells
13518_Array4Granulo_ACCCGGATAGAT	13518_Array4Granulo	13518_Array4Granulo	monkey_13518_antiCD4	13518_Array4	LLL gr 5	Granuloma	Necropsy	Reinfection	antiCD4	antiCD4	Yes	78000	Lib A+ Lib B (2nd) Mtb Infection	3557	9733	0.0316178	0.0378899	0	FALSE	FALSE	13	Macrophages	non-doublet	grey	False	0	cDC 2	cDC 2
13518_Array4Granulo_AGACGTGCTGTA	13518_Array4Granulo	13518_Array4Granulo	monkey_13518_antiCD4	13518_Array4	LLL gr 5	Granuloma	Necropsy	Reinfection	antiCD4	antiCD4	Yes	78000	Lib A+ Lib B (2nd) Mtb Infection	4023	10567	0.00017773	0.0183062	0	FALSE	FALSE	15	Macrophages	non-doublet	grey	False	0	Macrophages	CXCL9$^{hi}$, IDO1$^{hi}$ Mφ
13518_Array4Granulo_GTTTCGAACATA	13518_Array4Granulo	13518_Array4Granulo	monkey_13518_antiCD4	13518_Array4	LLL gr 5	Granuloma	Necropsy	Reinfection	antiCD4	antiCD4	Yes	78000	Lib A+ Lib B (2nd) Mtb Infection	3235	10204	0.00296336	0.00906968	0	FALSE	FALSE	15	Macrophages	non-doublet	grey	False	0	Macrophages	CXCL9$^{hi}$, IDO1$^{hi}$ Mφ
13518_Array4Granulo_CTCATTCATTTG	13518_Array4Granulo	13518_Array4Granulo	monkey_13518_antiCD4	13518_Array4	LLL gr 5	Granuloma	Necropsy	Reinfection	antiCD4	antiCD4	Yes	78000	Lib A+ Lib B (2nd) Mtb Infection	3615	10256	0	0.0141034	0	FALSE	FALSE	13	Macrophages	non-doublet	grey	False	0	cDC 1	cDC 1
13518_Array4Granulo_GTCGACTGCGCG	13518_Array4Granulo	13518_Array4Granulo	monkey_13518_antiCD4	13518_Array4	LLL gr 5	Granuloma	Necropsy	Reinfection	antiCD4	antiCD4	Yes	78000	Lib A+ Lib B (2nd) Mtb Infection	3439	10204	0.00228833	0.00311213	0	FALSE	FALSE	8	Macrophages	non-doublet	grey	False	0	Macrophages	FABP4$^{hi}$, MCEMP1$^{hi}$ Alveolar Mφ
13518_Array4Granulo_ATGGCGGGACTC	13518_Array4Granulo	13518_Array4Granulo	monkey_13518_antiCD4	13518_Array4	LLL gr 5	Granuloma	Necropsy	Reinfection	antiCD4	antiCD4	Yes	78000	Lib A+ Lib B (2nd) Mtb Infection	3575	9973	0.000180213	0.00964138	0	FALSE	FALSE	8	Macrophages	non-doublet	grey	False	0	Macrophages	FABP4$^{hi}$, MCEMP1$^{hi}$ Alveolar Mφ
13518_Array4Granulo_GCGATGGTCCGT	13518_Array4Granulo	13518_Array4Granulo	monkey_13518_antiCD4	13518_Array4	LLL gr 5	Granuloma	Necropsy	Reinfection	antiCD4	antiCD4	Yes	78000	Lib A+ Lib B (2nd) Mtb Infection	3694	10307	0.00233645	0.0053918	0	FALSE	FALSE	8	Macrophages	non-doublet	grey	False	0	Macrophages	FABP4$^{hi}$, MCEMP1$^{hi}$ Alveolar Mφ
13518_Array4Granulo_TAGGAGCCACTG	13518_Array4Granulo	13518_Array4Granulo	monkey_13518_antiCD4	13518_Array4	LLL gr 5	Granuloma	Necropsy	Reinfection	antiCD4	antiCD4	Yes	78000	Lib A+ Lib B (2nd) Mtb Infection	3458	10068	0.00158081	0.00306863	0	FALSE	FALSE	8	Macrophages	non-doublet	grey	False	0	Macrophages	FABP4$^{hi}$, MCEMP1$^{hi}$ Alveolar Mφ
13518_Array4Granulo_GATGCACGCGAC	13518_Array4Granulo	13518_Array4Granulo	monkey_13518_antiCD4	13518_Array4	LLL gr 5	Granuloma	Necropsy	Reinfection	antiCD4	antiCD4	Yes	78000	Lib A+ Lib B (2nd) Mtb Infection	3906	10126	0.000623608	0.0253898	0	FALSE	FALSE	21	Macrophages	non-doublet	grey	False	0	Macrophages	FABP4$^{hi}$, MCEMP1$^{hi}$ Alveolar Mφ
13518_Array4Granulo_AGGTGCGTGTCC	13518_Array4Granulo	13518_Array4Granulo	monkey_13518_antiCD4	13518_Array4	LLL gr 5	Granuloma	Necropsy	Reinfection	antiCD4	antiCD4	Yes	78000	Lib A+ Lib B (2nd) Mtb Infection	3267	9698	0.0120131	0.0179313	0	FALSE	FALSE	8	Macrophages	non-doublet	grey	False	0	Macrophages	THBS1$^{hi}$, FCN1$^{hi}$ Mφ
13518_Array4Granulo_GCCTCGACTACT	13518_Array4Granulo	13518_Array4Granulo	monkey_13518_antiCD4	13518_Array4	LLL gr 5	Granuloma	Necropsy	Reinfection	antiCD4	antiCD4	Yes	78000	Lib A+ Lib B (2nd) Mtb Infection	3851	10432	0	0.0240128	0	FALSE	FALSE	16	Mast cells	non-doublet	grey	False	0	Mast cells	Proliferating Mast cells
13518_Array4Granulo_CGGCCACTATCA	13518_Array4Granulo	13518_Array4Granulo	monkey_13518_antiCD4	13518_Array4	LLL gr 5	Granuloma	Necropsy	Reinfection	antiCD4	antiCD4	Yes	78000	Lib A+ Lib B (2nd) Mtb Infection	3497	9846	0.00362607	0.0470505	0	FALSE	FALSE	13	Macrophages	non-doublet	grey	False	0	cDC 1	cDC 1
13518_Array4Granulo_GTTCACTTGGTA	13518_Array4Granulo	13518_Array4Granulo	monkey_13518_antiCD4	13518_Array4	LLL gr 5	Granuloma	Necropsy	Reinfection	antiCD4	antiCD4	Yes	78000	Lib A+ Lib B (2nd) Mtb Infection	3145	9552	0.00760763	0.0164683	0	FALSE	FALSE	5	Macrophages	non-doublet	grey	False	0	Macrophages	S100A4$^{hi}$, CFP$^{hi}$ Monocytes
13518_Array4Granulo_GCTACATGGACC	13518_Array4Granulo	13518_Array4Granulo	monkey_13518_antiCD4	13518_Array4	LLL gr 5	Granuloma	Necropsy	Reinfection	antiCD4	antiCD4	Yes	78000	Lib A+ Lib B (2nd) Mtb Infection	3438	10583	0	0.00679012	0	FALSE	FALSE	17	TNK cells	non-doublet	grey	False	0	T,NK cells	FURIN$^{hi}$ $T_{M-like}$
13518_Array4Granulo_CAGCGCTCGGGA	13518_Array4Granulo	13518_Array4Granulo	monkey_13518_antiCD4	13518_Array4	LLL gr 5	Granuloma	Necropsy	Reinfection	antiCD4	antiCD4	Yes	78000	Lib A+ Lib B (2nd) Mtb Infection	3348	9987	0.00475059	0.0147999	0	FALSE	FALSE	8	Macrophages	non-doublet	grey	False	0	Macrophages	FABP4$^{hi}$, MCEMP1$^{hi}$ Alveolar Mφ
13518_Array4Granulo_CGTCGGTGAGAG	13518_Array4Granulo	13518_Array4Granulo	monkey_13518_antiCD4	13518_Array4	LLL gr 5	Granuloma	Necropsy	Reinfection	antiCD4	antiCD4	Yes	78000	Lib A+ Lib B (2nd) Mtb Infection	3788	9984	0.0130474	0.0235031	0	FALSE	FALSE	15	Macrophages	non-doublet	grey	False	0	Macrophages	CXCL9$^{hi}$, IDO1$^{hi}$ Mφ
13518_Array4Granulo_GACCATCCTGGC	13518_Array4Granulo	13518_Array4Granulo	monkey_13518_antiCD4	13518_Array4	LLL gr 5	Granuloma	Necropsy	Reinfection	antiCD4	antiCD4	Yes	78000	Lib A+ Lib B (2nd) Mtb Infection	3721	10415	8.94774e-05	0.0200429	0	FALSE	FALSE	17	TNK cells	non-doublet	grey	False	0	T,NK cells	T1T17-like
13518_Array4Granulo_TAGACAGCCGGG	13518_Array4Granulo	13518_Array4Granulo	monkey_13518_antiCD4	13518_Array4	LLL gr 5	Granuloma	Necropsy	Reinfection	antiCD4	antiCD4	Yes	78000	Lib A+ Lib B (2nd) Mtb Infection	3884	10365	0.00110906	0.00166359	0	FALSE	FALSE	21	Macrophages	non-doublet	grey	False	0	Macrophages	FABP4$^{hi}$, MCEMP1$^{hi}$ Alveolar Mφ
13518_Array4Granulo_CGAATTTCGACT	13518_Array4Granulo	13518_Array4Granulo	monkey_13518_antiCD4	13518_Array4	LLL gr 5	Granuloma	Necropsy	Reinfection	antiCD4	antiCD4	Yes	78000	Lib A+ Lib B (2nd) Mtb Infection	3465	10005	0.00135624	0.0157324	0	FALSE	FALSE	15	Macrophages	non-doublet	grey	False	0	Macrophages	CXCL9$^{hi}$, IDO1$^{hi}$ Mφ
13518_Array4Granulo_CGGATGGCGTGC	13518_Array4Granulo	13518_Array4Granulo	monkey_13518_antiCD4	13518_Array4	LLL gr 5	Granuloma	Necropsy	Reinfection	antiCD4	antiCD4	Yes	78000	Lib A+ Lib B (2nd) Mtb Infection	3372	9998	0.00379323	0.0165843	0	FALSE	FALSE	5	Macrophages	non-doublet	grey	False	0	Macrophages	S100A4$^{hi}$, CFP$^{hi}$ Monocytes
13518_Array4Granulo_GCTCATATTTTT	13518_Array4Granulo	13518_Array4Granulo	monkey_13518_antiCD4	13518_Array4	LLL gr 5	Granuloma	Necropsy	Reinfection	antiCD4	antiCD4	Yes	78000	Lib A+ Lib B (2nd) Mtb Infection	1755	4990	0.00027248	0.00127157	0	FALSE	FALSE	22	Plasma cells	non-doublet	grey	False	0	Plasma cells	Plasma cells
13518_Array4Granulo_TCAGCGCGCGGA	13518_Array4Granulo	13518_Array4Granulo	monkey_13518_antiCD4	13518_Array4	LLL gr 5	Granuloma	Necropsy	Reinfection	antiCD4	antiCD4	Yes	78000	Lib A+ Lib B (2nd) Mtb Infection	3398	10058	0.000186168	0.0152658	0	FALSE	FALSE	15	Macrophages	non-doublet	grey	False	0	Macrophages	CXCL9$^{hi}$, IDO1$^{hi}$ Mφ
13518_Array4Granulo_AGACTGCCCATA	13518_Array4Granulo	13518_Array4Granulo	monkey_13518_antiCD4	13518_Array4	LLL gr 5	Granuloma	Necropsy	Reinfection	antiCD4	antiCD4	Yes	78000	Lib A+ Lib B (2nd) Mtb Infection	3570	10460	0	0.00299076	0	FALSE	FALSE	18	Endothelial cells	non-doublet	grey	False	0	Endothelial cells	MCAM$^{hi}$ Endothelial cells
13518_Array4Granulo_CTCCAAGCCAGT	13518_Array4Granulo	13518_Array4Granulo	monkey_13518_antiCD4	13518_Array4	LLL gr 5	Granuloma	Necropsy	Reinfection	antiCD4	antiCD4	Yes	78000	Lib A+ Lib B (2nd) Mtb Infection	3021	9335	0.0129453	0.0210246	0	FALSE	FALSE	5	Macrophages	non-doublet	grey	False	0	Macrophages	S100A4$^{hi}$, CFP$^{hi}$ Monocytes
13518_Array4Granulo_ATTTGTCGGACC	13518_Array4Granulo	13518_Array4Granulo	monkey_13518_antiCD4	13518_Array4	LLL gr 5	Granuloma	Necropsy	Reinfection	antiCD4	antiCD4	Yes	78000	Lib A+ Lib B (2nd) Mtb Infection	3957	10626	0	0.00172837	0	FALSE	FALSE	18	Endothelial cells	non-doublet	grey	False	0	Endothelial cells	MCAM$^{hi}$ Endothelial cells
13518_Array4Granulo_GACAAACGCTCC	13518_Array4Granulo	13518_Array4Granulo	monkey_13518_antiCD4	13518_Array4	LLL gr 5	Granuloma	Necropsy	Reinfection	antiCD4	antiCD4	Yes	78000	Lib A+ Lib B (2nd) Mtb Infection	3745	10315	0	0.0154289	0	FALSE	FALSE	20	Fibroblasts	non-doublet	grey	False	0	Fibroblasts	COL6A2$^{hi}$ Fibroblasts
13518_Array4Granulo_CTGAATTGCGAT	13518_Array4Granulo	13518_Array4Granulo	monkey_13518_antiCD4	13518_Array4	LLL gr 5	Granuloma	Necropsy	Reinfection	antiCD4	antiCD4	Yes	78000	Lib A+ Lib B (2nd) Mtb Infection	3371	9535	0.00538793	0.0213721	0	FALSE	FALSE	5	Macrophages	non-doublet	grey	False	0	Macrophages	S100A4$^{hi}$, CFP$^{hi}$ Monocytes
13518_Array4Granulo_CGTCGTCATTTT	13518_Array4Granulo	13518_Array4Granulo	monkey_13518_antiCD4	13518_Array4	LLL gr 5	Granuloma	Necropsy	Reinfection	antiCD4	antiCD4	Yes	78000	Lib A+ Lib B (2nd) Mtb Infection	3290	9958	0.000273498	0.00711095	0	FALSE	FALSE	15	Macrophages	non-doublet	grey	False	0	Macrophages	CXCL9$^{hi}$, IDO1$^{hi}$ Mφ
13518_Array4Granulo_GAGGTTATCGCG	13518_Array4Granulo	13518_Array4Granulo	monkey_13518_antiCD4	13518_Array4	LLL gr 5	Granuloma	Necropsy	Reinfection	antiCD4	antiCD4	Yes	78000	Lib A+ Lib B (2nd) Mtb Infection	3673	10042	0.00241726	0.00632205	0	FALSE	FALSE	8	Macrophages	non-doublet	grey	False	0	Macrophages	FABP4$^{hi}$, MCEMP1$^{hi}$ Alveolar Mφ
13518_Array4Granulo_GAAAAATGGGAT	13518_Array4Granulo	13518_Array4Granulo	monkey_13518_antiCD4	13518_Array4	LLL gr 5	Granuloma	Necropsy	Reinfection	antiCD4	antiCD4	Yes	78000	Lib A+ Lib B (2nd) Mtb Infection	3503	10051	0.00348432	0.00311755	0	FALSE	FALSE	8	Macrophages	non-doublet	grey	False	0	Macrophages	FABP4$^{hi}$, MCEMP1$^{hi}$ Alveolar Mφ
13518_Array4Granulo_GCGCACATCCCA	13518_Array4Granulo	13518_Array4Granulo	monkey_13518_antiCD4	13518_Array4	LLL gr 5	Granuloma	Necropsy	Reinfection	antiCD4	antiCD4	Yes	78000	Lib A+ Lib B (2nd) Mtb Infection	3388	9003	0.00642972	0.0492945	0	FALSE	FALSE	13	Macrophages	non-doublet	grey	False	0	cDC 2	cDC 2
13518_Array4Granulo_CCTAGCACTTTT	13518_Array4Granulo	13518_Array4Granulo	monkey_13518_antiCD4	13518_Array4	LLL gr 5	Granuloma	Necropsy	Reinfection	antiCD4	antiCD4	Yes	78000	Lib A+ Lib B (2nd) Mtb Infection	2986	9767	0	0.0102854	0	FALSE	FALSE	15	Macrophages	non-doublet	grey	False	0	Macrophages	CXCL9$^{hi}$, IDO1$^{hi}$ Mφ
13518_Array4Granulo_GCTCGAACGAAT	13518_Array4Granulo	13518_Array4Granulo	monkey_13518_antiCD4	13518_Array4	LLL gr 5	Granuloma	Necropsy	Reinfection	antiCD4	antiCD4	Yes	78000	Lib A+ Lib B (2nd) Mtb Infection	3722	9898	0.00752858	0.00743564	0	FALSE	FALSE	21	Macrophages	non-doublet	grey	False	0	Macrophages	FABP4$^{hi}$, MCEMP1$^{hi}$ Alveolar Mφ
13518_Array4Granulo_CCTTGCAATTGT	13518_Array4Granulo	13518_Array4Granulo	monkey_13518_antiCD4	13518_Array4	LLL gr 5	Granuloma	Necropsy	Reinfection	antiCD4	antiCD4	Yes	78000	Lib A+ Lib B (2nd) Mtb Infection	3138	9750	0.000897585	0.0177722	0	FALSE	FALSE	15	Macrophages	non-doublet	grey	False	0	Macrophages	CXCL9$^{hi}$, IDO1$^{hi}$ Mφ
13518_Array4Granulo_CTCTCACGGCAT	13518_Array4Granulo	13518_Array4Granulo	monkey_13518_antiCD4	13518_Array4	LLL gr 5	Granuloma	Necropsy	Reinfection	antiCD4	antiCD4	Yes	78000	Lib A+ Lib B (2nd) Mtb Infection	3554	10301	0	0.0183588	0	FALSE	FALSE	17	TNK cells	non-doublet	grey	False	0	T,NK cells	$T_{Eff-like}$
13518_Array4Granulo_GACAGGTCGCCA	13518_Array4Granulo	13518_Array4Granulo	monkey_13518_antiCD4	13518_Array4	LLL gr 5	Granuloma	Necropsy	Reinfection	antiCD4	antiCD4	Yes	78000	Lib A+ Lib B (2nd) Mtb Infection	3533	9602	0.000186411	0.0292665	0	FALSE	FALSE	13	Macrophages	non-doublet	grey	False	0	cDC 2	cDC 2
13518_Array4Granulo_CCGGGCAGCTCG	13518_Array4Granulo	13518_Array4Granulo	monkey_13518_antiCD4	13518_Array4	LLL gr 5	Granuloma	Necropsy	Reinfection	antiCD4	antiCD4	Yes	78000	Lib A+ Lib B (2nd) Mtb Infection	3714	9994	0.00143318	0.0381584	0	FALSE	FALSE	17	TNK cells	non-doublet	grey	False	0	T,NK cells	T1T17-like
13518_Array4Granulo_GTCTAAGTATAA	13518_Array4Granulo	13518_Array4Granulo	monkey_13518_antiCD4	13518_Array4	LLL gr 5	Granuloma	Necropsy	Reinfection	antiCD4	antiCD4	Yes	78000	Lib A+ Lib B (2nd) Mtb Infection	3535	9513	9.10415e-05	0.037236	0.000728332	FALSE	FALSE	16	Mast cells	non-doublet	grey	False	0	Mast cells	DUSP1$^{hi}$, FOS$^{hi}$ Mast cells
13518_Array4Granulo_GTCTCGGCCCGG	13518_Array4Granulo	13518_Array4Granulo	monkey_13518_antiCD4	13518_Array4	LLL gr 5	Granuloma	Necropsy	Reinfection	antiCD4	antiCD4	Yes	78000	Lib A+ Lib B (2nd) Mtb Infection	3381	9374	0.00136737	0.0345488	0	FALSE	FALSE	16	Mast cells	non-doublet	grey	False	0	Mast cells	DUSP1$^{hi}$, FOS$^{hi}$ Mast cells
13518_Array4Granulo_AGCCCCTAGGAG	13518_Array4Granulo	13518_Array4Granulo	monkey_13518_antiCD4	13518_Array4	LLL gr 5	Granuloma	Necropsy	Reinfection	antiCD4	antiCD4	Yes	78000	Lib A+ Lib B (2nd) Mtb Infection	3654	9797	0.00414274	0.00743809	0	FALSE	FALSE	8	Macrophages	non-doublet	grey	False	0	Macrophages	FABP4$^{hi}$, MCEMP1$^{hi}$ Alveolar Mφ
13518_Array4Granulo_ACCCCTTGAATA	13518_Array4Granulo	13518_Array4Granulo	monkey_13518_antiCD4	13518_Array4	LLL gr 5	Granuloma	Necropsy	Reinfection	antiCD4	antiCD4	Yes	78000	Lib A+ Lib B (2nd) Mtb Infection	3474	9655	0.00745494	0.00368029	0	FALSE	FALSE	8	Macrophages	non-doublet	grey	False	0	Macrophages	FABP4$^{hi}$, MCEMP1$^{hi}$ Alveolar Mφ
13518_Array4Granulo_GGGGAAGTCATT	13518_Array4Granulo	13518_Array4Granulo	monkey_13518_antiCD4	13518_Array4	LLL gr 5	Granuloma	Necropsy	Reinfection	antiCD4	antiCD4	Yes	78000	Lib A+ Lib B (2nd) Mtb Infection	3465	9797	0.00132576	0.0154356	0	FALSE	FALSE	16	Mast cells	non-doublet	grey	False	0	Mast cells	LMNA$^{hi}$, IL13$^{hi}$ Mast cells
13518_Array4Granulo_CGCAATGGAAGA	13518_Array4Granulo	13518_Array4Granulo	monkey_13518_antiCD4	13518_Array4	LLL gr 5	Granuloma	Necropsy	Reinfection	antiCD4	antiCD4	Yes	78000	Lib A+ Lib B (2nd) Mtb Infection	3771	9898	0.00442053	0.00759177	0	FALSE	FALSE	15	Macrophages	non-doublet	grey	False	0	Macrophages	CXCL9$^{hi}$, IDO1$^{hi}$ Mφ
13518_Array4Granulo_AACACAATCCTC	13518_Array4Granulo	13518_Array4Granulo	monkey_13518_antiCD4	13518_Array4	LLL gr 5	Granuloma	Necropsy	Reinfection	antiCD4	antiCD4	Yes	78000	Lib A+ Lib B (2nd) Mtb Infection	3431	10073	0	0.0156279	0	FALSE	FALSE	17	TNK cells	non-doublet	grey	False	0	T,NK cells	FURIN$^{hi}$ $T_{M-like}$
13518_Array4Granulo_CCTAGAGTATTG	13518_Array4Granulo	13518_Array4Granulo	monkey_13518_antiCD4	13518_Array4	LLL gr 5	Granuloma	Necropsy	Reinfection	antiCD4	antiCD4	Yes	78000	Lib A+ Lib B (2nd) Mtb Infection	3455	8965	0.00714351	0.0231706	0	FALSE	FALSE	15	Macrophages	non-doublet	grey	False	0	Macrophages	CXCL9$^{hi}$, IDO1$^{hi}$ Mφ
13518_Array4Granulo_AATTTTGTGTGG	13518_Array4Granulo	13518_Array4Granulo	monkey_13518_antiCD4	13518_Array4	LLL gr 5	Granuloma	Necropsy	Reinfection	antiCD4	antiCD4	Yes	78000	Lib A+ Lib B (2nd) Mtb Infection	3474	9247	0.00962874	0.014906	0	FALSE	FALSE	16	Mast cells	non-doublet	grey	False	0	Mast cells	DUSP1$^{hi}$, FOS$^{hi}$ Mast cells
13518_Array4Granulo_ACCGAACATGTG	13518_Array4Granulo	13518_Array4Granulo	monkey_13518_antiCD4	13518_Array4	LLL gr 5	Granuloma	Necropsy	Reinfection	antiCD4	antiCD4	Yes	78000	Lib A+ Lib B (2nd) Mtb Infection	3534	9688	0	0.0261984	0	FALSE	FALSE	17	TNK cells	non-doublet	grey	False	0	T,NK cells	$T_{EMRA-like}$
13518_Array4Granulo_CCGCCATAATAT	13518_Array4Granulo	13518_Array4Granulo	monkey_13518_antiCD4	13518_Array4	LLL gr 5	Granuloma	Necropsy	Reinfection	antiCD4	antiCD4	Yes	78000	Lib A+ Lib B (2nd) Mtb Infection	2983	9120	0.000187231	0.0379143	0	FALSE	FALSE	13	Macrophages	non-doublet	grey	False	0	cDC 2	cDC 2
13518_Array4Granulo_CAACCCTTGCTC	13518_Array4Granulo	13518_Array4Granulo	monkey_13518_antiCD4	13518_Array4	LLL gr 5	Granuloma	Necropsy	Reinfection	antiCD4	antiCD4	Yes	78000	Lib A+ Lib B (2nd) Mtb Infection	3815	9818	0.000832794	0.0202646	0	FALSE	FALSE	10	TNK cells	non-doublet	grey	False	0	T,NK cells	T1T17-like
13518_Array4Granulo_ACTGTGATATAG	13518_Array4Granulo	13518_Array4Granulo	monkey_13518_antiCD4	13518_Array4	LLL gr 5	Granuloma	Necropsy	Reinfection	antiCD4	antiCD4	Yes	78000	Lib A+ Lib B (2nd) Mtb Infection	3449	9757	0.00239762	0.00431572	0	FALSE	FALSE	15	Macrophages	non-doublet	grey	False	0	Macrophages	CXCL9$^{hi}$, IDO1$^{hi}$ Mφ
13518_Array4Granulo_AGTCCCCTCATT	13518_Array4Granulo	13518_Array4Granulo	monkey_13518_antiCD4	13518_Array4	LLL gr 5	Granuloma	Necropsy	Reinfection	antiCD4	antiCD4	Yes	78000	Lib A+ Lib B (2nd) Mtb Infection	3209	8910	0.00129834	0.0482241	0	FALSE	FALSE	16	Mast cells	non-doublet	grey	False	0	Mast cells	LMNA$^{hi}$, IL13$^{hi}$ Mast cells
13518_Array4Granulo_CGTCAAAGGGAG	13518_Array4Granulo	13518_Array4Granulo	monkey_13518_antiCD4	13518_Array4	LLL gr 5	Granuloma	Necropsy	Reinfection	antiCD4	antiCD4	Yes	78000	Lib A+ Lib B (2nd) Mtb Infection	3466	9607	0.00116584	0.00262314	0	FALSE	FALSE	8	Macrophages	non-doublet	grey	False	0	Macrophages	FABP4$^{hi}$, MCEMP1$^{hi}$ Alveolar Mφ
13518_Array4Granulo_AAACGATAGCCT	13518_Array4Granulo	13518_Array4Granulo	monkey_13518_antiCD4	13518_Array4	LLL gr 5	Granuloma	Necropsy	Reinfection	antiCD4	antiCD4	Yes	78000	Lib A+ Lib B (2nd) Mtb Infection	3519	10008	0	0.0113043	0	FALSE	FALSE	17	TNK cells	non-doublet	grey	False	0	T,NK cells	T1T17-like
13518_Array4Granulo_CAAAGCCTCGGT	13518_Array4Granulo	13518_Array4Granulo	monkey_13518_antiCD4	13518_Array4	LLL gr 5	Granuloma	Necropsy	Reinfection	antiCD4	antiCD4	Yes	78000	Lib A+ Lib B (2nd) Mtb Infection	3378	9444	9.54289e-05	0.0187041	0	FALSE	FALSE	5	Macrophages	non-doublet	grey	False	0	Macrophages	THBS1$^{hi}$, FCN1$^{hi}$ Mφ
13518_Array4Granulo_GGCTTCAGGGTG	13518_Array4Granulo	13518_Array4Granulo	monkey_13518_antiCD4	13518_Array4	LLL gr 5	Granuloma	Necropsy	Reinfection	antiCD4	antiCD4	Yes	78000	Lib A+ Lib B (2nd) Mtb Infection	3466	9316	0.0184268	0.0191603	0	FALSE	FALSE	16	Mast cells	non-doublet	grey	False	0	Mast cells	LMNA$^{hi}$, IL13$^{hi}$ Mast cells
13518_Array4Granulo_GCATGCAATTGA	13518_Array4Granulo	13518_Array4Granulo	monkey_13518_antiCD4	13518_Array4	LLL gr 5	Granuloma	Necropsy	Reinfection	antiCD4	antiCD4	Yes	78000	Lib A+ Lib B (2nd) Mtb Infection	3713	9216	0.00144888	0.0715385	0	FALSE	FALSE	0	TNK cells	non-doublet	grey	False	0	T,NK cells	Tc17-like
13518_Array4Granulo_GTCGAAACGGAC	13518_Array4Granulo	13518_Array4Granulo	monkey_13518_antiCD4	13518_Array4	LLL gr 5	Granuloma	Necropsy	Reinfection	antiCD4	antiCD4	Yes	78000	Lib A+ Lib B (2nd) Mtb Infection	4371	10198	0.000189072	0.0112498	0	FALSE	FALSE	8	Macrophages	non-doublet	grey	False	0	Macrophages	FABP4$^{hi}$, MCEMP1$^{hi}$ Alveolar Mφ
13518_Array4Granulo_ACTGGCAAACCA	13518_Array4Granulo	13518_Array4Granulo	monkey_13518_antiCD4	13518_Array4	LLL gr 5	Granuloma	Necropsy	Reinfection	antiCD4	antiCD4	Yes	78000	Lib A+ Lib B (2nd) Mtb Infection	3571	9636	0.00101739	0.0410655	0	FALSE	FALSE	10	TNK cells	non-doublet	grey	False	0	T,NK cells	FURIN$^{hi}$ $T_{M-like}$
13518_Array4Granulo_CCGCCCGTTTTA	13518_Array4Granulo	13518_Array4Granulo	monkey_13518_antiCD4	13518_Array4	LLL gr 5	Granuloma	Necropsy	Reinfection	antiCD4	antiCD4	Yes	78000	Lib A+ Lib B (2nd) Mtb Infection	3379	10036	0	0.00695619	0	FALSE	FALSE	17	TNK cells	non-doublet	grey	False	0	T,NK cells	$T_{Eff-like}$
13518_Array4Granulo_CTGACCGCACGG	13518_Array4Granulo	13518_Array4Granulo	monkey_13518_antiCD4	13518_Array4	LLL gr 5	Granuloma	Necropsy	Reinfection	antiCD4	antiCD4	Yes	78000	Lib A+ Lib B (2nd) Mtb Infection	3368	9785	0.00117751	0.00284565	0	FALSE	FALSE	8	Macrophages	non-doublet	grey	False	0	Macrophages	CXCL9$^{hi}$, IDO1$^{hi}$ Mφ
13518_Array4Granulo_CAAGAGCTAAAG	13518_Array4Granulo	13518_Array4Granulo	monkey_13518_antiCD4	13518_Array4	LLL gr 5	Granuloma	Necropsy	Reinfection	antiCD4	antiCD4	Yes	78000	Lib A+ Lib B (2nd) Mtb Infection	3471	9489	0	0.00724	0	FALSE	FALSE	20	Fibroblasts	non-doublet	grey	False	0	Fibroblasts	COL6A2$^{hi}$ Fibroblasts
13518_Array4Granulo_CCTATCGGCAGT	13518_Array4Granulo	13518_Array4Granulo	monkey_13518_antiCD4	13518_Array4	LLL gr 5	Granuloma	Necropsy	Reinfection	antiCD4	antiCD4	Yes	78000	Lib A+ Lib B (2nd) Mtb Infection	3231	8953	0.00420248	0.039446	0	FALSE	FALSE	13	Macrophages	non-doublet	grey	False	0	Macrophages	FABP4$^{hi}$, MCEMP1$^{hi}$ Alveolar Mφ
13518_Array4Granulo_CCTTCCACGTTT	13518_Array4Granulo	13518_Array4Granulo	monkey_13518_antiCD4	13518_Array4	LLL gr 5	Granuloma	Necropsy	Reinfection	antiCD4	antiCD4	Yes	78000	Lib A+ Lib B (2nd) Mtb Infection	3309	9297	0	0.0388878	0	FALSE	FALSE	16	Mast cells	non-doublet	grey	False	0	Mast cells	DUSP1$^{hi}$, FOS$^{hi}$ Mast cells
13518_Array4Granulo_CTTAAGCCAATG	13518_Array4Granulo	13518_Array4Granulo	monkey_13518_antiCD4	13518_Array4	LLL gr 5	Granuloma	Necropsy	Reinfection	antiCD4	antiCD4	Yes	78000	Lib A+ Lib B (2nd) Mtb Infection	3435	9696	0.00204399	0.00885731	0	FALSE	FALSE	15	Macrophages	non-doublet	grey	False	0	Macrophages	CXCL9$^{hi}$, IDO1$^{hi}$ Mφ
13518_Array4Granulo_CGTCCACGAGTC	13518_Array4Granulo	13518_Array4Granulo	monkey_13518_antiCD4	13518_Array4	LLL gr 5	Granuloma	Necropsy	Reinfection	antiCD4	antiCD4	Yes	78000	Lib A+ Lib B (2nd) Mtb Infection	3427	9304	0.00341265	0.0455967	0	FALSE	FALSE	16	Mast cells	non-doublet	grey	False	0	Mast cells	DUSP1$^{hi}$, FOS$^{hi}$ Mast cells
13518_Array4Granulo_GAGATACACTTC	13518_Array4Granulo	13518_Array4Granulo	monkey_13518_antiCD4	13518_Array4	LLL gr 5	Granuloma	Necropsy	Reinfection	antiCD4	antiCD4	Yes	78000	Lib A+ Lib B (2nd) Mtb Infection	3056	9605	0.000764965	0.0065022	0	FALSE	FALSE	15	Macrophages	non-doublet	grey	False	0	Macrophages	CXCL9$^{hi}$, IDO1$^{hi}$ Mφ
13518_Array4Granulo_CTTCTTTCGATC	13518_Array4Granulo	13518_Array4Granulo	monkey_13518_antiCD4	13518_Array4	LLL gr 5	Granuloma	Necropsy	Reinfection	antiCD4	antiCD4	Yes	78000	Lib A+ Lib B (2nd) Mtb Infection	3203	9282	0.00999604	0.00128662	0	FALSE	FALSE	8	Macrophages	non-doublet	grey	False	0	Macrophages	FABP4$^{hi}$, MCEMP1$^{hi}$ Alveolar Mφ
13518_Array4Granulo_GAAAGTACGCAG	13518_Array4Granulo	13518_Array4Granulo	monkey_13518_antiCD4	13518_Array4	LLL gr 5	Granuloma	Necropsy	Reinfection	antiCD4	antiCD4	Yes	78000	Lib A+ Lib B (2nd) Mtb Infection	3722	9856	0	0.00211518	0	FALSE	FALSE	8	Macrophages	non-doublet	grey	False	0	Macrophages	FABP4$^{hi}$, MCEMP1$^{hi}$ Alveolar Mφ
13518_Array4Granulo_ATCCATCCAACG	13518_Array4Granulo	13518_Array4Granulo	monkey_13518_antiCD4	13518_Array4	LLL gr 5	Granuloma	Necropsy	Reinfection	antiCD4	antiCD4	Yes	78000	Lib A+ Lib B (2nd) Mtb Infection	3114	9122	0.00500589	0.0159992	0	FALSE	FALSE	15	Macrophages	non-doublet	grey	False	0	Macrophages	CXCL9$^{hi}$, IDO1$^{hi}$ Mφ
13518_Array4Granulo_GGACTGCCAGGG	13518_Array4Granulo	13518_Array4Granulo	monkey_13518_antiCD4	13518_Array4	LLL gr 5	Granuloma	Necropsy	Reinfection	antiCD4	antiCD4	Yes	78000	Lib A+ Lib B (2nd) Mtb Infection	3264	9618	0.00134589	0.0133628	0	FALSE	FALSE	15	Macrophages	non-doublet	grey	False	0	Macrophages	CXCL9$^{hi}$, IDO1$^{hi}$ Mφ
13518_Array4Granulo_AAGCGGGCAGCG	13518_Array4Granulo	13518_Array4Granulo	monkey_13518_antiCD4	13518_Array4	LLL gr 5	Granuloma	Necropsy	Reinfection	antiCD4	antiCD4	Yes	78000	Lib A+ Lib B (2nd) Mtb Infection	3686	9653	0.00877276	0.0207528	0	FALSE	FALSE	10	TNK cells	non-doublet	grey	False	0	T,NK cells	T1T17-like
13518_Array4Granulo_CCTCCAGGCTAA	13518_Array4Granulo	13518_Array4Granulo	monkey_13518_antiCD4	13518_Array4	LLL gr 5	Granuloma	Necropsy	Reinfection	antiCD4	antiCD4	Yes	78000	Lib A+ Lib B (2nd) Mtb Infection	3763	9553	9.40645e-05	0.0388486	0	FALSE	FALSE	10	TNK cells	non-doublet	grey	False	0	T,NK cells	FURIN$^{hi}$ $T_{M-like}$
13518_Array4Granulo_CCGACTTTATTG	13518_Array4Granulo	13518_Array4Granulo	monkey_13518_antiCD4	13518_Array4	LLL gr 5	Granuloma	Necropsy	Reinfection	antiCD4	antiCD4	Yes	78000	Lib A+ Lib B (2nd) Mtb Infection	3468	9266	0.00301035	0.0162747	0	FALSE	FALSE	17	TNK cells	non-doublet	grey	False	0	T,NK cells	$T_{EMRA-like}$
13518_Array4Granulo_ATCTGCTTTACA	13518_Array4Granulo	13518_Array4Granulo	monkey_13518_antiCD4	13518_Array4	LLL gr 5	Granuloma	Necropsy	Reinfection	antiCD4	antiCD4	Yes	78000	Lib A+ Lib B (2nd) Mtb Infection	3505	8524	0.0423697	0.0175291	0	FALSE	FALSE	17	TNK cells	non-doublet	grey	False	0	T,NK cells	$T_{EMRA-like}$
13518_Array4Granulo_CCATCCGTCTTA	13518_Array4Granulo	13518_Array4Granulo	monkey_13518_antiCD4	13518_Array4	LLL gr 5	Granuloma	Necropsy	Reinfection	antiCD4	antiCD4	Yes	78000	Lib A+ Lib B (2nd) Mtb Infection	3116	8540	0.0208216	0.0550217	0	FALSE	FALSE	5	Macrophages	non-doublet	grey	False	0	cDC 2	cDC 2
13518_Array4Granulo_CTTCGTATCGCG	13518_Array4Granulo	13518_Array4Granulo	monkey_13518_antiCD4	13518_Array4	LLL gr 5	Granuloma	Necropsy	Reinfection	antiCD4	antiCD4	Yes	78000	Lib A+ Lib B (2nd) Mtb Infection	3451	9441	0.000501605	0.00310995	0	FALSE	FALSE	8	Macrophages	non-doublet	grey	False	0	Macrophages	FABP4$^{hi}$, MCEMP1$^{hi}$ Alveolar Mφ
13518_Array4Granulo_GGACAAGACGGT	13518_Array4Granulo	13518_Array4Granulo	monkey_13518_antiCD4	13518_Array4	LLL gr 5	Granuloma	Necropsy	Reinfection	antiCD4	antiCD4	Yes	78000	Lib A+ Lib B (2nd) Mtb Infection	3831	9703	0	0.0235214	0	FALSE	FALSE	16	Mast cells	non-doublet	grey	False	0	Mast cells	Proliferating Mast cells
13518_Array4Granulo_CTAAGGTCGATA	13518_Array4Granulo	13518_Array4Granulo	monkey_13518_antiCD4	13518_Array4	LLL gr 5	Granuloma	Necropsy	Reinfection	antiCD4	antiCD4	Yes	78000	Lib A+ Lib B (2nd) Mtb Infection	3587	9027	0.00575834	0.0249854	0	FALSE	FALSE	13	Macrophages	non-doublet	grey	False	0	Macrophages	THBS1$^{hi}$, FCN1$^{hi}$ Mφ
13518_Array4Granulo_ACCGGCTTTTCC	13518_Array4Granulo	13518_Array4Granulo	monkey_13518_antiCD4	13518_Array4	LLL gr 5	Granuloma	Necropsy	Reinfection	antiCD4	antiCD4	Yes	78000	Lib A+ Lib B (2nd) Mtb Infection	3551	9328	9.63948e-05	0.0290148	0	FALSE	FALSE	12	TNK cells	non-doublet	grey	False	0	T,NK cells	NK-like
13518_Array4Granulo_TTGGGCGATGCC	13518_Array4Granulo	13518_Array4Granulo	monkey_13518_antiCD4	13518_Array4	LLL gr 5	Granuloma	Necropsy	Reinfection	antiCD4	antiCD4	Yes	78000	Lib A+ Lib B (2nd) Mtb Infection	3619	9051	0.0115973	0.0102329	0	FALSE	FALSE	8	Macrophages	non-doublet	grey	False	0	Macrophages	FABP4$^{hi}$, MCEMP1$^{hi}$ Alveolar Mφ
13518_Array4Granulo_ATACACGACTAT	13518_Array4Granulo	13518_Array4Granulo	monkey_13518_antiCD4	13518_Array4	LLL gr 5	Granuloma	Necropsy	Reinfection	antiCD4	antiCD4	Yes	78000	Lib A+ Lib B (2nd) Mtb Infection	3443	9006	0.0116924	0.00624257	0	FALSE	FALSE	21	Macrophages	non-doublet	grey	False	0	Macrophages	FABP4$^{hi}$, MCEMP1$^{hi}$ Alveolar Mφ
13518_Array4Granulo_CGCGTCTCTGCG	13518_Array4Granulo	13518_Array4Granulo	monkey_13518_antiCD4	13518_Array4	LLL gr 5	Granuloma	Necropsy	Reinfection	antiCD4	antiCD4	Yes	78000	Lib A+ Lib B (2nd) Mtb Infection	3609	9060	0.00477755	0.0173186	0	FALSE	FALSE	8	Macrophages	non-doublet	grey	False	0	Macrophages	FABP4$^{hi}$, MCEMP1$^{hi}$ Alveolar Mφ
13518_Array4Granulo_AATCTGGCCCGA	13518_Array4Granulo	13518_Array4Granulo	monkey_13518_antiCD4	13518_Array4	LLL gr 5	Granuloma	Necropsy	Reinfection	antiCD4	antiCD4	Yes	78000	Lib A+ Lib B (2nd) Mtb Infection	3487	9343	0.00200662	0.0173573	0	FALSE	FALSE	15	Macrophages	non-doublet	grey	False	0	Macrophages	CXCL9$^{hi}$, IDO1$^{hi}$ Mφ
13518_Array4Granulo_AGAGCGTAACTG	13518_Array4Granulo	13518_Array4Granulo	monkey_13518_antiCD4	13518_Array4	LLL gr 5	Granuloma	Necropsy	Reinfection	antiCD4	antiCD4	Yes	78000	Lib A+ Lib B (2nd) Mtb Infection	3356	9480	0	0.0235808	0	FALSE	FALSE	17	TNK cells	non-doublet	grey	False	0	T,NK cells	T1T17-like
13518_Array4Granulo_CGGATCAAGACA	13518_Array4Granulo	13518_Array4Granulo	monkey_13518_antiCD4	13518_Array4	LLL gr 5	Granuloma	Necropsy	Reinfection	antiCD4	antiCD4	Yes	78000	Lib A+ Lib B (2nd) Mtb Infection	3244	8858	0.00852076	0.0336867	0	FALSE	FALSE	16	Mast cells	non-doublet	grey	False	0	Mast cells	LMNA$^{hi}$, IL13$^{hi}$ Mast cells
13518_Array4Granulo_ATCTGAATGTCG	13518_Array4Granulo	13518_Array4Granulo	monkey_13518_antiCD4	13518_Array4	LLL gr 5	Granuloma	Necropsy	Reinfection	antiCD4	antiCD4	Yes	78000	Lib A+ Lib B (2nd) Mtb Infection	3117	9085	0.00184596	0.00769152	0	FALSE	FALSE	8	Macrophages	non-doublet	grey	False	0	Macrophages	FABP4$^{hi}$, MCEMP1$^{hi}$ Alveolar Mφ
13518_Array4Granulo_GTCGGCTTAGAT	13518_Array4Granulo	13518_Array4Granulo	monkey_13518_antiCD4	13518_Array4	LLL gr 5	Granuloma	Necropsy	Reinfection	antiCD4	antiCD4	Yes	78000	Lib A+ Lib B (2nd) Mtb Infection	3654	9577	9.50299e-05	0.0239475	0	FALSE	FALSE	17	TNK cells	non-doublet	grey	False	0	T,NK cells	$T_{Eff-like}$
13518_Array4Granulo_AAGACGGCGCAT	13518_Array4Granulo	13518_Array4Granulo	monkey_13518_antiCD4	13518_Array4	LLL gr 5	Granuloma	Necropsy	Reinfection	antiCD4	antiCD4	Yes	78000	Lib A+ Lib B (2nd) Mtb Infection	2875	9408	9.98602e-05	0.0223687	0	FALSE	FALSE	10	TNK cells	non-doublet	grey	False	0	T,NK cells	T1T17-like
13518_Array4Granulo_ACTCTCGTTTCG	13518_Array4Granulo	13518_Array4Granulo	monkey_13518_antiCD4	13518_Array4	LLL gr 5	Granuloma	Necropsy	Reinfection	antiCD4	antiCD4	Yes	78000	Lib A+ Lib B (2nd) Mtb Infection	3507	8721	0.00834171	0.0281407	0	FALSE	FALSE	15	Macrophages	non-doublet	grey	False	0	Macrophages	CXCL9$^{hi}$, IDO1$^{hi}$ Mφ
13518_Array4Granulo_AAAGGGCGTCTA	13518_Array4Granulo	13518_Array4Granulo	monkey_13518_antiCD4	13518_Array4	LLL gr 5	Granuloma	Necropsy	Reinfection	antiCD4	antiCD4	Yes	78000	Lib A+ Lib B (2nd) Mtb Infection	3368	8917	0.00195906	0.0280145	0	FALSE	FALSE	16	Mast cells	non-doublet	grey	False	0	Mast cells	DUSP1$^{hi}$, FOS$^{hi}$ Mast cells
13518_Array4Granulo_AGCGTATCTTGC	13518_Array4Granulo	13518_Array4Granulo	monkey_13518_antiCD4	13518_Array4	LLL gr 5	Granuloma	Necropsy	Reinfection	antiCD4	antiCD4	Yes	78000	Lib A+ Lib B (2nd) Mtb Infection	3194	8140	0.0172176	0.0362062	0	FALSE	FALSE	5	Macrophages	non-doublet	grey	False	0	Macrophages	THBS1$^{hi}$, FCN1$^{hi}$ Mφ
13518_Array4Granulo_CGTTCAAGCTGC	13518_Array4Granulo	13518_Array4Granulo	monkey_13518_antiCD4	13518_Array4	LLL gr 5	Granuloma	Necropsy	Reinfection	antiCD4	antiCD4	Yes	78000	Lib A+ Lib B (2nd) Mtb Infection	3627	7765	0.0340405	0.0628737	0	FALSE	FALSE	17	TNK cells	non-doublet	grey	False	0	T,NK cells	$T_{Naive/CM-like}$
13518_Array4Granulo_GGTCTCAGTGGT	13518_Array4Granulo	13518_Array4Granulo	monkey_13518_antiCD4	13518_Array4	LLL gr 5	Granuloma	Necropsy	Reinfection	antiCD4	antiCD4	Yes	78000	Lib A+ Lib B (2nd) Mtb Infection	3613	9104	0.00258526	0.0393756	0	FALSE	FALSE	16	Mast cells	non-doublet	grey	False	0	Mast cells	Proliferating Mast cells
13518_Array4Granulo_TCCCTCTGATAG	13518_Array4Granulo	13518_Array4Granulo	monkey_13518_antiCD4	13518_Array4	LLL gr 5	Granuloma	Necropsy	Reinfection	antiCD4	antiCD4	Yes	78000	Lib A+ Lib B (2nd) Mtb Infection	3767	9606	0	0.00140689	0	FALSE	FALSE	8	Macrophages	non-doublet	grey	False	0	Macrophages	FABP4$^{hi}$, MCEMP1$^{hi}$ Alveolar Mφ
13518_Array4Granulo_CCTTAGGGATCG	13518_Array4Granulo	13518_Array4Granulo	monkey_13518_antiCD4	13518_Array4	LLL gr 5	Granuloma	Necropsy	Reinfection	antiCD4	antiCD4	Yes	78000	Lib A+ Lib B (2nd) Mtb Infection	3431	9264	0	0.00669507	0	FALSE	FALSE	20	Fibroblasts	non-doublet	grey	False	0	Fibroblasts	LTBP1$^{hi}$ Fibroblasts
13518_Array4Granulo_GGGACGCAAGTC	13518_Array4Granulo	13518_Array4Granulo	monkey_13518_antiCD4	13518_Array4	LLL gr 5	Granuloma	Necropsy	Reinfection	antiCD4	antiCD4	Yes	78000	Lib A+ Lib B (2nd) Mtb Infection	2879	9407	0	0.0183198	0	FALSE	FALSE	20	Fibroblasts	non-doublet	grey	False	0	Fibroblasts	COL6A2$^{hi}$ Fibroblasts
13518_Array4Granulo_ATTGGTTCCCTA	13518_Array4Granulo	13518_Array4Granulo	monkey_13518_antiCD4	13518_Array4	LLL gr 5	Granuloma	Necropsy	Reinfection	antiCD4	antiCD4	Yes	78000	Lib A+ Lib B (2nd) Mtb Infection	3195	9245	0.000887662	0.0328435	0	FALSE	FALSE	17	TNK cells	non-doublet	grey	False	0	T,NK cells	T1T17-like
13518_Array4Granulo_GCGATCCGAAAT	13518_Array4Granulo	13518_Array4Granulo	monkey_13518_antiCD4	13518_Array4	LLL gr 5	Granuloma	Necropsy	Reinfection	antiCD4	antiCD4	Yes	78000	Lib A+ Lib B (2nd) Mtb Infection	3083	9329	0	0.0179994	0	FALSE	FALSE	17	TNK cells	non-doublet	grey	False	0	T,NK cells	T1T17-like
13518_Array4Granulo_CACGCGAACGGA	13518_Array4Granulo	13518_Array4Granulo	monkey_13518_antiCD4	13518_Array4	LLL gr 5	Granuloma	Necropsy	Reinfection	antiCD4	antiCD4	Yes	78000	Lib A+ Lib B (2nd) Mtb Infection	3270	8931	0.0027453	0.0207422	0	FALSE	FALSE	13	Macrophages	non-doublet	grey	False	0	cDC 2	cDC 2
13518_Array4Granulo_ATTCGCCTAAAC	13518_Array4Granulo	13518_Array4Granulo	monkey_13518_antiCD4	13518_Array4	LLL gr 5	Granuloma	Necropsy	Reinfection	antiCD4	antiCD4	Yes	78000	Lib A+ Lib B (2nd) Mtb Infection	3120	8835	0.00152331	0.0199045	0	FALSE	FALSE	8	Macrophages	non-doublet	grey	False	0	Macrophages	FABP4$^{hi}$, MCEMP1$^{hi}$ Alveolar Mφ
13518_Array4Granulo_CTAGGAAGAGAC	13518_Array4Granulo	13518_Array4Granulo	monkey_13518_antiCD4	13518_Array4	LLL gr 5	Granuloma	Necropsy	Reinfection	antiCD4	antiCD4	Yes	78000	Lib A+ Lib B (2nd) Mtb Infection	2895	8640	0.00737713	0.0284119	0	FALSE	FALSE	16	Mast cells	non-doublet	grey	False	0	Mast cells	LMNA$^{hi}$, IL13$^{hi}$ Mast cells
13518_Array4Granulo_CGTTCCGAGCCC	13518_Array4Granulo	13518_Array4Granulo	monkey_13518_antiCD4	13518_Array4	LLL gr 5	Granuloma	Necropsy	Reinfection	antiCD4	antiCD4	Yes	78000	Lib A+ Lib B (2nd) Mtb Infection	3255	9479	0	0.0133307	0	FALSE	FALSE	17	TNK cells	non-doublet	grey	False	0	T,NK cells	T1T17-like
13518_Array4Granulo_CGACGCGCTAGA	13518_Array4Granulo	13518_Array4Granulo	monkey_13518_antiCD4	13518_Array4	LLL gr 5	Granuloma	Necropsy	Reinfection	antiCD4	antiCD4	Yes	78000	Lib A+ Lib B (2nd) Mtb Infection	3485	8733	0.00228606	0.0500944	0	FALSE	FALSE	9	TNK cells	non-doublet	grey	False	0	T,NK cells	$T_{Naive/CM-like}$
13518_Array4Granulo_GAACACAAGACT	13518_Array4Granulo	13518_Array4Granulo	monkey_13518_antiCD4	13518_Array4	LLL gr 5	Granuloma	Necropsy	Reinfection	antiCD4	antiCD4	Yes	78000	Lib A+ Lib B (2nd) Mtb Infection	3135	8799	0.000202347	0.0311615	0	FALSE	FALSE	16	Mast cells	non-doublet	grey	False	0	Mast cells	DUSP1$^{hi}$, FOS$^{hi}$ Mast cells
13518_Array4Granulo_TGGAGACGGCTG	13518_Array4Granulo	13518_Array4Granulo	monkey_13518_antiCD4	13518_Array4	LLL gr 5	Granuloma	Necropsy	Reinfection	antiCD4	antiCD4	Yes	78000	Lib A+ Lib B (2nd) Mtb Infection	3520	9209	0.00050958	0.00244598	0	FALSE	FALSE	8	Macrophages	non-doublet	grey	False	0	Macrophages	FABP4$^{hi}$, MCEMP1$^{hi}$ Alveolar Mφ
13518_Array4Granulo_ATCCTACAGACT	13518_Array4Granulo	13518_Array4Granulo	monkey_13518_antiCD4	13518_Array4	LLL gr 5	Granuloma	Necropsy	Reinfection	antiCD4	antiCD4	Yes	78000	Lib A+ Lib B (2nd) Mtb Infection	3694	8870	0.0047155	0.0160327	0	FALSE	FALSE	15	Macrophages	non-doublet	grey	False	0	Macrophages	CXCL9$^{hi}$, IDO1$^{hi}$ Mφ
13518_Array4Granulo_GTTACGAGAGCA	13518_Array4Granulo	13518_Array4Granulo	monkey_13518_antiCD4	13518_Array4	LLL gr 5	Granuloma	Necropsy	Reinfection	antiCD4	antiCD4	Yes	78000	Lib A+ Lib B (2nd) Mtb Infection	3515	8996	0.000927166	0.00185433	0	FALSE	FALSE	8	Macrophages	non-doublet	grey	False	0	Macrophages	FABP4$^{hi}$, MCEMP1$^{hi}$ Alveolar Mφ
13518_Array4Granulo_GCGCCCGTAGCC	13518_Array4Granulo	13518_Array4Granulo	monkey_13518_antiCD4	13518_Array4	LLL gr 5	Granuloma	Necropsy	Reinfection	antiCD4	antiCD4	Yes	78000	Lib A+ Lib B (2nd) Mtb Infection	3155	8496	0.00811078	0.0286845	0	FALSE	FALSE	5	Macrophages	non-doublet	grey	False	0	Macrophages	S100A4$^{hi}$, CFP$^{hi}$ Monocytes
13518_Array4Granulo_GACATACCGCTT	13518_Array4Granulo	13518_Array4Granulo	monkey_13518_antiCD4	13518_Array4	LLL gr 5	Granuloma	Necropsy	Reinfection	antiCD4	antiCD4	Yes	78000	Lib A+ Lib B (2nd) Mtb Infection	2989	8834	0	0.047662	0	FALSE	FALSE	16	Mast cells	non-doublet	grey	False	0	Mast cells	LMNA$^{hi}$, IL13$^{hi}$ Mast cells
13518_Array4Granulo_GCCACCCAACCC	13518_Array4Granulo	13518_Array4Granulo	monkey_13518_antiCD4	13518_Array4	LLL gr 5	Granuloma	Necropsy	Reinfection	antiCD4	antiCD4	Yes	78000	Lib A+ Lib B (2nd) Mtb Infection	3062	8993	0	0.0104959	0	FALSE	FALSE	20	Fibroblasts	non-doublet	grey	False	0	Fibroblasts	COL6A2$^{hi}$ Fibroblasts
13518_Array4Granulo_GCTGCAGATCGT	13518_Array4Granulo	13518_Array4Granulo	monkey_13518_antiCD4	13518_Array4	LLL gr 5	Granuloma	Necropsy	Reinfection	antiCD4	antiCD4	Yes	78000	Lib A+ Lib B (2nd) Mtb Infection	3102	8399	0.00286006	0.0308478	0	FALSE	FALSE	13	Macrophages	non-doublet	grey	False	0	cDC 1	cDC 1
13518_Array4Granulo_ACTCGATCGTAG	13518_Array4Granulo	13518_Array4Granulo	monkey_13518_antiCD4	13518_Array4	LLL gr 5	Granuloma	Necropsy	Reinfection	antiCD4	antiCD4	Yes	78000	Lib A+ Lib B (2nd) Mtb Infection	3349	8374	0.0114634	0.0319116	0	FALSE	FALSE	5	Macrophages	non-doublet	grey	False	0	Macrophages	THBS1$^{hi}$, FCN1$^{hi}$ Mφ
13518_Array4Granulo_AAAAGGAAATCG	13518_Array4Granulo	13518_Array4Granulo	monkey_13518_antiCD4	13518_Array4	LLL gr 5	Granuloma	Necropsy	Reinfection	antiCD4	antiCD4	Yes	78000	Lib A+ Lib B (2nd) Mtb Infection	3191	8829	0.00314037	0.0019889	0	FALSE	FALSE	8	Macrophages	non-doublet	grey	False	0	Macrophages	FABP4$^{hi}$, MCEMP1$^{hi}$ Alveolar Mφ
13518_Array4Granulo_ACTAAAGTCAGG	13518_Array4Granulo	13518_Array4Granulo	monkey_13518_antiCD4	13518_Array4	LLL gr 5	Granuloma	Necropsy	Reinfection	antiCD4	antiCD4	Yes	78000	Lib A+ Lib B (2nd) Mtb Infection	3047	8907	0.001886	0.00104778	0	FALSE	FALSE	8	Macrophages	non-doublet	grey	False	0	Macrophages	FABP4$^{hi}$, MCEMP1$^{hi}$ Alveolar Mφ
13518_Array4Granulo_GACTTTCTCGCT	13518_Array4Granulo	13518_Array4Granulo	monkey_13518_antiCD4	13518_Array4	LLL gr 5	Granuloma	Necropsy	Reinfection	antiCD4	antiCD4	Yes	78000	Lib A+ Lib B (2nd) Mtb Infection	3123	8407	0.0135135	0.00206313	0	FALSE	FALSE	8	Macrophages	non-doublet	grey	False	0	Macrophages	FABP4$^{hi}$, MCEMP1$^{hi}$ Alveolar Mφ
13518_Array4Granulo_ATAGTGTTTGCT	13518_Array4Granulo	13518_Array4Granulo	monkey_13518_antiCD4	13518_Array4	LLL gr 5	Granuloma	Necropsy	Reinfection	antiCD4	antiCD4	Yes	78000	Lib A+ Lib B (2nd) Mtb Infection	2142	5720	0.00895236	0.00266439	0	FALSE	FALSE	22	Plasma cells	non-doublet	grey	False	0	Plasma cells	Plasma cells
13518_Array4Granulo_CACGCGATGCCA	13518_Array4Granulo	13518_Array4Granulo	monkey_13518_antiCD4	13518_Array4	LLL gr 5	Granuloma	Necropsy	Reinfection	antiCD4	antiCD4	Yes	78000	Lib A+ Lib B (2nd) Mtb Infection	3094	9219	0.000520562	0.00208225	0	FALSE	FALSE	15	Macrophages	non-doublet	grey	False	0	Macrophages	CXCL9$^{hi}$, IDO1$^{hi}$ Mφ
13518_Array4Granulo_CTCGTCGATACA	13518_Array4Granulo	13518_Array4Granulo	monkey_13518_antiCD4	13518_Array4	LLL gr 5	Granuloma	Necropsy	Reinfection	antiCD4	antiCD4	Yes	78000	Lib A+ Lib B (2nd) Mtb Infection	3091	8876	0.000626436	0.0222385	0	FALSE	FALSE	15	Macrophages	non-doublet	grey	False	0	Macrophages	CXCL9$^{hi}$, IDO1$^{hi}$ Mφ
13518_Array4Granulo_ACCCCCAGGACC	13518_Array4Granulo	13518_Array4Granulo	monkey_13518_antiCD4	13518_Array4	LLL gr 5	Granuloma	Necropsy	Reinfection	antiCD4	antiCD4	Yes	78000	Lib A+ Lib B (2nd) Mtb Infection	3290	8623	0.00503545	0.051896	0	FALSE	FALSE	16	Mast cells	non-doublet	grey	False	0	Mast cells	DUSP1$^{hi}$, FOS$^{hi}$ Mast cells
13518_Array4Granulo_AAAACAGTCGAC	13518_Array4Granulo	13518_Array4Granulo	monkey_13518_antiCD4	13518_Array4	LLL gr 5	Granuloma	Necropsy	Reinfection	antiCD4	antiCD4	Yes	78000	Lib A+ Lib B (2nd) Mtb Infection	3113	8383	0.000104384	0.0463466	0	FALSE	FALSE	16	Mast cells	non-doublet	grey	False	0	Mast cells	LMNA$^{hi}$, IL13$^{hi}$ Mast cells
13518_Array4Granulo_CACATGGATCCA	13518_Array4Granulo	13518_Array4Granulo	monkey_13518_antiCD4	13518_Array4	LLL gr 5	Granuloma	Necropsy	Reinfection	antiCD4	antiCD4	Yes	78000	Lib A+ Lib B (2nd) Mtb Infection	3197	8185	0.0288492	0.0307306	0	FALSE	FALSE	5	Macrophages	non-doublet	grey	False	0	Macrophages	S100A4$^{hi}$, CFP$^{hi}$ Monocytes
13518_Array4Granulo_CTACATCACATC	13518_Array4Granulo	13518_Array4Granulo	monkey_13518_antiCD4	13518_Array4	LLL gr 5	Granuloma	Necropsy	Reinfection	antiCD4	antiCD4	Yes	78000	Lib A+ Lib B (2nd) Mtb Infection	3010	6710	0	0.0210295	0	FALSE	FALSE	22	Plasma cells	non-doublet	grey	False	0	Plasma cells	Plasma cells
13518_Array4Granulo_GGGACGGCGTTA	13518_Array4Granulo	13518_Array4Granulo	monkey_13518_antiCD4	13518_Array4	LLL gr 5	Granuloma	Necropsy	Reinfection	antiCD4	antiCD4	Yes	78000	Lib A+ Lib B (2nd) Mtb Infection	3167	8412	0.000939261	0.0408057	0	FALSE	FALSE	16	Mast cells	non-doublet	grey	False	0	Mast cells	LMNA$^{hi}$, IL13$^{hi}$ Mast cells
13518_Array4Granulo_GGGGTGGATATG	13518_Array4Granulo	13518_Array4Granulo	monkey_13518_antiCD4	13518_Array4	LLL gr 5	Granuloma	Necropsy	Reinfection	antiCD4	antiCD4	Yes	78000	Lib A+ Lib B (2nd) Mtb Infection	3773	8923	0.00396987	0.0283998	0	FALSE	FALSE	17	TNK cells	non-doublet	grey	False	0	T,NK cells	T1T17-like
13518_Array4Granulo_GTGTCAAGGAGA	13518_Array4Granulo	13518_Array4Granulo	monkey_13518_antiCD4	13518_Array4	LLL gr 5	Granuloma	Necropsy	Reinfection	antiCD4	antiCD4	Yes	78000	Lib A+ Lib B (2nd) Mtb Infection	3281	8376	0.000705859	0.0267218	0	FALSE	FALSE	16	Mast cells	non-doublet	grey	False	0	Mast cells	DUSP1$^{hi}$, FOS$^{hi}$ Mast cells
13518_Array4Granulo_ACCTATCGTTCT	13518_Array4Granulo	13518_Array4Granulo	monkey_13518_antiCD4	13518_Array4	LLL gr 5	Granuloma	Necropsy	Reinfection	antiCD4	antiCD4	Yes	78000	Lib A+ Lib B (2nd) Mtb Infection	3913	8873	0	0.0208072	0	FALSE	FALSE	18	Endothelial cells	non-doublet	grey	False	0	Endothelial cells	MCAM$^{hi}$ Endothelial cells
13518_Array4Granulo_ACAAGTGTTTAC	13518_Array4Granulo	13518_Array4Granulo	monkey_13518_antiCD4	13518_Array4	LLL gr 5	Granuloma	Necropsy	Reinfection	antiCD4	antiCD4	Yes	78000	Lib A+ Lib B (2nd) Mtb Infection	3495	8232	0.00413095	0.0236497	0	FALSE	FALSE	8	Macrophages	non-doublet	grey	False	0	Macrophages	FABP4$^{hi}$, MCEMP1$^{hi}$ Alveolar Mφ
13518_Array4Granulo_TAGGAGCGCCGT	13518_Array4Granulo	13518_Array4Granulo	monkey_13518_antiCD4	13518_Array4	LLL gr 5	Granuloma	Necropsy	Reinfection	antiCD4	antiCD4	Yes	78000	Lib A+ Lib B (2nd) Mtb Infection	2754	8000	0.00156658	0.0253786	0	FALSE	FALSE	13	Macrophages	non-doublet	grey	False	0	cDC 2	cDC 2
13518_Array4Granulo_ATCAGAAGAACG	13518_Array4Granulo	13518_Array4Granulo	monkey_13518_antiCD4	13518_Array4	LLL gr 5	Granuloma	Necropsy	Reinfection	antiCD4	antiCD4	Yes	78000	Lib A+ Lib B (2nd) Mtb Infection	3599	8934	0.000106667	0.0258133	0	FALSE	FALSE	17	TNK cells	non-doublet	grey	False	0	T,NK cells	$T_{Eff-like}$
13518_Array4Granulo_TGGCGTAAGAAG	13518_Array4Granulo	13518_Array4Granulo	monkey_13518_antiCD4	13518_Array4	LLL gr 5	Granuloma	Necropsy	Reinfection	antiCD4	antiCD4	Yes	78000	Lib A+ Lib B (2nd) Mtb Infection	3029	8732	0.00183565	0.00367131	0	FALSE	FALSE	8	Macrophages	non-doublet	grey	False	0	Macrophages	FABP4$^{hi}$, MCEMP1$^{hi}$ Alveolar Mφ
13518_Array4Granulo_AAAGAACCGCTG	13518_Array4Granulo	13518_Array4Granulo	monkey_13518_antiCD4	13518_Array4	LLL gr 5	Granuloma	Necropsy	Reinfection	antiCD4	antiCD4	Yes	78000	Lib A+ Lib B (2nd) Mtb Infection	2659	6197	0.000333037	0.017984	0	FALSE	FALSE	22	Plasma cells	non-doublet	grey	False	0	Plasma cells	Plasma cells
13518_Array4Granulo_AGTATCTTAAAG	13518_Array4Granulo	13518_Array4Granulo	monkey_13518_antiCD4	13518_Array4	LLL gr 5	Granuloma	Necropsy	Reinfection	antiCD4	antiCD4	Yes	78000	Lib A+ Lib B (2nd) Mtb Infection	3584	8501	0.00321177	0.0308744	0	FALSE	FALSE	16	Mast cells	non-doublet	grey	False	0	Mast cells	DUSP1$^{hi}$, FOS$^{hi}$ Mast cells
13518_Array4Granulo_GTTAAAAGCCGG	13518_Array4Granulo	13518_Array4Granulo	monkey_13518_antiCD4	13518_Array4	LLL gr 5	Granuloma	Necropsy	Reinfection	antiCD4	antiCD4	Yes	78000	Lib A+ Lib B (2nd) Mtb Infection	2946	8562	0.00063857	0.00617284	0	FALSE	FALSE	15	Macrophages	non-doublet	grey	False	0	Macrophages	CXCL9$^{hi}$, IDO1$^{hi}$ Mφ
13518_Array4Granulo_GAACATGTCTTC	13518_Array4Granulo	13518_Array4Granulo	monkey_13518_antiCD4	13518_Array4	LLL gr 5	Granuloma	Necropsy	Reinfection	antiCD4	antiCD4	Yes	78000	Lib A+ Lib B (2nd) Mtb Infection	3133	7919	0.00406669	0.048902	0	FALSE	FALSE	16	Mast cells	non-doublet	grey	False	0	Mast cells	DUSP1$^{hi}$, FOS$^{hi}$ Mast cells
13518_Array4Granulo_CTGTCGTTTCCC	13518_Array4Granulo	13518_Array4Granulo	monkey_13518_antiCD4	13518_Array4	LLL gr 5	Granuloma	Necropsy	Reinfection	antiCD4	antiCD4	Yes	78000	Lib A+ Lib B (2nd) Mtb Infection	3085	8513	0.000212902	0.0416223	0	FALSE	FALSE	16	Mast cells	non-doublet	grey	False	0	Mast cells	LMNA$^{hi}$, IL13$^{hi}$ Mast cells
13518_Array4Granulo_ACGTGAACTAAT	13518_Array4Granulo	13518_Array4Granulo	monkey_13518_antiCD4	13518_Array4	LLL gr 5	Granuloma	Necropsy	Reinfection	antiCD4	antiCD4	Yes	78000	Lib A+ Lib B (2nd) Mtb Infection	3334	8163	0.00672372	0.0628566	0	FALSE	FALSE	0	TNK cells	non-doublet	grey	False	0	T,NK cells	ILC-like
13518_Array4Granulo_GGACCAATAAAA	13518_Array4Granulo	13518_Array4Granulo	monkey_13518_antiCD4	13518_Array4	LLL gr 5	Granuloma	Necropsy	Reinfection	antiCD4	antiCD4	Yes	78000	Lib A+ Lib B (2nd) Mtb Infection	3288	8460	0.000423774	0.0594343	0	FALSE	FALSE	16	Mast cells	non-doublet	grey	False	0	Mast cells	LMNA$^{hi}$, IL13$^{hi}$ Mast cells
13518_Array4Granulo_GATACACCCCCG	13518_Array4Granulo	13518_Array4Granulo	monkey_13518_antiCD4	13518_Array4	LLL gr 5	Granuloma	Necropsy	Reinfection	antiCD4	antiCD4	Yes	78000	Lib A+ Lib B (2nd) Mtb Infection	3452	8589	0.000323869	0.0232106	0	FALSE	FALSE	8	Macrophages	non-doublet	grey	False	0	Macrophages	FABP4$^{hi}$, MCEMP1$^{hi}$ Alveolar Mφ
13518_Array4Granulo_CGAGAGGACTCA	13518_Array4Granulo	13518_Array4Granulo	monkey_13518_antiCD4	13518_Array4	LLL gr 5	Granuloma	Necropsy	Reinfection	antiCD4	antiCD4	Yes	78000	Lib A+ Lib B (2nd) Mtb Infection	2820	7881	0.001253	0.0598308	0	FALSE	FALSE	0	TNK cells	non-doublet	grey	False	0	T,NK cells	GZMK$^{hi}$ $T_{EM/PEX-like}$
13518_Array4Granulo_CGCACCGACTTA	13518_Array4Granulo	13518_Array4Granulo	monkey_13518_antiCD4	13518_Array4	LLL gr 5	Granuloma	Necropsy	Reinfection	antiCD4	antiCD4	Yes	78000	Lib A+ Lib B (2nd) Mtb Infection	2992	8456	0.000212925	0.0298094	0	FALSE	FALSE	0	TNK cells	non-doublet	grey	False	0	T,NK cells	$T_{Eff-like}$
13518_Array4Granulo_GCTTGGCACGAG	13518_Array4Granulo	13518_Array4Granulo	monkey_13518_antiCD4	13518_Array4	LLL gr 5	Granuloma	Necropsy	Reinfection	antiCD4	antiCD4	Yes	78000	Lib A+ Lib B (2nd) Mtb Infection	3487	8285	0.0236113	0.0179193	0	FALSE	FALSE	5	Macrophages	non-doublet	grey	False	0	cDC 2	cDC 2
13518_Array4Granulo_GACTAGCGCCCC	13518_Array4Granulo	13518_Array4Granulo	monkey_13518_antiCD4	13518_Array4	LLL gr 5	Granuloma	Necropsy	Reinfection	antiCD4	antiCD4	Yes	78000	Lib A+ Lib B (2nd) Mtb Infection	2971	8020	0.00554844	0.0315834	0	FALSE	FALSE	5	Macrophages	non-doublet	grey	False	0	Macrophages	S100A4$^{hi}$, CFP$^{hi}$ Monocytes
13518_Array4Granulo_AGCCGGGGCTAT	13518_Array4Granulo	13518_Array4Granulo	monkey_13518_antiCD4	13518_Array4	LLL gr 5	Granuloma	Necropsy	Reinfection	antiCD4	antiCD4	Yes	78000	Lib A+ Lib B (2nd) Mtb Infection	2925	8053	0.00458666	0.0203123	0	FALSE	FALSE	16	Mast cells	non-doublet	grey	False	0	Mast cells	DUSP1$^{hi}$, FOS$^{hi}$ Mast cells
13518_Array4Granulo_TCCTTTACACAG	13518_Array4Granulo	13518_Array4Granulo	monkey_13518_antiCD4	13518_Array4	LLL gr 5	Granuloma	Necropsy	Reinfection	antiCD4	antiCD4	Yes	78000	Lib A+ Lib B (2nd) Mtb Infection	3598	8505	0.000761035	0.00826267	0	FALSE	FALSE	8	Macrophages	non-doublet	grey	False	0	Macrophages	FABP4$^{hi}$, MCEMP1$^{hi}$ Alveolar Mφ
13518_Array4Granulo_CAAAGTGGCTCT	13518_Array4Granulo	13518_Array4Granulo	monkey_13518_antiCD4	13518_Array4	LLL gr 5	Granuloma	Necropsy	Reinfection	antiCD4	antiCD4	Yes	78000	Lib A+ Lib B (2nd) Mtb Infection	2939	7907	0.000329997	0.00670993	0	FALSE	FALSE	15	Macrophages	non-doublet	grey	False	0	Macrophages	CXCL9$^{hi}$, IDO1$^{hi}$ Mφ
13518_Array4Granulo_GTCCGTGCAAAG	13518_Array4Granulo	13518_Array4Granulo	monkey_13518_antiCD4	13518_Array4	LLL gr 5	Granuloma	Necropsy	Reinfection	antiCD4	antiCD4	Yes	78000	Lib A+ Lib B (2nd) Mtb Infection	2939	7360	0.0204785	0.0374047	0	FALSE	FALSE	13	Macrophages	non-doublet	grey	False	0	cDC 2	cDC 2
13518_Array4Granulo_AGTCTACTTTGG	13518_Array4Granulo	13518_Array4Granulo	monkey_13518_antiCD4	13518_Array4	LLL gr 5	Granuloma	Necropsy	Reinfection	antiCD4	antiCD4	Yes	78000	Lib A+ Lib B (2nd) Mtb Infection	2928	8551	0	0.0134554	0	FALSE	FALSE	20	Fibroblasts	non-doublet	grey	False	0	Fibroblasts	COL6A2$^{hi}$ Fibroblasts
13518_Array4Granulo_GGTTAGACTTTC	13518_Array4Granulo	13518_Array4Granulo	monkey_13518_antiCD4	13518_Array4	LLL gr 5	Granuloma	Necropsy	Reinfection	antiCD4	antiCD4	Yes	78000	Lib A+ Lib B (2nd) Mtb Infection	3073	8576	0	0.00280656	0	FALSE	FALSE	20	Fibroblasts	non-doublet	grey	False	0	Fibroblasts	COL6A2$^{hi}$ Fibroblasts
13518_Array4Granulo_AGGTAGGCCCTG	13518_Array4Granulo	13518_Array4Granulo	monkey_13518_antiCD4	13518_Array4	LLL gr 5	Granuloma	Necropsy	Reinfection	antiCD4	antiCD4	Yes	78000	Lib A+ Lib B (2nd) Mtb Infection	3149	7330	0.0175402	0.0690192	0	FALSE	FALSE	14	Macrophages	non-doublet	grey	False	0	Macrophages	FABP4$^{hi}$, MCEMP1$^{hi}$ Alveolar Mφ
13518_Array4Granulo_GGAAACTCGTGC	13518_Array4Granulo	13518_Array4Granulo	monkey_13518_antiCD4	13518_Array4	LLL gr 5	Granuloma	Necropsy	Reinfection	antiCD4	antiCD4	Yes	78000	Lib A+ Lib B (2nd) Mtb Infection	3186	8056	0.00612245	0.00332975	0	FALSE	FALSE	8	Macrophages	non-doublet	grey	False	0	Macrophages	FABP4$^{hi}$, MCEMP1$^{hi}$ Alveolar Mφ
13518_Array4Granulo_AGCAGTCCCTAG	13518_Array4Granulo	13518_Array4Granulo	monkey_13518_antiCD4	13518_Array4	LLL gr 5	Granuloma	Necropsy	Reinfection	antiCD4	antiCD4	Yes	78000	Lib A+ Lib B (2nd) Mtb Infection	3572	8365	0.00592992	0.0261995	0	FALSE	FALSE	15	Macrophages	non-doublet	grey	False	0	Macrophages	CXCL9$^{hi}$, IDO1$^{hi}$ Mφ
13518_Array4Granulo_CCTCTACCGCCA	13518_Array4Granulo	13518_Array4Granulo	monkey_13518_antiCD4	13518_Array4	LLL gr 5	Granuloma	Necropsy	Reinfection	antiCD4	antiCD4	Yes	78000	Lib A+ Lib B (2nd) Mtb Infection	3098	8239	0.000432012	0.0336969	0	FALSE	FALSE	13	Macrophages	non-doublet	grey	False	0	cDC 2	cDC 2
13518_Array4Granulo_CGAAGACCCACG	13518_Array4Granulo	13518_Array4Granulo	monkey_13518_antiCD4	13518_Array4	LLL gr 5	Granuloma	Necropsy	Reinfection	antiCD4	antiCD4	Yes	78000	Lib A+ Lib B (2nd) Mtb Infection	2862	8326	0	0.0351072	0	FALSE	FALSE	16	Mast cells	non-doublet	grey	False	0	Mast cells	LMNA$^{hi}$, IL13$^{hi}$ Mast cells
13518_Array4Granulo_GATAAGCTGGAT	13518_Array4Granulo	13518_Array4Granulo	monkey_13518_antiCD4	13518_Array4	LLL gr 5	Granuloma	Necropsy	Reinfection	antiCD4	antiCD4	Yes	78000	Lib A+ Lib B (2nd) Mtb Infection	3428	8050	0.0107027	0.00691892	0	FALSE	FALSE	8	Macrophages	non-doublet	grey	False	0	Macrophages	FABP4$^{hi}$, MCEMP1$^{hi}$ Alveolar Mφ
13518_Array4Granulo_TTTTAAAACATG	13518_Array4Granulo	13518_Array4Granulo	monkey_13518_antiCD4	13518_Array4	LLL gr 5	Granuloma	Necropsy	Reinfection	antiCD4	antiCD4	Yes	78000	Lib A+ Lib B (2nd) Mtb Infection	3004	8527	0.000551876	0.00143488	0	FALSE	FALSE	8	Macrophages	non-doublet	grey	False	0	Macrophages	FABP4$^{hi}$, MCEMP1$^{hi}$ Alveolar Mφ
13518_Array4Granulo_GTTATTACACTT	13518_Array4Granulo	13518_Array4Granulo	monkey_13518_antiCD4	13518_Array4	LLL gr 5	Granuloma	Necropsy	Reinfection	antiCD4	antiCD4	Yes	78000	Lib A+ Lib B (2nd) Mtb Infection	3135	7841	0.0135237	0.0267253	0	FALSE	FALSE	13	Macrophages	non-doublet	grey	False	0	cDC 2	cDC 2
13518_Array4Granulo_CCTCAAATGAAT	13518_Array4Granulo	13518_Array4Granulo	monkey_13518_antiCD4	13518_Array4	LLL gr 5	Granuloma	Necropsy	Reinfection	antiCD4	antiCD4	Yes	78000	Lib A+ Lib B (2nd) Mtb Infection	2179	8093	0	0.00780391	0	FALSE	FALSE	15	Macrophages	non-doublet	grey	False	0	Macrophages	CXCL9$^{hi}$, IDO1$^{hi}$ Mφ
13518_Array4Granulo_CTAGTCTAGTAT	13518_Array4Granulo	13518_Array4Granulo	monkey_13518_antiCD4	13518_Array4	LLL gr 5	Granuloma	Necropsy	Reinfection	antiCD4	antiCD4	Yes	78000	Lib A+ Lib B (2nd) Mtb Infection	3114	8166	0.00354019	0.0333195	0	FALSE	FALSE	10	TNK cells	non-doublet	grey	False	0	T,NK cells	$T_{Eff-like}$
13518_Array4Granulo_CGAAAGAATAAC	13518_Array4Granulo	13518_Array4Granulo	monkey_13518_antiCD4	13518_Array4	LLL gr 5	Granuloma	Necropsy	Reinfection	antiCD4	antiCD4	Yes	78000	Lib A+ Lib B (2nd) Mtb Infection	3360	8703	0.000324921	0.00314091	0	FALSE	FALSE	17	TNK cells	non-doublet	grey	False	0	T,NK cells	T1T17-like
13518_Array4Granulo_AGGTTGGAGGGA	13518_Array4Granulo	13518_Array4Granulo	monkey_13518_antiCD4	13518_Array4	LLL gr 5	Granuloma	Necropsy	Reinfection	antiCD4	antiCD4	Yes	78000	Lib A+ Lib B (2nd) Mtb Infection	3095	8101	0.000568246	0.00306853	0	FALSE	FALSE	8	Macrophages	non-doublet	grey	False	0	Macrophages	FABP4$^{hi}$, MCEMP1$^{hi}$ Alveolar Mφ
13518_Array4Granulo_CCGGTATATGGC	13518_Array4Granulo	13518_Array4Granulo	monkey_13518_antiCD4	13518_Array4	LLL gr 5	Granuloma	Necropsy	Reinfection	antiCD4	antiCD4	Yes	78000	Lib A+ Lib B (2nd) Mtb Infection	3433	7821	0.00687802	0.0666308	0	FALSE	FALSE	0	TNK cells	non-doublet	grey	False	0	T,NK cells	$T_{Naive/CM-like}$
13518_Array4Granulo_GCTTCTCGGTCT	13518_Array4Granulo	13518_Array4Granulo	monkey_13518_antiCD4	13518_Array4	LLL gr 5	Granuloma	Necropsy	Reinfection	antiCD4	antiCD4	Yes	78000	Lib A+ Lib B (2nd) Mtb Infection	3373	8049	0.00223119	0.0632172	0	FALSE	FALSE	6	TNK cells	non-doublet	grey	False	0	T,NK cells	NK-like
13518_Array4Granulo_CTCTGGCCGCGT	13518_Array4Granulo	13518_Array4Granulo	monkey_13518_antiCD4	13518_Array4	LLL gr 5	Granuloma	Necropsy	Reinfection	antiCD4	antiCD4	Yes	78000	Lib A+ Lib B (2nd) Mtb Infection	2932	8098	0.0022865	0.0054876	0	FALSE	FALSE	8	Macrophages	non-doublet	grey	False	0	Macrophages	FABP4$^{hi}$, MCEMP1$^{hi}$ Alveolar Mφ
13518_Array4Granulo_CACCCGTAAATT	13518_Array4Granulo	13518_Array4Granulo	monkey_13518_antiCD4	13518_Array4	LLL gr 5	Granuloma	Necropsy	Reinfection	antiCD4	antiCD4	Yes	78000	Lib A+ Lib B (2nd) Mtb Infection	3162	7786	0.00457217	0.0543218	0	FALSE	FALSE	0	TNK cells	non-doublet	grey	False	0	T,NK cells	GZMK$^{hi}$ $T_{EM/PEX-like}$
13518_Array4Granulo_CTGGTGCTTGCT	13518_Array4Granulo	13518_Array4Granulo	monkey_13518_antiCD4	13518_Array4	LLL gr 5	Granuloma	Necropsy	Reinfection	antiCD4	antiCD4	Yes	78000	Lib A+ Lib B (2nd) Mtb Infection	3360	8478	0	0.00556769	0	FALSE	FALSE	17	TNK cells	non-doublet	grey	False	0	T,NK cells	NK-like
13518_Array4Granulo_ATATGGCTAACA	13518_Array4Granulo	13518_Array4Granulo	monkey_13518_antiCD4	13518_Array4	LLL gr 5	Granuloma	Necropsy	Reinfection	antiCD4	antiCD4	Yes	78000	Lib A+ Lib B (2nd) Mtb Infection	3477	8185	0.00362518	0.0191146	0	FALSE	FALSE	5	Macrophages	non-doublet	grey	False	0	Macrophages	S100A4$^{hi}$, CFP$^{hi}$ Monocytes
13518_Array4Granulo_GGGTGGAAGTTC	13518_Array4Granulo	13518_Array4Granulo	monkey_13518_antiCD4	13518_Array4	LLL gr 5	Granuloma	Necropsy	Reinfection	antiCD4	antiCD4	Yes	78000	Lib A+ Lib B (2nd) Mtb Infection	3196	8108	0.000862162	0.0168122	0	FALSE	FALSE	5	Macrophages	non-doublet	grey	False	0	Macrophages	THBS1$^{hi}$, FCN1$^{hi}$ Mφ
13518_Array4Granulo_ATCCTACATATG	13518_Array4Granulo	13518_Array4Granulo	monkey_13518_antiCD4	13518_Array4	LLL gr 5	Granuloma	Necropsy	Reinfection	antiCD4	antiCD4	Yes	78000	Lib A+ Lib B (2nd) Mtb Infection	3278	8526	0.00215843	0.0141377	0	FALSE	FALSE	10	TNK cells	non-doublet	grey	False	0	T,NK cells	T1T17-like
13518_Array4Granulo_CCATTTGGCTCG	13518_Array4Granulo	13518_Array4Granulo	monkey_13518_antiCD4	13518_Array4	LLL gr 5	Granuloma	Necropsy	Reinfection	antiCD4	antiCD4	Yes	78000	Lib A+ Lib B (2nd) Mtb Infection	3052	7888	0.0031185	0.00958651	0	FALSE	FALSE	8	Macrophages	non-doublet	grey	False	0	Macrophages	FABP4$^{hi}$, MCEMP1$^{hi}$ Alveolar Mφ
13518_Array4Granulo_GATTGACGTCCA	13518_Array4Granulo	13518_Array4Granulo	monkey_13518_antiCD4	13518_Array4	LLL gr 5	Granuloma	Necropsy	Reinfection	antiCD4	antiCD4	Yes	78000	Lib A+ Lib B (2nd) Mtb Infection	3290	8345	0.000324324	0.0278919	0	FALSE	FALSE	10	TNK cells	non-doublet	grey	False	0	T,NK cells	T1T17-like
13518_Array4Granulo_GGTCAGTCGGTA	13518_Array4Granulo	13518_Array4Granulo	monkey_13518_antiCD4	13518_Array4	LLL gr 5	Granuloma	Necropsy	Reinfection	antiCD4	antiCD4	Yes	78000	Lib A+ Lib B (2nd) Mtb Infection	2917	8040	0.00254912	0.00934679	0	FALSE	FALSE	10	TNK cells	non-doublet	grey	False	0	T,NK cells	T1T17-like
13518_Array4Granulo_GCTAGTGCCCAA	13518_Array4Granulo	13518_Array4Granulo	monkey_13518_antiCD4	13518_Array4	LLL gr 5	Granuloma	Necropsy	Reinfection	antiCD4	antiCD4	Yes	78000	Lib A+ Lib B (2nd) Mtb Infection	3066	8087	0.000109349	0.0520503	0	FALSE	FALSE	16	Mast cells	non-doublet	grey	False	0	Mast cells	DUSP1$^{hi}$, FOS$^{hi}$ Mast cells
13518_Array4Granulo_ACAAAGCCGCTG	13518_Array4Granulo	13518_Array4Granulo	monkey_13518_antiCD4	13518_Array4	LLL gr 5	Granuloma	Necropsy	Reinfection	antiCD4	antiCD4	Yes	78000	Lib A+ Lib B (2nd) Mtb Infection	3632	7944	0.0039058	0.0189546	0	FALSE	FALSE	21	Macrophages	non-doublet	grey	False	0	Macrophages	FABP4$^{hi}$, MCEMP1$^{hi}$ Alveolar Mφ
13518_Array4Granulo_AGGAGGGGCAAT	13518_Array4Granulo	13518_Array4Granulo	monkey_13518_antiCD4	13518_Array4	LLL gr 5	Granuloma	Necropsy	Reinfection	antiCD4	antiCD4	Yes	78000	Lib A+ Lib B (2nd) Mtb Infection	2341	7867	0.000223764	0.00581786	0	FALSE	FALSE	14	Macrophages	non-doublet	grey	False	0	Macrophages	C1QB$^{hi}$, C1QA$^{hi}$ Mφ
13518_Array4Granulo_GCGCCCAATTTA	13518_Array4Granulo	13518_Array4Granulo	monkey_13518_antiCD4	13518_Array4	LLL gr 5	Granuloma	Necropsy	Reinfection	antiCD4	antiCD4	Yes	78000	Lib A+ Lib B (2nd) Mtb Infection	3091	7660	0.0294903	0.0382818	0	FALSE	FALSE	5	Macrophages	non-doublet	grey	False	0	Macrophages	THBS1$^{hi}$, FCN1$^{hi}$ Mφ
13518_Array4Granulo_GGAGAATGACCT	13518_Array4Granulo	13518_Array4Granulo	monkey_13518_antiCD4	13518_Array4	LLL gr 5	Granuloma	Necropsy	Reinfection	antiCD4	antiCD4	Yes	78000	Lib A+ Lib B (2nd) Mtb Infection	3404	7895	0.0138826	0.0221893	0	FALSE	FALSE	15	Macrophages	non-doublet	grey	False	0	cDC 2	cDC 2
13518_Array4Granulo_GCACCCTATCTG	13518_Array4Granulo	13518_Array4Granulo	monkey_13518_antiCD4	13518_Array4	LLL gr 5	Granuloma	Necropsy	Reinfection	antiCD4	antiCD4	Yes	78000	Lib A+ Lib B (2nd) Mtb Infection	3113	7957	0.0118214	0.00263973	0	FALSE	FALSE	8	Macrophages	non-doublet	grey	False	0	Macrophages	CXCL9$^{hi}$, IDO1$^{hi}$ Mφ
13518_Array4Granulo_GGATCGTAAGTA	13518_Array4Granulo	13518_Array4Granulo	monkey_13518_antiCD4	13518_Array4	LLL gr 5	Granuloma	Necropsy	Reinfection	antiCD4	antiCD4	Yes	78000	Lib A+ Lib B (2nd) Mtb Infection	3208	8178	0.000225073	0.0451272	0	FALSE	FALSE	16	Mast cells	non-doublet	grey	False	0	Mast cells	DUSP1$^{hi}$, FOS$^{hi}$ Mast cells
13518_Array4Granulo_GAGTTCATGGTA	13518_Array4Granulo	13518_Array4Granulo	monkey_13518_antiCD4	13518_Array4	LLL gr 5	Granuloma	Necropsy	Reinfection	antiCD4	antiCD4	Yes	78000	Lib A+ Lib B (2nd) Mtb Infection	2489	7500	0.0187903	0.010229	0	FALSE	FALSE	13	Macrophages	non-doublet	grey	False	0	cDC 1	cDC 1
13518_Array4Granulo_CTATATGTTGGT	13518_Array4Granulo	13518_Array4Granulo	monkey_13518_antiCD4	13518_Array4	LLL gr 5	Granuloma	Necropsy	Reinfection	antiCD4	antiCD4	Yes	78000	Lib A+ Lib B (2nd) Mtb Infection	2832	7420	0.00659365	0.0150872	0	FALSE	FALSE	8	Macrophages	non-doublet	grey	False	0	Macrophages	CXCL9$^{hi}$, IDO1$^{hi}$ Mφ
13518_Array4Granulo_GTAGAGATGACA	13518_Array4Granulo	13518_Array4Granulo	monkey_13518_antiCD4	13518_Array4	LLL gr 5	Granuloma	Necropsy	Reinfection	antiCD4	antiCD4	Yes	78000	Lib A+ Lib B (2nd) Mtb Infection	3042	7747	0.010828	0.0235153	0	FALSE	FALSE	5	Macrophages	non-doublet	grey	False	0	Macrophages	S100A4$^{hi}$, CFP$^{hi}$ Monocytes
13518_Array4Granulo_AGCAGGGACAAG	13518_Array4Granulo	13518_Array4Granulo	monkey_13518_antiCD4	13518_Array4	LLL gr 5	Granuloma	Necropsy	Reinfection	antiCD4	antiCD4	Yes	78000	Lib A+ Lib B (2nd) Mtb Infection	3034	7717	0.00044959	0.0461953	0	FALSE	FALSE	16	Mast cells	non-doublet	grey	False	0	Mast cells	LMNA$^{hi}$, IL13$^{hi}$ Mast cells
13518_Array4Granulo_AGGGATTTTGTT	13518_Array4Granulo	13518_Array4Granulo	monkey_13518_antiCD4	13518_Array4	LLL gr 5	Granuloma	Necropsy	Reinfection	antiCD4	antiCD4	Yes	78000	Lib A+ Lib B (2nd) Mtb Infection	3393	8036	0.000330433	0.0149796	0	FALSE	FALSE	17	TNK cells	non-doublet	grey	False	0	T,NK cells	T1T17-like
13518_Array4Granulo_GCGTGGACTGAG	13518_Array4Granulo	13518_Array4Granulo	monkey_13518_antiCD4	13518_Array4	LLL gr 5	Granuloma	Necropsy	Reinfection	antiCD4	antiCD4	Yes	78000	Lib A+ Lib B (2nd) Mtb Infection	3266	8617	0	0.00032769	0	FALSE	FALSE	19	Nonimmune cells	non-doublet	grey	False	0	Alveolar Type 1 cells	Alveolar Type 1 cells
13518_Array4Granulo_GTCTTGGCCGCA	13518_Array4Granulo	13518_Array4Granulo	monkey_13518_antiCD4	13518_Array4	LLL gr 5	Granuloma	Necropsy	Reinfection	antiCD4	antiCD4	Yes	78000	Lib A+ Lib B (2nd) Mtb Infection	2875	8147	0.000796631	0.0051212	0	FALSE	FALSE	8	Macrophages	non-doublet	grey	False	0	Macrophages	CXCL9$^{hi}$, IDO1$^{hi}$ Mφ
13518_Array4Granulo_GGCAGTTTAGCG	13518_Array4Granulo	13518_Array4Granulo	monkey_13518_antiCD4	13518_Array4	LLL gr 5	Granuloma	Necropsy	Reinfection	antiCD4	antiCD4	Yes	78000	Lib A+ Lib B (2nd) Mtb Infection	2890	7418	0.00450294	0.0132779	0	FALSE	FALSE	13	Macrophages	non-doublet	grey	False	0	cDC 2	cDC 2
13518_Array4Granulo_CGATATGACCGT	13518_Array4Granulo	13518_Array4Granulo	monkey_13518_antiCD4	13518_Array4	LLL gr 5	Granuloma	Necropsy	Reinfection	antiCD4	antiCD4	Yes	78000	Lib A+ Lib B (2nd) Mtb Infection	3304	8180	0	0.0361527	0	FALSE	FALSE	17	TNK cells	non-doublet	grey	False	0	T,NK cells	T1T17-like
13518_Array4Granulo_CGCTTAGTTTGA	13518_Array4Granulo	13518_Array4Granulo	monkey_13518_antiCD4	13518_Array4	LLL gr 5	Granuloma	Necropsy	Reinfection	antiCD4	antiCD4	Yes	78000	Lib A+ Lib B (2nd) Mtb Infection	2983	7534	0.00147292	0.0501926	0	FALSE	FALSE	16	Mast cells	non-doublet	grey	False	0	Mast cells	LMNA$^{hi}$, IL13$^{hi}$ Mast cells
13518_Array4Granulo_CCGATCCTGCGC	13518_Array4Granulo	13518_Array4Granulo	monkey_13518_antiCD4	13518_Array4	LLL gr 5	Granuloma	Necropsy	Reinfection	antiCD4	antiCD4	Yes	78000	Lib A+ Lib B (2nd) Mtb Infection	2569	7725	0.00198923	0.0285514	0	FALSE	FALSE	20	Fibroblasts	non-doublet	grey	False	0	Fibroblasts	COL6A2$^{hi}$ Fibroblasts
13518_Array4Granulo_AAACTGCTTGAC	13518_Array4Granulo	13518_Array4Granulo	monkey_13518_antiCD4	13518_Array4	LLL gr 5	Granuloma	Necropsy	Reinfection	antiCD4	antiCD4	Yes	78000	Lib A+ Lib B (2nd) Mtb Infection	3339	8049	0	0.00743363	0	FALSE	FALSE	21	Macrophages	non-doublet	grey	False	0	Macrophages	FABP4$^{hi}$, MCEMP1$^{hi}$ Alveolar Mφ
13518_Array4Granulo_GGAGCGATGACT	13518_Array4Granulo	13518_Array4Granulo	monkey_13518_antiCD4	13518_Array4	LLL gr 5	Granuloma	Necropsy	Reinfection	antiCD4	antiCD4	Yes	78000	Lib A+ Lib B (2nd) Mtb Infection	2833	8098	0	0.0102546	0	FALSE	FALSE	19	Nonimmune cells	non-doublet	grey	False	0	Alveolar Type 2 cells	CXCL17$^{hi}$Alveolar Type 2 cells
13518_Array4Granulo_GCTTACCATCTG	13518_Array4Granulo	13518_Array4Granulo	monkey_13518_antiCD4	13518_Array4	LLL gr 5	Granuloma	Necropsy	Reinfection	antiCD4	antiCD4	Yes	78000	Lib A+ Lib B (2nd) Mtb Infection	3597	7697	0.000352941	0.0298824	0	FALSE	FALSE	16	Mast cells	non-doublet	grey	False	0	Mast cells	DUSP1$^{hi}$, FOS$^{hi}$ Mast cells
13518_Array4Granulo_ATGTCGTTGTCG	13518_Array4Granulo	13518_Array4Granulo	monkey_13518_antiCD4	13518_Array4	LLL gr 5	Granuloma	Necropsy	Reinfection	antiCD4	antiCD4	Yes	78000	Lib A+ Lib B (2nd) Mtb Infection	2903	7172	0.00857803	0.0731332	0	FALSE	FALSE	9	TNK cells	non-doublet	grey	False	0	T,NK cells	$T_{Naive/CM-like}$
13518_Array4Granulo_ACTCGTTGCGGG	13518_Array4Granulo	13518_Array4Granulo	monkey_13518_antiCD4	13518_Array4	LLL gr 5	Granuloma	Necropsy	Reinfection	antiCD4	antiCD4	Yes	78000	Lib A+ Lib B (2nd) Mtb Infection	2847	7658	0.00093633	0.034176	0	FALSE	FALSE	16	Mast cells	non-doublet	grey	False	0	Mast cells	LMNA$^{hi}$, IL13$^{hi}$ Mast cells
13518_Array4Granulo_CGTCATGAGATG	13518_Array4Granulo	13518_Array4Granulo	monkey_13518_antiCD4	13518_Array4	LLL gr 5	Granuloma	Necropsy	Reinfection	antiCD4	antiCD4	Yes	78000	Lib A+ Lib B (2nd) Mtb Infection	3039	7921	0.000567022	0.0183715	0	FALSE	FALSE	10	TNK cells	non-doublet	grey	False	0	T,NK cells	T1T17-like
13518_Array4Granulo_GCTCTCAGGTGT	13518_Array4Granulo	13518_Array4Granulo	monkey_13518_antiCD4	13518_Array4	LLL gr 5	Granuloma	Necropsy	Reinfection	antiCD4	antiCD4	Yes	78000	Lib A+ Lib B (2nd) Mtb Infection	2761	7248	0.00445782	0.0335451	0	FALSE	FALSE	5	Macrophages	non-doublet	grey	False	0	Macrophages	S100A4$^{hi}$, CFP$^{hi}$ Monocytes
13518_Array4Granulo_CCAGGGCCGTCT	13518_Array4Granulo	13518_Array4Granulo	monkey_13518_antiCD4	13518_Array4	LLL gr 5	Granuloma	Necropsy	Reinfection	antiCD4	antiCD4	Yes	78000	Lib A+ Lib B (2nd) Mtb Infection	3041	7730	0.00595573	0.00382065	0	FALSE	FALSE	17	TNK cells	non-doublet	grey	False	0	T,NK cells	T1T17-like
13518_Array4Granulo_ACTGATGACTCA	13518_Array4Granulo	13518_Array4Granulo	monkey_13518_antiCD4	13518_Array4	LLL gr 5	Granuloma	Necropsy	Reinfection	antiCD4	antiCD4	Yes	78000	Lib A+ Lib B (2nd) Mtb Infection	2746	7193	0.00422182	0.05534	0	FALSE	FALSE	13	Macrophages	non-doublet	grey	False	0	cDC 2	cDC 2
13518_Array4Granulo_CCTCCTCCTAGG	13518_Array4Granulo	13518_Array4Granulo	monkey_13518_antiCD4	13518_Array4	LLL gr 5	Granuloma	Necropsy	Reinfection	antiCD4	antiCD4	Yes	78000	Lib A+ Lib B (2nd) Mtb Infection	2960	7421	0.00271483	0.0256138	0	FALSE	FALSE	5	Macrophages	non-doublet	grey	False	0	Macrophages	THBS1$^{hi}$, FCN1$^{hi}$ Mφ
13518_Array4Granulo_GCCGGGACCACG	13518_Array4Granulo	13518_Array4Granulo	monkey_13518_antiCD4	13518_Array4	LLL gr 5	Granuloma	Necropsy	Reinfection	antiCD4	antiCD4	Yes	78000	Lib A+ Lib B (2nd) Mtb Infection	3631	7775	0.00296771	0.0168566	0.000356125	FALSE	FALSE	19	Nonimmune cells	non-doublet	grey	False	0	Alveolar Type 2 cells	MMP7$^{hi}$Alveolar Type 2 cells
13518_Array4Granulo_ATCACCCCGTTG	13518_Array4Granulo	13518_Array4Granulo	monkey_13518_antiCD4	13518_Array4	LLL gr 5	Granuloma	Necropsy	Reinfection	antiCD4	antiCD4	Yes	78000	Lib A+ Lib B (2nd) Mtb Infection	3530	7505	0.00686845	0.0362049	0	FALSE	FALSE	16	Mast cells	non-doublet	grey	False	0	Mast cells	DUSP1$^{hi}$, FOS$^{hi}$ Mast cells
13518_Array4Granulo_CTGACTTACCGC	13518_Array4Granulo	13518_Array4Granulo	monkey_13518_antiCD4	13518_Array4	LLL gr 5	Granuloma	Necropsy	Reinfection	antiCD4	antiCD4	Yes	78000	Lib A+ Lib B (2nd) Mtb Infection	3260	7751	0.00578308	0.0551163	0	FALSE	FALSE	10	TNK cells	non-doublet	grey	False	0	T,NK cells	T1T17-like
13518_Array4Granulo_AACCTCATCGAC	13518_Array4Granulo	13518_Array4Granulo	monkey_13518_antiCD4	13518_Array4	LLL gr 5	Granuloma	Necropsy	Reinfection	antiCD4	antiCD4	Yes	78000	Lib A+ Lib B (2nd) Mtb Infection	2964	7708	0	0.00780326	0	FALSE	FALSE	16	Mast cells	non-doublet	grey	False	0	Mast cells	DUSP1$^{hi}$, FOS$^{hi}$ Mast cells
13518_Array4Granulo_AGCGGCATACGG	13518_Array4Granulo	13518_Array4Granulo	monkey_13518_antiCD4	13518_Array4	LLL gr 5	Granuloma	Necropsy	Reinfection	antiCD4	antiCD4	Yes	78000	Lib A+ Lib B (2nd) Mtb Infection	2996	7347	0.00133027	0.014512	0	FALSE	FALSE	8	Macrophages	non-doublet	grey	False	0	Macrophages	THBS1$^{hi}$, FCN1$^{hi}$ Mφ
13518_Array4Granulo_GCGATACAACGC	13518_Array4Granulo	13518_Array4Granulo	monkey_13518_antiCD4	13518_Array4	LLL gr 5	Granuloma	Necropsy	Reinfection	antiCD4	antiCD4	Yes	78000	Lib A+ Lib B (2nd) Mtb Infection	3169	8099	0.000470201	0.000705302	0	FALSE	FALSE	8	Macrophages	non-doublet	grey	False	0	Macrophages	FABP4$^{hi}$, MCEMP1$^{hi}$ Alveolar Mφ
13518_Array4Granulo_GTATCGGTGCCC	13518_Array4Granulo	13518_Array4Granulo	monkey_13518_antiCD4	13518_Array4	LLL gr 5	Granuloma	Necropsy	Reinfection	antiCD4	antiCD4	Yes	78000	Lib A+ Lib B (2nd) Mtb Infection	3252	7659	0.00252222	0.00360317	0	FALSE	FALSE	8	Macrophages	non-doublet	grey	False	0	Macrophages	FABP4$^{hi}$, MCEMP1$^{hi}$ Alveolar Mφ
13518_Array4Granulo_GCCGCTCGCAAG	13518_Array4Granulo	13518_Array4Granulo	monkey_13518_antiCD4	13518_Array4	LLL gr 5	Granuloma	Necropsy	Reinfection	antiCD4	antiCD4	Yes	78000	Lib A+ Lib B (2nd) Mtb Infection	3260	7904	0	0.0285577	0	FALSE	FALSE	16	Mast cells	non-doublet	grey	False	0	Mast cells	DUSP1$^{hi}$, FOS$^{hi}$ Mast cells
13518_Array4Granulo_CACCTTTCAGAA	13518_Array4Granulo	13518_Array4Granulo	monkey_13518_antiCD4	13518_Array4	LLL gr 5	Granuloma	Necropsy	Reinfection	antiCD4	antiCD4	Yes	78000	Lib A+ Lib B (2nd) Mtb Infection	3140	7779	0.00058713	0.0179662	0	FALSE	FALSE	13	Macrophages	non-doublet	grey	False	0	cDC 2	cDC 2
13518_Array4Granulo_AATTGCCAAAGG	13518_Array4Granulo	13518_Array4Granulo	monkey_13518_antiCD4	13518_Array4	LLL gr 5	Granuloma	Necropsy	Reinfection	antiCD4	antiCD4	Yes	78000	Lib A+ Lib B (2nd) Mtb Infection	2965	7314	0.0202954	0.00800541	0	FALSE	FALSE	8	Macrophages	non-doublet	grey	False	0	Macrophages	FABP4$^{hi}$, MCEMP1$^{hi}$ Alveolar Mφ
13518_Array4Granulo_CGCGGAGGCGCA	13518_Array4Granulo	13518_Array4Granulo	monkey_13518_antiCD4	13518_Array4	LLL gr 5	Granuloma	Necropsy	Reinfection	antiCD4	antiCD4	Yes	78000	Lib A+ Lib B (2nd) Mtb Infection	3055	8016	0	0.00419513	0	FALSE	FALSE	8	Macrophages	non-doublet	grey	False	0	Macrophages	FABP4$^{hi}$, MCEMP1$^{hi}$ Alveolar Mφ
13518_Array4Granulo_CGCACCGCCGCG	13518_Array4Granulo	13518_Array4Granulo	monkey_13518_antiCD4	13518_Array4	LLL gr 5	Granuloma	Necropsy	Reinfection	antiCD4	antiCD4	Yes	78000	Lib A+ Lib B (2nd) Mtb Infection	2928	7809	0.000242984	0.00157939	0	FALSE	FALSE	8	Macrophages	non-doublet	grey	False	0	Macrophages	FABP4$^{hi}$, MCEMP1$^{hi}$ Alveolar Mφ
13518_Array4Granulo_AGGAAGGGGGTA	13518_Array4Granulo	13518_Array4Granulo	monkey_13518_antiCD4	13518_Array4	LLL gr 5	Granuloma	Necropsy	Reinfection	antiCD4	antiCD4	Yes	78000	Lib A+ Lib B (2nd) Mtb Infection	3053	7798	0	0.000858474	0	FALSE	FALSE	21	Macrophages	non-doublet	grey	False	0	Macrophages	FABP4$^{hi}$, MCEMP1$^{hi}$ Alveolar Mφ
13518_Array4Granulo_CATGCGCTATGT	13518_Array4Granulo	13518_Array4Granulo	monkey_13518_antiCD4	13518_Array4	LLL gr 5	Granuloma	Necropsy	Reinfection	antiCD4	antiCD4	Yes	78000	Lib A+ Lib B (2nd) Mtb Infection	3035	7199	0.0221588	0.0307253	0	FALSE	FALSE	5	Macrophages	non-doublet	grey	False	0	cDC 2	cDC 2
13518_Array4Granulo_CGCAGTACTTAT	13518_Array4Granulo	13518_Array4Granulo	monkey_13518_antiCD4	13518_Array4	LLL gr 5	Granuloma	Necropsy	Reinfection	antiCD4	antiCD4	Yes	78000	Lib A+ Lib B (2nd) Mtb Infection	2974	8022	0.000830466	0.00284731	0	FALSE	FALSE	21	Macrophages	non-doublet	grey	False	0	Macrophages	FABP4$^{hi}$, MCEMP1$^{hi}$ Alveolar Mφ
13518_Array4Granulo_AAAGAGCGCGGA	13518_Array4Granulo	13518_Array4Granulo	monkey_13518_antiCD4	13518_Array4	LLL gr 5	Granuloma	Necropsy	Reinfection	antiCD4	antiCD4	Yes	78000	Lib A+ Lib B (2nd) Mtb Infection	2772	7316	0.00623426	0.00851217	0	FALSE	FALSE	13	Macrophages	non-doublet	grey	False	0	cDC 2	cDC 2
13518_Array4Granulo_AGCTAGCATTGT	13518_Array4Granulo	13518_Array4Granulo	monkey_13518_antiCD4	13518_Array4	LLL gr 5	Granuloma	Necropsy	Reinfection	antiCD4	antiCD4	Yes	78000	Lib A+ Lib B (2nd) Mtb Infection	2916	7640	0.000682283	0.0397999	0	FALSE	FALSE	16	Mast cells	non-doublet	grey	False	0	Mast cells	LMNA$^{hi}$, IL13$^{hi}$ Mast cells
13518_Array4Granulo_CTGATCTGGCAA	13518_Array4Granulo	13518_Array4Granulo	monkey_13518_antiCD4	13518_Array4	LLL gr 5	Granuloma	Necropsy	Reinfection	antiCD4	antiCD4	Yes	78000	Lib A+ Lib B (2nd) Mtb Infection	3144	7713	0.000960038	0.0319213	0	FALSE	FALSE	5	Macrophages	non-doublet	grey	False	0	Macrophages	S100A4$^{hi}$, CFP$^{hi}$ Monocytes
13518_Array4Granulo_ACACACGAAATG	13518_Array4Granulo	13518_Array4Granulo	monkey_13518_antiCD4	13518_Array4	LLL gr 5	Granuloma	Necropsy	Reinfection	antiCD4	antiCD4	Yes	78000	Lib A+ Lib B (2nd) Mtb Infection	3073	7943	0	0.0101328	0	FALSE	FALSE	0	TNK cells	non-doublet	grey	False	0	T,NK cells	T1T17-like
13518_Array4Granulo_CTCGAGTCTGGG	13518_Array4Granulo	13518_Array4Granulo	monkey_13518_antiCD4	13518_Array4	LLL gr 5	Granuloma	Necropsy	Reinfection	antiCD4	antiCD4	Yes	78000	Lib A+ Lib B (2nd) Mtb Infection	3191	7587	0.00899477	0.00875167	0	FALSE	FALSE	8	Macrophages	non-doublet	grey	False	0	Macrophages	FABP4$^{hi}$, MCEMP1$^{hi}$ Alveolar Mφ
13518_Array4Granulo_AGTGTCAACCCA	13518_Array4Granulo	13518_Array4Granulo	monkey_13518_antiCD4	13518_Array4	LLL gr 5	Granuloma	Necropsy	Reinfection	antiCD4	antiCD4	Yes	78000	Lib A+ Lib B (2nd) Mtb Infection	3200	7642	0.0116877	0.0107527	0	FALSE	FALSE	8	Macrophages	non-doublet	grey	False	0	Macrophages	FABP4$^{hi}$, MCEMP1$^{hi}$ Alveolar Mφ
13518_Array4Granulo_AGAAGAGATCAG	13518_Array4Granulo	13518_Array4Granulo	monkey_13518_antiCD4	13518_Array4	LLL gr 5	Granuloma	Necropsy	Reinfection	antiCD4	antiCD4	Yes	78000	Lib A+ Lib B (2nd) Mtb Infection	3112	7725	0	0.0017802	0	FALSE	FALSE	8	Macrophages	non-doublet	grey	False	0	Macrophages	FABP4$^{hi}$, MCEMP1$^{hi}$ Alveolar Mφ
13518_Array4Granulo_GGCGGGGTTACG	13518_Array4Granulo	13518_Array4Granulo	monkey_13518_antiCD4	13518_Array4	LLL gr 5	Granuloma	Necropsy	Reinfection	antiCD4	antiCD4	Yes	78000	Lib A+ Lib B (2nd) Mtb Infection	3189	7541	0.00277409	0.00337716	0	FALSE	FALSE	21	Macrophages	non-doublet	grey	False	0	Macrophages	FABP4$^{hi}$, MCEMP1$^{hi}$ Alveolar Mφ
13518_Array4Granulo_CAGATACGCGCA	13518_Array4Granulo	13518_Array4Granulo	monkey_13518_antiCD4	13518_Array4	LLL gr 5	Granuloma	Necropsy	Reinfection	antiCD4	antiCD4	Yes	78000	Lib A+ Lib B (2nd) Mtb Infection	3285	7783	0	0.0263314	0	FALSE	FALSE	16	Mast cells	non-doublet	grey	False	0	Mast cells	DUSP1$^{hi}$, FOS$^{hi}$ Mast cells
13518_Array4Granulo_CTCGGAGAGGTC	13518_Array4Granulo	13518_Array4Granulo	monkey_13518_antiCD4	13518_Array4	LLL gr 5	Granuloma	Necropsy	Reinfection	antiCD4	antiCD4	Yes	78000	Lib A+ Lib B (2nd) Mtb Infection	3023	7464	0.00512943	0.0229035	0	FALSE	FALSE	16	Mast cells	non-doublet	grey	False	0	Mast cells	LMNA$^{hi}$, IL13$^{hi}$ Mast cells
13518_Array4Granulo_GAACAGAACACG	13518_Array4Granulo	13518_Array4Granulo	monkey_13518_antiCD4	13518_Array4	LLL gr 5	Granuloma	Necropsy	Reinfection	antiCD4	antiCD4	Yes	78000	Lib A+ Lib B (2nd) Mtb Infection	2970	7474	0.000582208	0.0255007	0	FALSE	FALSE	16	Mast cells	non-doublet	grey	False	0	Mast cells	DUSP1$^{hi}$, FOS$^{hi}$ Mast cells
13518_Array4Granulo_ACGCGCTGTGTT	13518_Array4Granulo	13518_Array4Granulo	monkey_13518_antiCD4	13518_Array4	LLL gr 5	Granuloma	Necropsy	Reinfection	antiCD4	antiCD4	Yes	78000	Lib A+ Lib B (2nd) Mtb Infection	2931	7263	0.00464199	0.0447952	0	FALSE	FALSE	0	TNK cells	non-doublet	grey	False	0	T,NK cells	T1T17-like
13518_Array4Granulo_CACTGTGGGTGC	13518_Array4Granulo	13518_Array4Granulo	monkey_13518_antiCD4	13518_Array4	LLL gr 5	Granuloma	Necropsy	Reinfection	antiCD4	antiCD4	Yes	78000	Lib A+ Lib B (2nd) Mtb Infection	3293	7608	0.00136503	0.0465249	0	FALSE	FALSE	10	TNK cells	non-doublet	grey	False	0	T,NK cells	T1T17-like
13518_Array4Granulo_GTTGAGATCACT	13518_Array4Granulo	13518_Array4Granulo	monkey_13518_antiCD4	13518_Array4	LLL gr 5	Granuloma	Necropsy	Reinfection	antiCD4	antiCD4	Yes	78000	Lib A+ Lib B (2nd) Mtb Infection	3178	7304	0.00272544	0.0382747	0	FALSE	FALSE	0	TNK cells	non-doublet	grey	False	0	T,NK cells	$T_{Eff-like}$
13518_Array4Granulo_CGCCGAGAACGT	13518_Array4Granulo	13518_Array4Granulo	monkey_13518_antiCD4	13518_Array4	LLL gr 5	Granuloma	Necropsy	Reinfection	antiCD4	antiCD4	Yes	78000	Lib A+ Lib B (2nd) Mtb Infection	2927	7608	0.000599233	0.0116251	0	FALSE	FALSE	8	Macrophages	non-doublet	grey	False	0	Macrophages	FABP4$^{hi}$, MCEMP1$^{hi}$ Alveolar Mφ
13518_Array4Granulo_CCTTATGCTAAG	13518_Array4Granulo	13518_Array4Granulo	monkey_13518_antiCD4	13518_Array4	LLL gr 5	Granuloma	Necropsy	Reinfection	antiCD4	antiCD4	Yes	78000	Lib A+ Lib B (2nd) Mtb Infection	2516	5511	0.00061282	0.0207133	0	FALSE	FALSE	16	Mast cells	non-doublet	grey	False	0	Mast cells	LMNA$^{hi}$, IL13$^{hi}$ Mast cells
13518_Array4Granulo_ATTTCCGCCGTC	13518_Array4Granulo	13518_Array4Granulo	monkey_13518_antiCD4	13518_Array4	LLL gr 5	Granuloma	Necropsy	Reinfection	antiCD4	antiCD4	Yes	78000	Lib A+ Lib B (2nd) Mtb Infection	1795	4573	0.000115888	0.00289721	0	FALSE	FALSE	22	Plasma cells	non-doublet	grey	False	0	Plasma cells	Plasma cells
13518_Array4Granulo_CAGCATGTAAGT	13518_Array4Granulo	13518_Array4Granulo	monkey_13518_antiCD4	13518_Array4	LLL gr 5	Granuloma	Necropsy	Reinfection	antiCD4	antiCD4	Yes	78000	Lib A+ Lib B (2nd) Mtb Infection	2834	6016	0.0440958	0.0502806	0	FALSE	FALSE	5	Macrophages	non-doublet	grey	False	0	cDC 2	cDC 2
13518_Array4Granulo_ATTTCTACACCT	13518_Array4Granulo	13518_Array4Granulo	monkey_13518_antiCD4	13518_Array4	LLL gr 5	Granuloma	Necropsy	Reinfection	antiCD4	antiCD4	Yes	78000	Lib A+ Lib B (2nd) Mtb Infection	3033	7219	0.000120671	0.0229275	0	FALSE	FALSE	13	Macrophages	non-doublet	grey	False	0	cDC 1	cDC 1
13518_Array4Granulo_ACGAGAAAAGGC	13518_Array4Granulo	13518_Array4Granulo	monkey_13518_antiCD4	13518_Array4	LLL gr 5	Granuloma	Necropsy	Reinfection	antiCD4	antiCD4	Yes	78000	Lib A+ Lib B (2nd) Mtb Infection	3535	7611	0.00229385	0.0206447	0	FALSE	FALSE	16	Mast cells	non-doublet	grey	False	0	Mast cells	Proliferating Mast cells
13518_Array4Granulo_ACCTCTCGTCAG	13518_Array4Granulo	13518_Array4Granulo	monkey_13518_antiCD4	13518_Array4	LLL gr 5	Granuloma	Necropsy	Reinfection	antiCD4	antiCD4	Yes	78000	Lib A+ Lib B (2nd) Mtb Infection	2752	7467	0	0.00085974	0	FALSE	FALSE	8	Macrophages	non-doublet	grey	False	0	Macrophages	FABP4$^{hi}$, MCEMP1$^{hi}$ Alveolar Mφ
13518_Array4Granulo_CCACGGGTCTCA	13518_Array4Granulo	13518_Array4Granulo	monkey_13518_antiCD4	13518_Array4	LLL gr 5	Granuloma	Necropsy	Reinfection	antiCD4	antiCD4	Yes	78000	Lib A+ Lib B (2nd) Mtb Infection	3034	7665	0	0.0313464	0	FALSE	FALSE	16	Mast cells	non-doublet	grey	False	0	Mast cells	Proliferating Mast cells
13518_Array4Granulo_CACGAGTTCAGA	13518_Array4Granulo	13518_Array4Granulo	monkey_13518_antiCD4	13518_Array4	LLL gr 5	Granuloma	Necropsy	Reinfection	antiCD4	antiCD4	Yes	78000	Lib A+ Lib B (2nd) Mtb Infection	2589	6654	0.0158209	0.0178132	0	FALSE	FALSE	5	Macrophages	non-doublet	grey	False	0	Macrophages	THBS1$^{hi}$, FCN1$^{hi}$ Mφ
13518_Array4Granulo_ACGGGCGTCCCG	13518_Array4Granulo	13518_Array4Granulo	monkey_13518_antiCD4	13518_Array4	LLL gr 5	Granuloma	Necropsy	Reinfection	antiCD4	antiCD4	Yes	78000	Lib A+ Lib B (2nd) Mtb Infection	2989	7806	0.00136867	0.00149309	0	FALSE	FALSE	8	Macrophages	non-doublet	grey	False	0	Macrophages	FABP4$^{hi}$, MCEMP1$^{hi}$ Alveolar Mφ
13518_Array4Granulo_GTAACACTATAC	13518_Array4Granulo	13518_Array4Granulo	monkey_13518_antiCD4	13518_Array4	LLL gr 5	Granuloma	Necropsy	Reinfection	antiCD4	antiCD4	Yes	78000	Lib A+ Lib B (2nd) Mtb Infection	3054	7251	0.0024423	0.0219807	0	FALSE	FALSE	5	Macrophages	non-doublet	grey	False	0	Macrophages	THBS1$^{hi}$, FCN1$^{hi}$ Mφ
13518_Array4Granulo_AAAACAGCAAGG	13518_Array4Granulo	13518_Array4Granulo	monkey_13518_antiCD4	13518_Array4	LLL gr 5	Granuloma	Necropsy	Reinfection	antiCD4	antiCD4	Yes	78000	Lib A+ Lib B (2nd) Mtb Infection	2870	6811	0.0210884	0.0225427	0	FALSE	FALSE	5	Macrophages	non-doublet	grey	False	0	Macrophages	THBS1$^{hi}$, FCN1$^{hi}$ Mφ
13518_Array4Granulo_GGCTAAGTGCCG	13518_Array4Granulo	13518_Array4Granulo	monkey_13518_antiCD4	13518_Array4	LLL gr 5	Granuloma	Necropsy	Reinfection	antiCD4	antiCD4	Yes	78000	Lib A+ Lib B (2nd) Mtb Infection	3526	7667	0.00073701	0.00958113	0	FALSE	FALSE	8	Macrophages	non-doublet	grey	False	0	Macrophages	FABP4$^{hi}$, MCEMP1$^{hi}$ Alveolar Mφ
13518_Array4Granulo_ATCTTCCCCCTA	13518_Array4Granulo	13518_Array4Granulo	monkey_13518_antiCD4	13518_Array4	LLL gr 5	Granuloma	Necropsy	Reinfection	antiCD4	antiCD4	Yes	78000	Lib A+ Lib B (2nd) Mtb Infection	2749	7260	0.000599377	0.027931	0	FALSE	FALSE	5	Macrophages	non-doublet	grey	False	0	Macrophages	S100A4$^{hi}$, CFP$^{hi}$ Monocytes
13518_Array4Granulo_CCGGATGTGAAA	13518_Array4Granulo	13518_Array4Granulo	monkey_13518_antiCD4	13518_Array4	LLL gr 5	Granuloma	Necropsy	Reinfection	antiCD4	antiCD4	Yes	78000	Lib A+ Lib B (2nd) Mtb Infection	2961	7377	0.00991022	0.0185379	0	FALSE	FALSE	5	Macrophages	non-doublet	grey	False	0	Macrophages	THBS1$^{hi}$, FCN1$^{hi}$ Mφ
13518_Array4Granulo_CTCGGGCACACC	13518_Array4Granulo	13518_Array4Granulo	monkey_13518_antiCD4	13518_Array4	LLL gr 5	Granuloma	Necropsy	Reinfection	antiCD4	antiCD4	Yes	78000	Lib A+ Lib B (2nd) Mtb Infection	3559	7617	0.000744509	0.0188609	0	FALSE	FALSE	15	Macrophages	non-doublet	grey	False	0	Macrophages	CXCL9$^{hi}$, IDO1$^{hi}$ Mφ
13518_Array4Granulo_CAACCCCGCCTA	13518_Array4Granulo	13518_Array4Granulo	monkey_13518_antiCD4	13518_Array4	LLL gr 5	Granuloma	Necropsy	Reinfection	antiCD4	antiCD4	Yes	78000	Lib A+ Lib B (2nd) Mtb Infection	2670	7341	0.00117165	0.0741652	0	FALSE	FALSE	0	TNK cells	non-doublet	grey	False	0	T,NK cells	GZMK$^{hi}$ $T_{EM/PEX-like}$
13518_Array4Granulo_AGCCAAAGATTG	13518_Array4Granulo	13518_Array4Granulo	monkey_13518_antiCD4	13518_Array4	LLL gr 5	Granuloma	Necropsy	Reinfection	antiCD4	antiCD4	Yes	78000	Lib A+ Lib B (2nd) Mtb Infection	3239	7469	0.000856583	0.00379344	0	FALSE	FALSE	8	Macrophages	non-doublet	grey	False	0	Macrophages	FABP4$^{hi}$, MCEMP1$^{hi}$ Alveolar Mφ
13518_Array4Granulo_CTGGTAAGTGCT	13518_Array4Granulo	13518_Array4Granulo	monkey_13518_antiCD4	13518_Array4	LLL gr 5	Granuloma	Necropsy	Reinfection	antiCD4	antiCD4	Yes	78000	Lib A+ Lib B (2nd) Mtb Infection	2979	7733	0	0.0049842	0	FALSE	FALSE	17	TNK cells	non-doublet	grey	False	0	T,NK cells	FURIN$^{hi}$ $T_{M-like}$
13518_Array4Granulo_TATGCCGAGTTG	13518_Array4Granulo	13518_Array4Granulo	monkey_13518_antiCD4	13518_Array4	LLL gr 5	Granuloma	Necropsy	Reinfection	antiCD4	antiCD4	Yes	78000	Lib A+ Lib B (2nd) Mtb Infection	3037	7292	0.00840234	0.00840234	0	FALSE	FALSE	15	Macrophages	non-doublet	grey	False	0	Macrophages	CXCL9$^{hi}$, IDO1$^{hi}$ Mφ
13518_Array4Granulo_ACTCATTACCCA	13518_Array4Granulo	13518_Array4Granulo	monkey_13518_antiCD4	13518_Array4	LLL gr 5	Granuloma	Necropsy	Reinfection	antiCD4	antiCD4	Yes	78000	Lib A+ Lib B (2nd) Mtb Infection	3209	7962	0	0.0149934	0	FALSE	FALSE	17	TNK cells	non-doublet	grey	False	0	T,NK cells	$T_{Naive/CM-like}$
13518_Array4Granulo_ATTGACGTGCCG	13518_Array4Granulo	13518_Array4Granulo	monkey_13518_antiCD4	13518_Array4	LLL gr 5	Granuloma	Necropsy	Reinfection	antiCD4	antiCD4	Yes	78000	Lib A+ Lib B (2nd) Mtb Infection	3075	7770	0.000121124	0.019501	0	FALSE	FALSE	10	TNK cells	non-doublet	grey	False	0	T,NK cells	T1T17-like
13518_Array4Granulo_GCCGGCCTATTC	13518_Array4Granulo	13518_Array4Granulo	monkey_13518_antiCD4	13518_Array4	LLL gr 5	Granuloma	Necropsy	Reinfection	antiCD4	antiCD4	Yes	78000	Lib A+ Lib B (2nd) Mtb Infection	2743	6928	0.000974896	0.0223008	0	FALSE	FALSE	5	Macrophages	non-doublet	grey	False	0	cDC 2	cDC 2
13518_Array4Granulo_AAATCGTAGTTG	13518_Array4Granulo	13518_Array4Granulo	monkey_13518_antiCD4	13518_Array4	LLL gr 5	Granuloma	Necropsy	Reinfection	antiCD4	antiCD4	Yes	78000	Lib A+ Lib B (2nd) Mtb Infection	2697	7337	0.000375047	0.0016252	0	FALSE	FALSE	8	Macrophages	non-doublet	grey	False	0	Macrophages	FABP4$^{hi}$, MCEMP1$^{hi}$ Alveolar Mφ
13518_Array4Granulo_GACGCGATTTCG	13518_Array4Granulo	13518_Array4Granulo	monkey_13518_antiCD4	13518_Array4	LLL gr 5	Granuloma	Necropsy	Reinfection	antiCD4	antiCD4	Yes	78000	Lib A+ Lib B (2nd) Mtb Infection	2800	6492	0.0120948	0.0238155	0	FALSE	FALSE	8	Macrophages	non-doublet	grey	False	0	Macrophages	C1QB$^{hi}$, C1QA$^{hi}$ Mφ
13518_Array4Granulo_GCGGGTCGAAGT	13518_Array4Granulo	13518_Array4Granulo	monkey_13518_antiCD4	13518_Array4	LLL gr 5	Granuloma	Necropsy	Reinfection	antiCD4	antiCD4	Yes	78000	Lib A+ Lib B (2nd) Mtb Infection	3206	7599	0	0.0122721	0	FALSE	FALSE	10	TNK cells	non-doublet	grey	False	0	T,NK cells	T1T17-like
13518_Array4Granulo_AGGAGTGGATAA	13518_Array4Granulo	13518_Array4Granulo	monkey_13518_antiCD4	13518_Array4	LLL gr 5	Granuloma	Necropsy	Reinfection	antiCD4	antiCD4	Yes	78000	Lib A+ Lib B (2nd) Mtb Infection	2686	6953	0.016531	0.00308414	0	FALSE	FALSE	15	Macrophages	non-doublet	grey	False	0	Macrophages	CXCL9$^{hi}$, IDO1$^{hi}$ Mφ
13518_Array4Granulo_GTAATTTAAGAC	13518_Array4Granulo	13518_Array4Granulo	monkey_13518_antiCD4	13518_Array4	LLL gr 5	Granuloma	Necropsy	Reinfection	antiCD4	antiCD4	Yes	78000	Lib A+ Lib B (2nd) Mtb Infection	2445	6832	0.00533168	0.00892746	0	FALSE	FALSE	5	Macrophages	non-doublet	grey	False	0	Macrophages	THBS1$^{hi}$, FCN1$^{hi}$ Mφ
13518_Array4Granulo_GCCACTATAAGC	13518_Array4Granulo	13518_Array4Granulo	monkey_13518_antiCD4	13518_Array4	LLL gr 5	Granuloma	Necropsy	Reinfection	antiCD4	antiCD4	Yes	78000	Lib A+ Lib B (2nd) Mtb Infection	2878	7142	0	0.048127	0	FALSE	FALSE	6	TNK cells	non-doublet	grey	False	0	T,NK cells	NK-like
13518_Array4Granulo_CCGCTGAGCTGC	13518_Array4Granulo	13518_Array4Granulo	monkey_13518_antiCD4	13518_Array4	LLL gr 5	Granuloma	Necropsy	Reinfection	antiCD4	antiCD4	Yes	78000	Lib A+ Lib B (2nd) Mtb Infection	2557	7341	0.00215879	0.0290237	0	FALSE	FALSE	5	Macrophages	non-doublet	grey	False	0	Macrophages	S100A4$^{hi}$, CFP$^{hi}$ Monocytes
13518_Array4Granulo_CTACCTGGATTC	13518_Array4Granulo	13518_Array4Granulo	monkey_13518_antiCD4	13518_Array4	LLL gr 5	Granuloma	Necropsy	Reinfection	antiCD4	antiCD4	Yes	78000	Lib A+ Lib B (2nd) Mtb Infection	2144	6982	0.00898683	0.00393943	0	FALSE	FALSE	14	Macrophages	non-doublet	grey	False	0	Macrophages	C1QB$^{hi}$, C1QA$^{hi}$ Mφ
13518_Array4Granulo_CCCCCGTCCACG	13518_Array4Granulo	13518_Array4Granulo	monkey_13518_antiCD4	13518_Array4	LLL gr 5	Granuloma	Necropsy	Reinfection	antiCD4	antiCD4	Yes	78000	Lib A+ Lib B (2nd) Mtb Infection	3116	7441	0.0012655	0.0186029	0	FALSE	FALSE	5	Macrophages	non-doublet	grey	False	0	Macrophages	S100A4$^{hi}$, CFP$^{hi}$ Monocytes
13518_Array4Granulo_GGTGGTCAGTGG	13518_Array4Granulo	13518_Array4Granulo	monkey_13518_antiCD4	13518_Array4	LLL gr 5	Granuloma	Necropsy	Reinfection	antiCD4	antiCD4	Yes	78000	Lib A+ Lib B (2nd) Mtb Infection	3170	7195	0.0116658	0.00953337	0	FALSE	FALSE	15	Macrophages	non-doublet	grey	False	0	Macrophages	CXCL9$^{hi}$, IDO1$^{hi}$ Mφ
13518_Array4Granulo_ACCGCCCGAGCC	13518_Array4Granulo	13518_Array4Granulo	monkey_13518_antiCD4	13518_Array4	LLL gr 5	Granuloma	Necropsy	Reinfection	antiCD4	antiCD4	Yes	78000	Lib A+ Lib B (2nd) Mtb Infection	2788	7321	0.00391342	0.0361991	0	FALSE	FALSE	13	Macrophages	non-doublet	grey	False	0	cDC 2	cDC 2
13518_Array4Granulo_AGTGTGTGAGCT	13518_Array4Granulo	13518_Array4Granulo	monkey_13518_antiCD4	13518_Array4	LLL gr 5	Granuloma	Necropsy	Reinfection	antiCD4	antiCD4	Yes	78000	Lib A+ Lib B (2nd) Mtb Infection	2669	6652	0.00675178	0.00859317	0	FALSE	FALSE	8	Macrophages	non-doublet	grey	False	0	Macrophages	FABP4$^{hi}$, MCEMP1$^{hi}$ Alveolar Mφ
13518_Array4Granulo_AGCCGATTGGAA	13518_Array4Granulo	13518_Array4Granulo	monkey_13518_antiCD4	13518_Array4	LLL gr 5	Granuloma	Necropsy	Reinfection	antiCD4	antiCD4	Yes	78000	Lib A+ Lib B (2nd) Mtb Infection	3024	6977	0.00151592	0.0204649	0	FALSE	FALSE	5	Macrophages	non-doublet	grey	False	0	Macrophages	THBS1$^{hi}$, FCN1$^{hi}$ Mφ
13518_Array4Granulo_CGGCGTCTTGCT	13518_Array4Granulo	13518_Array4Granulo	monkey_13518_antiCD4	13518_Array4	LLL gr 5	Granuloma	Necropsy	Reinfection	antiCD4	antiCD4	Yes	78000	Lib A+ Lib B (2nd) Mtb Infection	3386	6817	0.0131764	0.0131764	0	FALSE	FALSE	19	Nonimmune cells	non-doublet	grey	False	0	Alveolar Type 2 cells	Alveolar Type 2 cells
13518_Array4Granulo_AACTCCTTCTTT	13518_Array4Granulo	13518_Array4Granulo	monkey_13518_antiCD4	13518_Array4	LLL gr 5	Granuloma	Necropsy	Reinfection	antiCD4	antiCD4	Yes	78000	Lib A+ Lib B (2nd) Mtb Infection	2625	6888	0.00289017	0.0216763	0	FALSE	FALSE	6	TNK cells	non-doublet	grey	False	0	T,NK cells	$T_{EMRA-like}$
13518_Array4Granulo_CGGGGCAGATGC	13518_Array4Granulo	13518_Array4Granulo	monkey_13518_antiCD4	13518_Array4	LLL gr 5	Granuloma	Necropsy	Reinfection	antiCD4	antiCD4	Yes	78000	Lib A+ Lib B (2nd) Mtb Infection	2634	7031	0.00206762	0.0495013	0	FALSE	FALSE	16	Mast cells	non-doublet	grey	False	0	Mast cells	DUSP1$^{hi}$, FOS$^{hi}$ Mast cells
13518_Array4Granulo_GTTACCGCTGCG	13518_Array4Granulo	13518_Array4Granulo	monkey_13518_antiCD4	13518_Array4	LLL gr 5	Granuloma	Necropsy	Reinfection	antiCD4	antiCD4	Yes	78000	Lib A+ Lib B (2nd) Mtb Infection	2659	7101	0.000507808	0.0231052	0	FALSE	FALSE	16	Mast cells	non-doublet	grey	False	0	Mast cells	LMNA$^{hi}$, IL13$^{hi}$ Mast cells
13518_Array4Granulo_CCCATCAAATCT	13518_Array4Granulo	13518_Array4Granulo	monkey_13518_antiCD4	13518_Array4	LLL gr 5	Granuloma	Necropsy	Reinfection	antiCD4	antiCD4	Yes	78000	Lib A+ Lib B (2nd) Mtb Infection	3163	7581	0	0.0149437	0	FALSE	FALSE	17	TNK cells	non-doublet	grey	False	0	T,NK cells	T1T17-like
13518_Array4Granulo_CGTGCCGGCTCA	13518_Array4Granulo	13518_Array4Granulo	monkey_13518_antiCD4	13518_Array4	LLL gr 5	Granuloma	Necropsy	Reinfection	antiCD4	antiCD4	Yes	78000	Lib A+ Lib B (2nd) Mtb Infection	2838	7229	0	0.0450284	0	FALSE	FALSE	16	Mast cells	non-doublet	grey	False	0	Mast cells	DUSP1$^{hi}$, FOS$^{hi}$ Mast cells
13518_Array4Granulo_CCAGACGCCTGT	13518_Array4Granulo	13518_Array4Granulo	monkey_13518_antiCD4	13518_Array4	LLL gr 5	Granuloma	Necropsy	Reinfection	antiCD4	antiCD4	Yes	78000	Lib A+ Lib B (2nd) Mtb Infection	2976	7148	0.00418874	0.0437354	0	FALSE	FALSE	16	Mast cells	non-doublet	grey	False	0	Mast cells	DUSP1$^{hi}$, FOS$^{hi}$ Mast cells
13518_Array4Granulo_ATTTAGTGCCCA	13518_Array4Granulo	13518_Array4Granulo	monkey_13518_antiCD4	13518_Array4	LLL gr 5	Granuloma	Necropsy	Reinfection	antiCD4	antiCD4	Yes	78000	Lib A+ Lib B (2nd) Mtb Infection	2932	7129	0.00295326	0.00205444	0	FALSE	FALSE	8	Macrophages	non-doublet	grey	False	0	Macrophages	FABP4$^{hi}$, MCEMP1$^{hi}$ Alveolar Mφ
13518_Array4Granulo_GCTACTTTGGTC	13518_Array4Granulo	13518_Array4Granulo	monkey_13518_antiCD4	13518_Array4	LLL gr 5	Granuloma	Necropsy	Reinfection	antiCD4	antiCD4	Yes	78000	Lib A+ Lib B (2nd) Mtb Infection	2990	7194	0.00394234	0.0176173	0	FALSE	FALSE	17	TNK cells	non-doublet	grey	False	0	T,NK cells	T1T17-like
13518_Array4Granulo_CTCTTCAAACTC	13518_Array4Granulo	13518_Array4Granulo	monkey_13518_antiCD4	13518_Array4	LLL gr 5	Granuloma	Necropsy	Reinfection	antiCD4	antiCD4	Yes	78000	Lib A+ Lib B (2nd) Mtb Infection	2980	7254	0	0.040443	0	FALSE	FALSE	6	TNK cells	non-doublet	grey	False	0	T,NK cells	NK-like
13518_Array4Granulo_ATTGCAACACTG	13518_Array4Granulo	13518_Array4Granulo	monkey_13518_antiCD4	13518_Array4	LLL gr 5	Granuloma	Necropsy	Reinfection	antiCD4	antiCD4	Yes	78000	Lib A+ Lib B (2nd) Mtb Infection	2936	7030	0.000899165	0.0285164	0	FALSE	FALSE	15	Macrophages	non-doublet	grey	False	0	Macrophages	CXCL9$^{hi}$, IDO1$^{hi}$ Mφ
13518_Array4Granulo_AATGATTACCAC	13518_Array4Granulo	13518_Array4Granulo	monkey_13518_antiCD4	13518_Array4	LLL gr 5	Granuloma	Necropsy	Reinfection	antiCD4	antiCD4	Yes	78000	Lib A+ Lib B (2nd) Mtb Infection	3068	7478	0	0.0150602	0	FALSE	FALSE	17	TNK cells	non-doublet	grey	False	0	T,NK cells	T1T17-like
13518_Array4Granulo_GCATGTGACGTG	13518_Array4Granulo	13518_Array4Granulo	monkey_13518_antiCD4	13518_Array4	LLL gr 5	Granuloma	Necropsy	Reinfection	antiCD4	antiCD4	Yes	78000	Lib A+ Lib B (2nd) Mtb Infection	2649	7164	0.000260112	0.0055924	0	FALSE	FALSE	15	Macrophages	non-doublet	grey	False	0	Macrophages	CXCL9$^{hi}$, IDO1$^{hi}$ Mφ
13518_Array4Granulo_GTCTGGCTGGGC	13518_Array4Granulo	13518_Array4Granulo	monkey_13518_antiCD4	13518_Array4	LLL gr 5	Granuloma	Necropsy	Reinfection	antiCD4	antiCD4	Yes	78000	Lib A+ Lib B (2nd) Mtb Infection	2755	6412	0.0137487	0.014001	0	FALSE	FALSE	5	Macrophages	non-doublet	grey	False	0	Macrophages	THBS1$^{hi}$, FCN1$^{hi}$ Mφ
13518_Array4Granulo_CGCACTACATTC	13518_Array4Granulo	13518_Array4Granulo	monkey_13518_antiCD4	13518_Array4	LLL gr 5	Granuloma	Necropsy	Reinfection	antiCD4	antiCD4	Yes	78000	Lib A+ Lib B (2nd) Mtb Infection	2596	7066	0.003367	0.032893	0	FALSE	FALSE	5	Macrophages	non-doublet	grey	False	0	Macrophages	S100A4$^{hi}$, CFP$^{hi}$ Monocytes
13518_Array4Granulo_CTATCTACCAGT	13518_Array4Granulo	13518_Array4Granulo	monkey_13518_antiCD4	13518_Array4	LLL gr 5	Granuloma	Necropsy	Reinfection	antiCD4	antiCD4	Yes	78000	Lib A+ Lib B (2nd) Mtb Infection	2890	7079	0.00285395	0.0460355	0	FALSE	FALSE	10	TNK cells	non-doublet	grey	False	0	T,NK cells	T1T17-like
13518_Array4Granulo_AGAACCTTAAAA	13518_Array4Granulo	13518_Array4Granulo	monkey_13518_antiCD4	13518_Array4	LLL gr 5	Granuloma	Necropsy	Reinfection	antiCD4	antiCD4	Yes	78000	Lib A+ Lib B (2nd) Mtb Infection	3083	7331	0.000890019	0.0041958	0	FALSE	FALSE	8	Macrophages	non-doublet	grey	False	0	Macrophages	FABP4$^{hi}$, MCEMP1$^{hi}$ Alveolar Mφ
13518_Array4Granulo_GTATCTTTTCCA	13518_Array4Granulo	13518_Array4Granulo	monkey_13518_antiCD4	13518_Array4	LLL gr 5	Granuloma	Necropsy	Reinfection	antiCD4	antiCD4	Yes	78000	Lib A+ Lib B (2nd) Mtb Infection	2864	6999	0.00969388	0.00943878	0	FALSE	FALSE	5	Macrophages	non-doublet	grey	False	0	Macrophages	THBS1$^{hi}$, FCN1$^{hi}$ Mφ
13518_Array4Granulo_ACCTAGTTAATC	13518_Array4Granulo	13518_Array4Granulo	monkey_13518_antiCD4	13518_Array4	LLL gr 5	Granuloma	Necropsy	Reinfection	antiCD4	antiCD4	Yes	78000	Lib A+ Lib B (2nd) Mtb Infection	3011	7404	0	0.0104355	0	FALSE	FALSE	15	Macrophages	non-doublet	grey	False	0	Macrophages	CXCL9$^{hi}$, IDO1$^{hi}$ Mφ
13518_Array4Granulo_CTCTGCAAACTG	13518_Array4Granulo	13518_Array4Granulo	monkey_13518_antiCD4	13518_Array4	LLL gr 5	Granuloma	Necropsy	Reinfection	antiCD4	antiCD4	Yes	78000	Lib A+ Lib B (2nd) Mtb Infection	3211	7160	0.000125109	0.0304016	0	FALSE	FALSE	16	Mast cells	non-doublet	grey	False	0	Mast cells	LMNA$^{hi}$, IL13$^{hi}$ Mast cells
13518_Array4Granulo_CCATCGCCTCAC	13518_Array4Granulo	13518_Array4Granulo	monkey_13518_antiCD4	13518_Array4	LLL gr 5	Granuloma	Necropsy	Reinfection	antiCD4	antiCD4	Yes	78000	Lib A+ Lib B (2nd) Mtb Infection	2508	6871	0.000869889	0.0473468	0	FALSE	FALSE	6	TNK cells	non-doublet	grey	False	0	T,NK cells	ILC-like
13518_Array4Granulo_GAACGAAGGTGT	13518_Array4Granulo	13518_Array4Granulo	monkey_13518_antiCD4	13518_Array4	LLL gr 5	Granuloma	Necropsy	Reinfection	antiCD4	antiCD4	Yes	78000	Lib A+ Lib B (2nd) Mtb Infection	3053	7155	0.000128419	0.0231154	0	FALSE	FALSE	16	Mast cells	non-doublet	grey	False	0	Mast cells	LMNA$^{hi}$, IL13$^{hi}$ Mast cells
13518_Array4Granulo_CGGACCCCAGGA	13518_Array4Granulo	13518_Array4Granulo	monkey_13518_antiCD4	13518_Array4	LLL gr 5	Granuloma	Necropsy	Reinfection	antiCD4	antiCD4	Yes	78000	Lib A+ Lib B (2nd) Mtb Infection	2751	6991	0.000507614	0.0338832	0	FALSE	FALSE	6	TNK cells	non-doublet	grey	False	0	T,NK cells	$T_{EMRA-like}$
13518_Array4Granulo_GACACTCCTTAA	13518_Array4Granulo	13518_Array4Granulo	monkey_13518_antiCD4	13518_Array4	LLL gr 5	Granuloma	Necropsy	Reinfection	antiCD4	antiCD4	Yes	78000	Lib A+ Lib B (2nd) Mtb Infection	2372	7207	0	0.00184989	0	FALSE	FALSE	15	Macrophages	non-doublet	grey	False	0	Macrophages	CXCL9$^{hi}$, IDO1$^{hi}$ Mφ
13518_Array4Granulo_ATAGGATGCCAG	13518_Array4Granulo	13518_Array4Granulo	monkey_13518_antiCD4	13518_Array4	LLL gr 5	Granuloma	Necropsy	Reinfection	antiCD4	antiCD4	Yes	78000	Lib A+ Lib B (2nd) Mtb Infection	3163	6233	0.00245859	0.0271739	0	FALSE	FALSE	1	Macrophages	non-doublet	grey	False	0	Macrophages	FABP4$^{hi}$, MCEMP1$^{hi}$ Alveolar Mφ
13518_Array4Granulo_CAGGTATCTGAT	13518_Array4Granulo	13518_Array4Granulo	monkey_13518_antiCD4	13518_Array4	LLL gr 5	Granuloma	Necropsy	Reinfection	antiCD4	antiCD4	Yes	78000	Lib A+ Lib B (2nd) Mtb Infection	2625	7026	0.000121758	0.0311701	0	FALSE	FALSE	10	TNK cells	non-doublet	grey	False	0	T,NK cells	T1T17-like
13518_Array4Granulo_AGGTGCTTCTCG	13518_Array4Granulo	13518_Array4Granulo	monkey_13518_antiCD4	13518_Array4	LLL gr 5	Granuloma	Necropsy	Reinfection	antiCD4	antiCD4	Yes	78000	Lib A+ Lib B (2nd) Mtb Infection	3027	6865	0.00171958	0.00277778	0	FALSE	FALSE	8	Macrophages	non-doublet	grey	False	0	Macrophages	FABP4$^{hi}$, MCEMP1$^{hi}$ Alveolar Mφ
13518_Array4Granulo_ACTTTAACCGCC	13518_Array4Granulo	13518_Array4Granulo	monkey_13518_antiCD4	13518_Array4	LLL gr 5	Granuloma	Necropsy	Reinfection	antiCD4	antiCD4	Yes	78000	Lib A+ Lib B (2nd) Mtb Infection	2553	6842	0.000126056	0.0376907	0	FALSE	FALSE	12	TNK cells	non-doublet	grey	False	0	T,NK cells	NK-like
13518_Array4Granulo_CTTAGTGAGCAC	13518_Array4Granulo	13518_Array4Granulo	monkey_13518_antiCD4	13518_Array4	LLL gr 5	Granuloma	Necropsy	Reinfection	antiCD4	antiCD4	Yes	78000	Lib A+ Lib B (2nd) Mtb Infection	2616	6754	0.00243965	0.0458398	0	FALSE	FALSE	16	Mast cells	non-doublet	grey	False	0	Mast cells	LMNA$^{hi}$, IL13$^{hi}$ Mast cells
13518_Array4Granulo_TTCGATAGTGTG	13518_Array4Granulo	13518_Array4Granulo	monkey_13518_antiCD4	13518_Array4	LLL gr 5	Granuloma	Necropsy	Reinfection	antiCD4	antiCD4	Yes	78000	Lib A+ Lib B (2nd) Mtb Infection	2709	6815	0.00454074	0.00285418	0	FALSE	FALSE	8	Macrophages	non-doublet	grey	False	0	Macrophages	FABP4$^{hi}$, MCEMP1$^{hi}$ Alveolar Mφ
13518_Array4Granulo_GATAAATCTAGA	13518_Array4Granulo	13518_Array4Granulo	monkey_13518_antiCD4	13518_Array4	LLL gr 5	Granuloma	Necropsy	Reinfection	antiCD4	antiCD4	Yes	78000	Lib A+ Lib B (2nd) Mtb Infection	2793	6708	0	0.0223705	0	FALSE	FALSE	16	Mast cells	non-doublet	grey	False	0	Mast cells	DUSP1$^{hi}$, FOS$^{hi}$ Mast cells
13518_Array4Granulo_AAACCGCGGTCT	13518_Array4Granulo	13518_Array4Granulo	monkey_13518_antiCD4	13518_Array4	LLL gr 5	Granuloma	Necropsy	Reinfection	antiCD4	antiCD4	Yes	78000	Lib A+ Lib B (2nd) Mtb Infection	1592	3922	0.00119363	0.00888594	0	FALSE	FALSE	22	Plasma cells	non-doublet	grey	False	0	Plasma cells	Plasma cells
13518_Array4Granulo_CTTAGTTCTAAA	13518_Array4Granulo	13518_Array4Granulo	monkey_13518_antiCD4	13518_Array4	LLL gr 5	Granuloma	Necropsy	Reinfection	antiCD4	antiCD4	Yes	78000	Lib A+ Lib B (2nd) Mtb Infection	1751	4096	0.00102696	0.00166881	0	FALSE	FALSE	22	Plasma cells	non-doublet	grey	False	0	Plasma cells	Plasma cells
13518_Array4Granulo_CGTATCCAGCGT	13518_Array4Granulo	13518_Array4Granulo	monkey_13518_antiCD4	13518_Array4	LLL gr 5	Granuloma	Necropsy	Reinfection	antiCD4	antiCD4	Yes	78000	Lib A+ Lib B (2nd) Mtb Infection	2670	6840	0.00038835	0.0194175	0	FALSE	FALSE	0	TNK cells	non-doublet	grey	False	0	T,NK cells	$T_{Eff-like}$
13518_Array4Granulo_CACGACGCGTGC	13518_Array4Granulo	13518_Array4Granulo	monkey_13518_antiCD4	13518_Array4	LLL gr 5	Granuloma	Necropsy	Reinfection	antiCD4	antiCD4	Yes	78000	Lib A+ Lib B (2nd) Mtb Infection	2605	6280	0.0146594	0.0444838	0	FALSE	FALSE	17	TNK cells	non-doublet	grey	False	0	T,NK cells	T1T17-like
13518_Array4Granulo_CCCGTAGGATCT	13518_Array4Granulo	13518_Array4Granulo	monkey_13518_antiCD4	13518_Array4	LLL gr 5	Granuloma	Necropsy	Reinfection	antiCD4	antiCD4	Yes	78000	Lib A+ Lib B (2nd) Mtb Infection	2728	6962	0.000381971	0.0319582	0	FALSE	FALSE	10	TNK cells	non-doublet	grey	False	0	T,NK cells	T1T17-like
13518_Array4Granulo_ACAAAATTAGGA	13518_Array4Granulo	13518_Array4Granulo	monkey_13518_antiCD4	13518_Array4	LLL gr 5	Granuloma	Necropsy	Reinfection	antiCD4	antiCD4	Yes	78000	Lib A+ Lib B (2nd) Mtb Infection	2626	7013	0.000382751	0.0155652	0	FALSE	FALSE	10	TNK cells	non-doublet	grey	False	0	T,NK cells	$T_{Eff-like}$
13518_Array4Granulo_ACAGACCTCATT	13518_Array4Granulo	13518_Array4Granulo	monkey_13518_antiCD4	13518_Array4	LLL gr 5	Granuloma	Necropsy	Reinfection	antiCD4	antiCD4	Yes	78000	Lib A+ Lib B (2nd) Mtb Infection	2785	6574	0.00205155	0.0541095	0	FALSE	FALSE	0	TNK cells	non-doublet	grey	False	0	T,NK cells	Tc17-like
13518_Array4Granulo_GCAAATCAGATC	13518_Array4Granulo	13518_Array4Granulo	monkey_13518_antiCD4	13518_Array4	LLL gr 5	Granuloma	Necropsy	Reinfection	antiCD4	antiCD4	Yes	78000	Lib A+ Lib B (2nd) Mtb Infection	2621	6514	0.0031554	0.0184065	0	FALSE	FALSE	13	Macrophages	non-doublet	grey	False	0	pDCs	pDCs
13518_Array4Granulo_ATCCCACGTGAT	13518_Array4Granulo	13518_Array4Granulo	monkey_13518_antiCD4	13518_Array4	LLL gr 5	Granuloma	Necropsy	Reinfection	antiCD4	antiCD4	Yes	78000	Lib A+ Lib B (2nd) Mtb Infection	2708	6660	0.00133618	0.0108231	0	FALSE	FALSE	10	TNK cells	non-doublet	grey	False	0	T,NK cells	FURIN$^{hi}$ $T_{M-like}$
13518_Array4Granulo_AGGCTGTACTTC	13518_Array4Granulo	13518_Array4Granulo	monkey_13518_antiCD4	13518_Array4	LLL gr 5	Granuloma	Necropsy	Reinfection	antiCD4	antiCD4	Yes	78000	Lib A+ Lib B (2nd) Mtb Infection	2821	6729	0	0.0266701	0	FALSE	FALSE	16	Mast cells	non-doublet	grey	False	0	Mast cells	DUSP1$^{hi}$, FOS$^{hi}$ Mast cells
13518_Array4Granulo_GGAGCCCGCGTT	13518_Array4Granulo	13518_Array4Granulo	monkey_13518_antiCD4	13518_Array4	LLL gr 5	Granuloma	Necropsy	Reinfection	antiCD4	antiCD4	Yes	78000	Lib A+ Lib B (2nd) Mtb Infection	2603	7055	0	0.00351304	0	FALSE	FALSE	8	Macrophages	non-doublet	grey	False	0	Macrophages	FABP4$^{hi}$, MCEMP1$^{hi}$ Alveolar Mφ
13518_Array4Granulo_CTCTTGTTTACC	13518_Array4Granulo	13518_Array4Granulo	monkey_13518_antiCD4	13518_Array4	LLL gr 5	Granuloma	Necropsy	Reinfection	antiCD4	antiCD4	Yes	78000	Lib A+ Lib B (2nd) Mtb Infection	3091	6636	0	0.0382281	0	FALSE	FALSE	16	Mast cells	non-doublet	grey	False	0	Mast cells	DUSP1$^{hi}$, FOS$^{hi}$ Mast cells
13518_Array4Granulo_CCGAGATGGTAT	13518_Array4Granulo	13518_Array4Granulo	monkey_13518_antiCD4	13518_Array4	LLL gr 5	Granuloma	Necropsy	Reinfection	antiCD4	antiCD4	Yes	78000	Lib A+ Lib B (2nd) Mtb Infection	2842	6976	0.00143998	0.00602173	0	FALSE	FALSE	20	Fibroblasts	non-doublet	grey	False	0	Fibroblasts	LTBP1$^{hi}$ Fibroblasts
13518_Array4Granulo_GAATTACGCGTC	13518_Array4Granulo	13518_Array4Granulo	monkey_13518_antiCD4	13518_Array4	LLL gr 5	Granuloma	Necropsy	Reinfection	antiCD4	antiCD4	Yes	78000	Lib A+ Lib B (2nd) Mtb Infection	2845	7157	0	0.00644579	0	FALSE	FALSE	17	TNK cells	non-doublet	grey	False	0	T,NK cells	T1T17-like
13518_Array4Granulo_GAGGACGTCTCG	13518_Array4Granulo	13518_Array4Granulo	monkey_13518_antiCD4	13518_Array4	LLL gr 5	Granuloma	Necropsy	Reinfection	antiCD4	antiCD4	Yes	78000	Lib A+ Lib B (2nd) Mtb Infection	2922	6539	0.000401123	0.0255382	0	FALSE	FALSE	13	Macrophages	non-doublet	grey	False	0	cDC 1	cDC 1
13518_Array4Granulo_GGGAGCTCGCGC	13518_Array4Granulo	13518_Array4Granulo	monkey_13518_antiCD4	13518_Array4	LLL gr 5	Granuloma	Necropsy	Reinfection	antiCD4	antiCD4	Yes	78000	Lib A+ Lib B (2nd) Mtb Infection	2671	5335	0.00423669	0.0203361	0	FALSE	FALSE	22	Plasma cells	non-doublet	grey	False	0	Plasma cells	Plasma cells
13518_Array4Granulo_GTGTAGTATTTG	13518_Array4Granulo	13518_Array4Granulo	monkey_13518_antiCD4	13518_Array4	LLL gr 5	Granuloma	Necropsy	Reinfection	antiCD4	antiCD4	Yes	78000	Lib A+ Lib B (2nd) Mtb Infection	2824	6072	0.0101087	0.0298206	0	FALSE	FALSE	5	Macrophages	non-doublet	grey	False	0	cDC 2	cDC 2
13518_Array4Granulo_GCCGTGGTACTT	13518_Array4Granulo	13518_Array4Granulo	monkey_13518_antiCD4	13518_Array4	LLL gr 5	Granuloma	Necropsy	Reinfection	antiCD4	antiCD4	Yes	78000	Lib A+ Lib B (2nd) Mtb Infection	2628	6298	0.0151599	0.0191566	0	FALSE	FALSE	5	Macrophages	non-doublet	grey	False	0	Macrophages	THBS1$^{hi}$, FCN1$^{hi}$ Mφ
13518_Array4Granulo_CGTCTAAGTGGA	13518_Array4Granulo	13518_Array4Granulo	monkey_13518_antiCD4	13518_Array4	LLL gr 5	Granuloma	Necropsy	Reinfection	antiCD4	antiCD4	Yes	78000	Lib A+ Lib B (2nd) Mtb Infection	2826	6946	0.00160342	0.00521112	0	FALSE	FALSE	20	Fibroblasts	non-doublet	grey	False	0	Fibroblasts	EGFL6$^{hi}$ Fibroblasts
13518_Array4Granulo_TCTCCGATGCTG	13518_Array4Granulo	13518_Array4Granulo	monkey_13518_antiCD4	13518_Array4	LLL gr 5	Granuloma	Necropsy	Reinfection	antiCD4	antiCD4	Yes	78000	Lib A+ Lib B (2nd) Mtb Infection	3049	7061	0.000132538	0.00980782	0	FALSE	FALSE	20	Fibroblasts	non-doublet	grey	False	0	Fibroblasts	COL6A2$^{hi}$ Fibroblasts
13518_Array4Granulo_AACCAGGTCTTG	13518_Array4Granulo	13518_Array4Granulo	monkey_13518_antiCD4	13518_Array4	LLL gr 5	Granuloma	Necropsy	Reinfection	antiCD4	antiCD4	Yes	78000	Lib A+ Lib B (2nd) Mtb Infection	2339	6314	0.0101731	0.0198177	0	FALSE	FALSE	5	Macrophages	non-doublet	grey	False	0	Macrophages	S100A4$^{hi}$, CFP$^{hi}$ Monocytes
13518_Array4Granulo_GGCTGATGCACC	13518_Array4Granulo	13518_Array4Granulo	monkey_13518_antiCD4	13518_Array4	LLL gr 5	Granuloma	Necropsy	Reinfection	antiCD4	antiCD4	Yes	78000	Lib A+ Lib B (2nd) Mtb Infection	2810	6812	0.00315748	0.0347323	0	FALSE	FALSE	5	Macrophages	non-doublet	grey	False	0	Macrophages	S100A4$^{hi}$, CFP$^{hi}$ Monocytes
13518_Array4Granulo_GCCCACACGTAG	13518_Array4Granulo	13518_Array4Granulo	monkey_13518_antiCD4	13518_Array4	LLL gr 5	Granuloma	Necropsy	Reinfection	antiCD4	antiCD4	Yes	78000	Lib A+ Lib B (2nd) Mtb Infection	3068	7109	0	0.0255211	0	FALSE	FALSE	17	TNK cells	non-doublet	grey	False	0	T,NK cells	T1T17-like
13518_Array4Granulo_ACGACCGTCTTT	13518_Array4Granulo	13518_Array4Granulo	monkey_13518_antiCD4	13518_Array4	LLL gr 5	Granuloma	Necropsy	Reinfection	antiCD4	antiCD4	Yes	78000	Lib A+ Lib B (2nd) Mtb Infection	2744	6665	0.000260654	0.0307572	0	FALSE	FALSE	10	TNK cells	non-doublet	grey	False	0	T,NK cells	T1T17-like
13518_Array4Granulo_CTCCACGCTAAT	13518_Array4Granulo	13518_Array4Granulo	monkey_13518_antiCD4	13518_Array4	LLL gr 5	Granuloma	Necropsy	Reinfection	antiCD4	antiCD4	Yes	78000	Lib A+ Lib B (2nd) Mtb Infection	2281	6196	0.00301008	0.053527	0	FALSE	FALSE	0	TNK cells	non-doublet	grey	False	0	T,NK cells	Tc17-like
13518_Array4Granulo_TTGAGGTAGATG	13518_Array4Granulo	13518_Array4Granulo	monkey_13518_antiCD4	13518_Array4	LLL gr 5	Granuloma	Necropsy	Reinfection	antiCD4	antiCD4	Yes	78000	Lib A+ Lib B (2nd) Mtb Infection	2685	6724	0.000534402	0.00187041	0	FALSE	FALSE	8	Macrophages	non-doublet	grey	False	0	Macrophages	FABP4$^{hi}$, MCEMP1$^{hi}$ Alveolar Mφ
13518_Array4Granulo_ATCCAGAGTTTG	13518_Array4Granulo	13518_Array4Granulo	monkey_13518_antiCD4	13518_Array4	LLL gr 5	Granuloma	Necropsy	Reinfection	antiCD4	antiCD4	Yes	78000	Lib A+ Lib B (2nd) Mtb Infection	2826	5471	0.0269505	0.0566084	0	FALSE	FALSE	13	Macrophages	non-doublet	grey	False	0	cDC 2	cDC 2
13518_Array4Granulo_ACGAAGGGATTC	13518_Array4Granulo	13518_Array4Granulo	monkey_13518_antiCD4	13518_Array4	LLL gr 5	Granuloma	Necropsy	Reinfection	antiCD4	antiCD4	Yes	78000	Lib A+ Lib B (2nd) Mtb Infection	3120	6925	0.00253502	0.00466978	0	FALSE	FALSE	8	Macrophages	non-doublet	grey	False	0	Macrophages	LGALS3$^{hi}$, FN1$^{hi}$ Mφ
13518_Array4Granulo_GTGTAAACTTTG	13518_Array4Granulo	13518_Array4Granulo	monkey_13518_antiCD4	13518_Array4	LLL gr 5	Granuloma	Necropsy	Reinfection	antiCD4	antiCD4	Yes	78000	Lib A+ Lib B (2nd) Mtb Infection	2833	6476	0	0.00309772	0	FALSE	FALSE	8	Macrophages	non-doublet	grey	False	0	Macrophages	FABP4$^{hi}$, MCEMP1$^{hi}$ Alveolar Mφ
13518_Array4Granulo_AATCCAATAGGT	13518_Array4Granulo	13518_Array4Granulo	monkey_13518_antiCD4	13518_Array4	LLL gr 5	Granuloma	Necropsy	Reinfection	antiCD4	antiCD4	Yes	78000	Lib A+ Lib B (2nd) Mtb Infection	3009	6492	0.0111037	0.019398	0	FALSE	FALSE	17	TNK cells	non-doublet	grey	False	0	T,NK cells	$T_{EMRA-like}$
13518_Array4Granulo_CAGGTCTTTTCG	13518_Array4Granulo	13518_Array4Granulo	monkey_13518_antiCD4	13518_Array4	LLL gr 5	Granuloma	Necropsy	Reinfection	antiCD4	antiCD4	Yes	78000	Lib A+ Lib B (2nd) Mtb Infection	2945	6898	0.00915702	0.00619445	0	FALSE	FALSE	15	Macrophages	non-doublet	grey	False	0	Macrophages	CXCL9$^{hi}$, IDO1$^{hi}$ Mφ
13518_Array4Granulo_GCTGCTAAACGG	13518_Array4Granulo	13518_Array4Granulo	monkey_13518_antiCD4	13518_Array4	LLL gr 5	Granuloma	Necropsy	Reinfection	antiCD4	antiCD4	Yes	78000	Lib A+ Lib B (2nd) Mtb Infection	2673	6783	0.00107311	0.0148893	0.000268276	FALSE	FALSE	15	Macrophages	non-doublet	grey	False	0	Macrophages	CXCL9$^{hi}$, IDO1$^{hi}$ Mφ
13518_Array4Granulo_AGACGTAAAGCG	13518_Array4Granulo	13518_Array4Granulo	monkey_13518_antiCD4	13518_Array4	LLL gr 5	Granuloma	Necropsy	Reinfection	antiCD4	antiCD4	Yes	78000	Lib A+ Lib B (2nd) Mtb Infection	3022	6670	0.00013282	0.0379865	0	FALSE	FALSE	10	TNK cells	non-doublet	grey	False	0	T,NK cells	Tregs
13518_Array4Granulo_GTCATTAGTGGC	13518_Array4Granulo	13518_Array4Granulo	monkey_13518_antiCD4	13518_Array4	LLL gr 5	Granuloma	Necropsy	Reinfection	antiCD4	antiCD4	Yes	78000	Lib A+ Lib B (2nd) Mtb Infection	2565	6206	0.00410453	0.00424135	0	FALSE	FALSE	8	Macrophages	non-doublet	grey	False	0	Macrophages	FABP4$^{hi}$, MCEMP1$^{hi}$ Alveolar Mφ
13518_Array4Granulo_GAATGTCGAGGT	13518_Array4Granulo	13518_Array4Granulo	monkey_13518_antiCD4	13518_Array4	LLL gr 5	Granuloma	Necropsy	Reinfection	antiCD4	antiCD4	Yes	78000	Lib A+ Lib B (2nd) Mtb Infection	2796	5377	0.000406725	0.0225054	0	FALSE	FALSE	1	Macrophages	non-doublet	grey	False	0	Macrophages	S100A4$^{hi}$, CFP$^{hi}$ Monocytes
13518_Array4Granulo_CCAGTTCGGTTC	13518_Array4Granulo	13518_Array4Granulo	monkey_13518_antiCD4	13518_Array4	LLL gr 5	Granuloma	Necropsy	Reinfection	antiCD4	antiCD4	Yes	78000	Lib A+ Lib B (2nd) Mtb Infection	2505	5131	0.035663	0.0276943	0	FALSE	FALSE	13	Macrophages	non-doublet	grey	False	0	cDC 2	cDC 2
13518_Array4Granulo_ACTCGTGTCCCC	13518_Array4Granulo	13518_Array4Granulo	monkey_13518_antiCD4	13518_Array4	LLL gr 5	Granuloma	Necropsy	Reinfection	antiCD4	antiCD4	Yes	78000	Lib A+ Lib B (2nd) Mtb Infection	2960	7246	0	0.00172277	0	FALSE	FALSE	18	Endothelial cells	non-doublet	grey	False	0	Endothelial cells	THBD$^{hi}$ Endothelial cells
13518_Array4Granulo_CAGCTTACGGGC	13518_Array4Granulo	13518_Array4Granulo	monkey_13518_antiCD4	13518_Array4	LLL gr 5	Granuloma	Necropsy	Reinfection	antiCD4	antiCD4	Yes	78000	Lib A+ Lib B (2nd) Mtb Infection	3047	6696	0	0.0294077	0	FALSE	FALSE	13	Macrophages	non-doublet	grey	False	0	cDC 2	cDC 2
13518_Array4Granulo_AACGAAGTAGTG	13518_Array4Granulo	13518_Array4Granulo	monkey_13518_antiCD4	13518_Array4	LLL gr 5	Granuloma	Necropsy	Reinfection	antiCD4	antiCD4	Yes	78000	Lib A+ Lib B (2nd) Mtb Infection	2766	6135	0.0138907	0.00694537	0	FALSE	FALSE	15	Macrophages	non-doublet	grey	False	0	Macrophages	CXCL9$^{hi}$, IDO1$^{hi}$ Mφ
13518_Array4Granulo_CTCAGGATTGAC	13518_Array4Granulo	13518_Array4Granulo	monkey_13518_antiCD4	13518_Array4	LLL gr 5	Granuloma	Necropsy	Reinfection	antiCD4	antiCD4	Yes	78000	Lib A+ Lib B (2nd) Mtb Infection	2759	6708	0	0.0503997	0	FALSE	FALSE	16	Mast cells	non-doublet	grey	False	0	Mast cells	DUSP1$^{hi}$, FOS$^{hi}$ Mast cells
13518_Array4Granulo_CGCACAGTGACC	13518_Array4Granulo	13518_Array4Granulo	monkey_13518_antiCD4	13518_Array4	LLL gr 5	Granuloma	Necropsy	Reinfection	antiCD4	antiCD4	Yes	78000	Lib A+ Lib B (2nd) Mtb Infection	2653	6623	0.000268673	0.0138366	0	FALSE	FALSE	8	Macrophages	non-doublet	grey	False	0	Macrophages	FABP4$^{hi}$, MCEMP1$^{hi}$ Alveolar Mφ
13518_Array4Granulo_GGCCGTCATACG	13518_Array4Granulo	13518_Array4Granulo	monkey_13518_antiCD4	13518_Array4	LLL gr 5	Granuloma	Necropsy	Reinfection	antiCD4	antiCD4	Yes	78000	Lib A+ Lib B (2nd) Mtb Infection	2987	6922	0.000137722	0.0081256	0	FALSE	FALSE	15	Macrophages	non-doublet	grey	False	0	Macrophages	CXCL9$^{hi}$, IDO1$^{hi}$ Mφ
13518_Array4Granulo_GTCACTCCGCTG	13518_Array4Granulo	13518_Array4Granulo	monkey_13518_antiCD4	13518_Array4	LLL gr 5	Granuloma	Necropsy	Reinfection	antiCD4	antiCD4	Yes	78000	Lib A+ Lib B (2nd) Mtb Infection	2794	6533	0.00531842	0.027274	0	FALSE	FALSE	17	TNK cells	non-doublet	grey	False	0	T,NK cells	T1T17-like
13518_Array4Granulo_ACGTGAAAATCG	13518_Array4Granulo	13518_Array4Granulo	monkey_13518_antiCD4	13518_Array4	LLL gr 5	Granuloma	Necropsy	Reinfection	antiCD4	antiCD4	Yes	78000	Lib A+ Lib B (2nd) Mtb Infection	3013	6636	0.0085191	0.00681528	0	FALSE	FALSE	8	Macrophages	non-doublet	grey	False	0	Macrophages	FABP4$^{hi}$, MCEMP1$^{hi}$ Alveolar Mφ
13518_Array4Granulo_AAGTGGCCTATC	13518_Array4Granulo	13518_Array4Granulo	monkey_13518_antiCD4	13518_Array4	LLL gr 5	Granuloma	Necropsy	Reinfection	antiCD4	antiCD4	Yes	78000	Lib A+ Lib B (2nd) Mtb Infection	2400	6364	0.00394129	0.0183474	0	FALSE	FALSE	10	TNK cells	non-doublet	grey	False	0	T,NK cells	ILC-like
13518_Array4Granulo_AGAGCAGCCAAC	13518_Array4Granulo	13518_Array4Granulo	monkey_13518_antiCD4	13518_Array4	LLL gr 5	Granuloma	Necropsy	Reinfection	antiCD4	antiCD4	Yes	78000	Lib A+ Lib B (2nd) Mtb Infection	2650	6650	0	0.0396354	0	FALSE	FALSE	10	TNK cells	non-doublet	grey	False	0	T,NK cells	T1T17-like
13518_Array4Granulo_GTCCAACCCGGA	13518_Array4Granulo	13518_Array4Granulo	monkey_13518_antiCD4	13518_Array4	LLL gr 5	Granuloma	Necropsy	Reinfection	antiCD4	antiCD4	Yes	78000	Lib A+ Lib B (2nd) Mtb Infection	3119	6819	0.00108992	0.0502725	0	FALSE	FALSE	17	TNK cells	non-doublet	grey	False	0	T,NK cells	ILC-like
13518_Array4Granulo_TTCCTCTTGAGG	13518_Array4Granulo	13518_Array4Granulo	monkey_13518_antiCD4	13518_Array4	LLL gr 5	Granuloma	Necropsy	Reinfection	antiCD4	antiCD4	Yes	78000	Lib A+ Lib B (2nd) Mtb Infection	2867	6369	0.00151599	0.00702867	0	FALSE	FALSE	8	Macrophages	non-doublet	grey	False	0	Macrophages	FABP4$^{hi}$, MCEMP1$^{hi}$ Alveolar Mφ
13518_Array4Granulo_ACTAACCTTCAG	13518_Array4Granulo	13518_Array4Granulo	monkey_13518_antiCD4	13518_Array4	LLL gr 5	Granuloma	Necropsy	Reinfection	antiCD4	antiCD4	Yes	78000	Lib A+ Lib B (2nd) Mtb Infection	3034	6763	0.000851305	0.00255392	0	FALSE	FALSE	21	Macrophages	non-doublet	grey	False	0	Macrophages	FABP4$^{hi}$, MCEMP1$^{hi}$ Alveolar Mφ
13518_Array4Granulo_GCGCTGCAGGGG	13518_Array4Granulo	13518_Array4Granulo	monkey_13518_antiCD4	13518_Array4	LLL gr 5	Granuloma	Necropsy	Reinfection	antiCD4	antiCD4	Yes	78000	Lib A+ Lib B (2nd) Mtb Infection	2681	6424	0.00209585	0.0314378	0	FALSE	FALSE	16	Mast cells	non-doublet	grey	False	0	Mast cells	LMNA$^{hi}$, IL13$^{hi}$ Mast cells
13518_Array4Granulo_CGAGAAGAGAAG	13518_Array4Granulo	13518_Array4Granulo	monkey_13518_antiCD4	13518_Array4	LLL gr 5	Granuloma	Necropsy	Reinfection	antiCD4	antiCD4	Yes	78000	Lib A+ Lib B (2nd) Mtb Infection	2428	6020	0.00714586	0.0148522	0	FALSE	FALSE	5	Macrophages	non-doublet	grey	False	0	Macrophages	S100A4$^{hi}$, CFP$^{hi}$ Monocytes
13518_Array4Granulo_CTCTATTGTAGT	13518_Array4Granulo	13518_Array4Granulo	monkey_13518_antiCD4	13518_Array4	LLL gr 5	Granuloma	Necropsy	Reinfection	antiCD4	antiCD4	Yes	78000	Lib A+ Lib B (2nd) Mtb Infection	2769	6433	0.0035558	0.0233862	0	FALSE	FALSE	13	Macrophages	non-doublet	grey	False	0	pDCs	pDCs
13518_Array4Granulo_AATCAGAACCGA	13518_Array4Granulo	13518_Array4Granulo	monkey_13518_antiCD4	13518_Array4	LLL gr 5	Granuloma	Necropsy	Reinfection	antiCD4	antiCD4	Yes	78000	Lib A+ Lib B (2nd) Mtb Infection	2819	6445	0	0.0399003	0	FALSE	FALSE	10	TNK cells	non-doublet	grey	False	0	T,NK cells	T1T17-like
13518_Array4Granulo_ATATCGGCTGCC	13518_Array4Granulo	13518_Array4Granulo	monkey_13518_antiCD4	13518_Array4	LLL gr 5	Granuloma	Necropsy	Reinfection	antiCD4	antiCD4	Yes	78000	Lib A+ Lib B (2nd) Mtb Infection	3003	6716	0.000541272	0.0254398	0	FALSE	FALSE	17	TNK cells	non-doublet	grey	False	0	T,NK cells	T1T17-like
13518_Array4Granulo_AACATAAGAGGC	13518_Array4Granulo	13518_Array4Granulo	monkey_13518_antiCD4	13518_Array4	LLL gr 5	Granuloma	Necropsy	Reinfection	antiCD4	antiCD4	Yes	78000	Lib A+ Lib B (2nd) Mtb Infection	2168	5355	0.0168571	0.0132349	0	FALSE	FALSE	13	Macrophages	non-doublet	grey	False	0	cDC 2	cDC 2
13518_Array4Granulo_GCAAACCATGTT	13518_Array4Granulo	13518_Array4Granulo	monkey_13518_antiCD4	13518_Array4	LLL gr 5	Granuloma	Necropsy	Reinfection	antiCD4	antiCD4	Yes	78000	Lib A+ Lib B (2nd) Mtb Infection	2675	6212	0.00707291	0.0451578	0	FALSE	FALSE	5	Macrophages	non-doublet	grey	False	0	Macrophages	S100A4$^{hi}$, CFP$^{hi}$ Monocytes
13518_Array4Granulo_AACAGCTTTGGA	13518_Array4Granulo	13518_Array4Granulo	monkey_13518_antiCD4	13518_Array4	LLL gr 5	Granuloma	Necropsy	Reinfection	antiCD4	antiCD4	Yes	78000	Lib A+ Lib B (2nd) Mtb Infection	2703	6157	0.00543996	0.0314157	0	FALSE	FALSE	5	Macrophages	non-doublet	grey	False	0	Macrophages	THBS1$^{hi}$, FCN1$^{hi}$ Mφ
13518_Array4Granulo_CATACACTCCAG	13518_Array4Granulo	13518_Array4Granulo	monkey_13518_antiCD4	13518_Array4	LLL gr 5	Granuloma	Necropsy	Reinfection	antiCD4	antiCD4	Yes	78000	Lib A+ Lib B (2nd) Mtb Infection	2167	4680	0.000137722	0.0325024	0	FALSE	FALSE	22	Plasma cells	non-doublet	grey	False	0	Plasma cells	Plasma cells
13518_Array4Granulo_CGACCTACGGGT	13518_Array4Granulo	13518_Array4Granulo	monkey_13518_antiCD4	13518_Array4	LLL gr 5	Granuloma	Necropsy	Reinfection	antiCD4	antiCD4	Yes	78000	Lib A+ Lib B (2nd) Mtb Infection	2937	6047	0	0.0491271	0	FALSE	FALSE	19	Nonimmune cells	non-doublet	grey	False	0	Alveolar Type 1 cells	Alveolar Type 1 cells
13518_Array4Granulo_AGAGACTTGGGT	13518_Array4Granulo	13518_Array4Granulo	monkey_13518_antiCD4	13518_Array4	LLL gr 5	Granuloma	Necropsy	Reinfection	antiCD4	antiCD4	Yes	78000	Lib A+ Lib B (2nd) Mtb Infection	2890	6705	0	0.0103338	0	FALSE	FALSE	15	Macrophages	non-doublet	grey	False	0	Macrophages	CXCL9$^{hi}$, IDO1$^{hi}$ Mφ
13518_Array4Granulo_ATCAGCAGATTG	13518_Array4Granulo	13518_Array4Granulo	monkey_13518_antiCD4	13518_Array4	LLL gr 5	Granuloma	Necropsy	Reinfection	antiCD4	antiCD4	Yes	78000	Lib A+ Lib B (2nd) Mtb Infection	2791	6384	0.00378993	0.0208446	0	FALSE	FALSE	5	Macrophages	non-doublet	grey	False	0	Macrophages	S100A4$^{hi}$, CFP$^{hi}$ Monocytes
13518_Array4Granulo_TCTCACATGTGG	13518_Array4Granulo	13518_Array4Granulo	monkey_13518_antiCD4	13518_Array4	LLL gr 5	Granuloma	Necropsy	Reinfection	antiCD4	antiCD4	Yes	78000	Lib A+ Lib B (2nd) Mtb Infection	2764	6145	0.00159721	0.0304922	0	FALSE	FALSE	13	Macrophages	non-doublet	grey	False	0	cDC 2	cDC 2
13518_Array4Granulo_AAAGTCTGCAGC	13518_Array4Granulo	13518_Array4Granulo	monkey_13518_antiCD4	13518_Array4	LLL gr 5	Granuloma	Necropsy	Reinfection	antiCD4	antiCD4	Yes	78000	Lib A+ Lib B (2nd) Mtb Infection	2558	6328	0.00111436	0.016994	0.00027859	FALSE	FALSE	5	Macrophages	non-doublet	grey	False	0	Macrophages	S100A4$^{hi}$, CFP$^{hi}$ Monocytes
13518_Array4Granulo_CACGGTGAAAAA	13518_Array4Granulo	13518_Array4Granulo	monkey_13518_antiCD4	13518_Array4	LLL gr 5	Granuloma	Necropsy	Reinfection	antiCD4	antiCD4	Yes	78000	Lib A+ Lib B (2nd) Mtb Infection	3049	6714	0	0.0176917	0	FALSE	FALSE	0	TNK cells	non-doublet	grey	False	0	T,NK cells	$T_{Eff-like}$
13518_Array4Granulo_AATGTGTTCCGG	13518_Array4Granulo	13518_Array4Granulo	monkey_13518_antiCD4	13518_Array4	LLL gr 5	Granuloma	Necropsy	Reinfection	antiCD4	antiCD4	Yes	78000	Lib A+ Lib B (2nd) Mtb Infection	2638	6286	0.00141864	0.00680948	0	FALSE	FALSE	19	Nonimmune cells	non-doublet	grey	False	0	Alveolar Type 2 cells	CXCL17$^{hi}$Alveolar Type 2 cells
13518_Array4Granulo_GCCTAGACGACG	13518_Array4Granulo	13518_Array4Granulo	monkey_13518_antiCD4	13518_Array4	LLL gr 5	Granuloma	Necropsy	Reinfection	antiCD4	antiCD4	Yes	78000	Lib A+ Lib B (2nd) Mtb Infection	2689	6674	0	0.0118946	0	FALSE	FALSE	20	Fibroblasts	non-doublet	grey	False	0	Fibroblasts	COL6A2$^{hi}$ Fibroblasts
13518_Array4Granulo_GCTCAGTAGCAT	13518_Array4Granulo	13518_Array4Granulo	monkey_13518_antiCD4	13518_Array4	LLL gr 5	Granuloma	Necropsy	Reinfection	antiCD4	antiCD4	Yes	78000	Lib A+ Lib B (2nd) Mtb Infection	2608	5970	0.0037474	0.0482998	0	FALSE	FALSE	13	Macrophages	non-doublet	grey	False	0	cDC 2	cDC 2
13518_Array4Granulo_AGCAGGAGCCTC	13518_Array4Granulo	13518_Array4Granulo	monkey_13518_antiCD4	13518_Array4	LLL gr 5	Granuloma	Necropsy	Reinfection	antiCD4	antiCD4	Yes	78000	Lib A+ Lib B (2nd) Mtb Infection	2811	6669	0.000136444	0.00218311	0	FALSE	FALSE	20	Fibroblasts	non-doublet	grey	False	0	Fibroblasts	COL6A2$^{hi}$ Fibroblasts
13518_Array4Granulo_CTTAACCGACGG	13518_Array4Granulo	13518_Array4Granulo	monkey_13518_antiCD4	13518_Array4	LLL gr 5	Granuloma	Necropsy	Reinfection	antiCD4	antiCD4	Yes	78000	Lib A+ Lib B (2nd) Mtb Infection	2676	5995	0.0104668	0.0278642	0	FALSE	FALSE	5	Macrophages	non-doublet	grey	False	0	Macrophages	THBS1$^{hi}$, FCN1$^{hi}$ Mφ
13518_Array4Granulo_CATGTTTTACAA	13518_Array4Granulo	13518_Array4Granulo	monkey_13518_antiCD4	13518_Array4	LLL gr 5	Granuloma	Necropsy	Reinfection	antiCD4	antiCD4	Yes	78000	Lib A+ Lib B (2nd) Mtb Infection	2624	6260	0.000817439	0.0202997	0	FALSE	FALSE	16	Mast cells	non-doublet	grey	False	0	Mast cells	DUSP1$^{hi}$, FOS$^{hi}$ Mast cells
13518_Array4Granulo_ATCATTTAGATT	13518_Array4Granulo	13518_Array4Granulo	monkey_13518_antiCD4	13518_Array4	LLL gr 5	Granuloma	Necropsy	Reinfection	antiCD4	antiCD4	Yes	78000	Lib A+ Lib B (2nd) Mtb Infection	2389	6187	0.00180832	0.023369	0	FALSE	FALSE	0	TNK cells	non-doublet	grey	False	0	T,NK cells	$T_{Eff-like}$
13518_Array4Granulo_CGCTCATATAGC	13518_Array4Granulo	13518_Array4Granulo	monkey_13518_antiCD4	13518_Array4	LLL gr 5	Granuloma	Necropsy	Reinfection	antiCD4	antiCD4	Yes	78000	Lib A+ Lib B (2nd) Mtb Infection	2631	6261	0.00112644	0.0435089	0	FALSE	FALSE	16	Mast cells	non-doublet	grey	False	0	Mast cells	DUSP1$^{hi}$, FOS$^{hi}$ Mast cells
13518_Array4Granulo_TCTTTTACGGTG	13518_Array4Granulo	13518_Array4Granulo	monkey_13518_antiCD4	13518_Array4	LLL gr 5	Granuloma	Necropsy	Reinfection	antiCD4	antiCD4	Yes	78000	Lib A+ Lib B (2nd) Mtb Infection	2957	6601	0.000143451	0.0053077	0	FALSE	FALSE	21	Macrophages	non-doublet	grey	False	0	Macrophages	FABP4$^{hi}$, MCEMP1$^{hi}$ Alveolar Mφ
13518_Array4Granulo_AATTGCGATAAC	13518_Array4Granulo	13518_Array4Granulo	monkey_13518_antiCD4	13518_Array4	LLL gr 5	Granuloma	Necropsy	Reinfection	antiCD4	antiCD4	Yes	78000	Lib A+ Lib B (2nd) Mtb Infection	2543	6259	0.00335899	0.0293912	0	FALSE	FALSE	5	Macrophages	non-doublet	grey	False	0	Macrophages	S100A4$^{hi}$, CFP$^{hi}$ Monocytes
13518_Array4Granulo_TCGACTTATGCG	13518_Array4Granulo	13518_Array4Granulo	monkey_13518_antiCD4	13518_Array4	LLL gr 5	Granuloma	Necropsy	Reinfection	antiCD4	antiCD4	Yes	78000	Lib A+ Lib B (2nd) Mtb Infection	2410	6426	0	0.00117855	0	FALSE	FALSE	15	Macrophages	non-doublet	grey	False	0	Macrophages	CXCL9$^{hi}$, IDO1$^{hi}$ Mφ
13518_Array4Granulo_CGTATCGGCGGT	13518_Array4Granulo	13518_Array4Granulo	monkey_13518_antiCD4	13518_Array4	LLL gr 5	Granuloma	Necropsy	Reinfection	antiCD4	antiCD4	Yes	78000	Lib A+ Lib B (2nd) Mtb Infection	2652	6605	0.000285592	0.0128516	0	FALSE	FALSE	8	Macrophages	non-doublet	grey	False	0	Macrophages	LGALS3$^{hi}$, FN1$^{hi}$ Mφ
13518_Array4Granulo_GTGCTACGGGTA	13518_Array4Granulo	13518_Array4Granulo	monkey_13518_antiCD4	13518_Array4	LLL gr 5	Granuloma	Necropsy	Reinfection	antiCD4	antiCD4	Yes	78000	Lib A+ Lib B (2nd) Mtb Infection	2822	6085	0.00299483	0.0239586	0	FALSE	FALSE	17	TNK cells	non-doublet	grey	False	0	T,NK cells	T1T17-like
13518_Array4Granulo_GATCTCACCTAA	13518_Array4Granulo	13518_Array4Granulo	monkey_13518_antiCD4	13518_Array4	LLL gr 5	Granuloma	Necropsy	Reinfection	antiCD4	antiCD4	Yes	78000	Lib A+ Lib B (2nd) Mtb Infection	2813	6314	0.0031935	0.0178546	0	FALSE	FALSE	16	Mast cells	non-doublet	grey	False	0	Mast cells	Proliferating Mast cells
13518_Array4Granulo_AGAATGACGTGC	13518_Array4Granulo	13518_Array4Granulo	monkey_13518_antiCD4	13518_Array4	LLL gr 5	Granuloma	Necropsy	Reinfection	antiCD4	antiCD4	Yes	78000	Lib A+ Lib B (2nd) Mtb Infection	2855	6422	0.00319356	0.0201333	0	FALSE	FALSE	0	TNK cells	non-doublet	grey	False	0	T,NK cells	$T_{Eff-like}$
13518_Array4Granulo_GAGGGAGGTCTT	13518_Array4Granulo	13518_Array4Granulo	monkey_13518_antiCD4	13518_Array4	LLL gr 5	Granuloma	Necropsy	Reinfection	antiCD4	antiCD4	Yes	78000	Lib A+ Lib B (2nd) Mtb Infection	2838	6112	0.0363583	0.00625364	0	FALSE	FALSE	8	Macrophages	non-doublet	grey	False	0	Macrophages	FABP4$^{hi}$, MCEMP1$^{hi}$ Alveolar Mφ
13518_Array4Granulo_GAATGAAGATGG	13518_Array4Granulo	13518_Array4Granulo	monkey_13518_antiCD4	13518_Array4	LLL gr 5	Granuloma	Necropsy	Reinfection	antiCD4	antiCD4	Yes	78000	Lib A+ Lib B (2nd) Mtb Infection	3089	6843	0	0.0191507	0	FALSE	FALSE	17	TNK cells	non-doublet	grey	False	0	T,NK cells	FURIN$^{hi}$ $T_{M-like}$
13518_Array4Granulo_CGTGACCTTTTG	13518_Array4Granulo	13518_Array4Granulo	monkey_13518_antiCD4	13518_Array4	LLL gr 5	Granuloma	Necropsy	Reinfection	antiCD4	antiCD4	Yes	78000	Lib A+ Lib B (2nd) Mtb Infection	2507	6399	0	0.0180231	0	FALSE	FALSE	17	TNK cells	non-doublet	grey	False	0	T,NK cells	T1T17-like
13518_Array4Granulo_CATAACGGTATC	13518_Array4Granulo	13518_Array4Granulo	monkey_13518_antiCD4	13518_Array4	LLL gr 5	Granuloma	Necropsy	Reinfection	antiCD4	antiCD4	Yes	78000	Lib A+ Lib B (2nd) Mtb Infection	2717	5861	0.00042656	0.0568747	0	FALSE	FALSE	10	TNK cells	non-doublet	grey	False	0	T,NK cells	T1T17-like
13518_Array4Granulo_CCCCGGAAGCAA	13518_Array4Granulo	13518_Array4Granulo	monkey_13518_antiCD4	13518_Array4	LLL gr 5	Granuloma	Necropsy	Reinfection	antiCD4	antiCD4	Yes	78000	Lib A+ Lib B (2nd) Mtb Infection	2545	5912	0.0102173	0.0119442	0	FALSE	FALSE	5	Macrophages	non-doublet	grey	False	0	Macrophages	S100A4$^{hi}$, CFP$^{hi}$ Monocytes
13518_Array4Granulo_AGAGGGCGTTGA	13518_Array4Granulo	13518_Array4Granulo	monkey_13518_antiCD4	13518_Array4	LLL gr 5	Granuloma	Necropsy	Reinfection	antiCD4	antiCD4	Yes	78000	Lib A+ Lib B (2nd) Mtb Infection	2681	5985	0.00885082	0.0281228	0	FALSE	FALSE	16	Mast cells	non-doublet	grey	False	0	Mast cells	DUSP1$^{hi}$, FOS$^{hi}$ Mast cells
13518_Array4Granulo_GCCTTCTAATCA	13518_Array4Granulo	13518_Array4Granulo	monkey_13518_antiCD4	13518_Array4	LLL gr 5	Granuloma	Necropsy	Reinfection	antiCD4	antiCD4	Yes	78000	Lib A+ Lib B (2nd) Mtb Infection	2466	6234	0	0.0584291	0	FALSE	FALSE	0	TNK cells	non-doublet	grey	False	0	T,NK cells	T1T17-like
13518_Array4Granulo_GGGCCGCACCTC	13518_Array4Granulo	13518_Array4Granulo	monkey_13518_antiCD4	13518_Array4	LLL gr 5	Granuloma	Necropsy	Reinfection	antiCD4	antiCD4	Yes	78000	Lib A+ Lib B (2nd) Mtb Infection	2372	5937	0.00734152	0.0333192	0	FALSE	FALSE	5	Macrophages	non-doublet	grey	False	0	Macrophages	S100A4$^{hi}$, CFP$^{hi}$ Monocytes
13518_Array4Granulo_ACCAGATACCGT	13518_Array4Granulo	13518_Array4Granulo	monkey_13518_antiCD4	13518_Array4	LLL gr 5	Granuloma	Necropsy	Reinfection	antiCD4	antiCD4	Yes	78000	Lib A+ Lib B (2nd) Mtb Infection	2593	6205	0.000283567	0.0286403	0	FALSE	FALSE	5	Macrophages	non-doublet	grey	False	0	Macrophages	S100A4$^{hi}$, CFP$^{hi}$ Monocytes
13518_Array4Granulo_CTAGTGGTCCAG	13518_Array4Granulo	13518_Array4Granulo	monkey_13518_antiCD4	13518_Array4	LLL gr 5	Granuloma	Necropsy	Reinfection	antiCD4	antiCD4	Yes	78000	Lib A+ Lib B (2nd) Mtb Infection	2794	6640	0	0.00966184	0	FALSE	FALSE	17	TNK cells	non-doublet	grey	False	0	T,NK cells	$T_{EMRA-like}$
13518_Array4Granulo_GAACCAGGTGGG	13518_Array4Granulo	13518_Array4Granulo	monkey_13518_antiCD4	13518_Array4	LLL gr 5	Granuloma	Necropsy	Reinfection	antiCD4	antiCD4	Yes	78000	Lib A+ Lib B (2nd) Mtb Infection	2898	6496	0.00442984	0.00200057	0	FALSE	FALSE	8	Macrophages	non-doublet	grey	False	0	Macrophages	FABP4$^{hi}$, MCEMP1$^{hi}$ Alveolar Mφ
13518_Array4Granulo_CTGTTTACCAGG	13518_Array4Granulo	13518_Array4Granulo	monkey_13518_antiCD4	13518_Array4	LLL gr 5	Granuloma	Necropsy	Reinfection	antiCD4	antiCD4	Yes	78000	Lib A+ Lib B (2nd) Mtb Infection	2619	6462	0	0.0103341	0	FALSE	FALSE	17	TNK cells	non-doublet	grey	False	0	T,NK cells	T1T17-like
13518_Array4Granulo_ATCCAAAAATAT	13518_Array4Granulo	13518_Array4Granulo	monkey_13518_antiCD4	13518_Array4	LLL gr 5	Granuloma	Necropsy	Reinfection	antiCD4	antiCD4	Yes	78000	Lib A+ Lib B (2nd) Mtb Infection	2722	6233	0.00348483	0.0165529	0	FALSE	FALSE	5	Macrophages	non-doublet	grey	False	0	Macrophages	S100A4$^{hi}$, CFP$^{hi}$ Monocytes
13518_Array4Granulo_GCCGAACGCGCT	13518_Array4Granulo	13518_Array4Granulo	monkey_13518_antiCD4	13518_Array4	LLL gr 5	Granuloma	Necropsy	Reinfection	antiCD4	antiCD4	Yes	78000	Lib A+ Lib B (2nd) Mtb Infection	2801	6227	0.000743826	0.00267777	0	FALSE	FALSE	21	Macrophages	non-doublet	grey	False	0	Macrophages	FABP4$^{hi}$, MCEMP1$^{hi}$ Alveolar Mφ
13518_Array4Granulo_GCACTACCCCAC	13518_Array4Granulo	13518_Array4Granulo	monkey_13518_antiCD4	13518_Array4	LLL gr 5	Granuloma	Necropsy	Reinfection	antiCD4	antiCD4	Yes	78000	Lib A+ Lib B (2nd) Mtb Infection	2637	6002	0.0194915	0.0420904	0	FALSE	FALSE	10	TNK cells	non-doublet	grey	False	0	T,NK cells	$T_{Eff-like}$
13518_Array4Granulo_GCGCGTTTGATG	13518_Array4Granulo	13518_Array4Granulo	monkey_13518_antiCD4	13518_Array4	LLL gr 5	Granuloma	Necropsy	Reinfection	antiCD4	antiCD4	Yes	78000	Lib A+ Lib B (2nd) Mtb Infection	2880	6411	0.00188899	0.0132229	0	FALSE	FALSE	15	Macrophages	non-doublet	grey	False	0	Macrophages	CXCL9$^{hi}$, IDO1$^{hi}$ Mφ
13518_Array4Granulo_ACTGCCCTAGAG	13518_Array4Granulo	13518_Array4Granulo	monkey_13518_antiCD4	13518_Array4	LLL gr 5	Granuloma	Necropsy	Reinfection	antiCD4	antiCD4	Yes	78000	Lib A+ Lib B (2nd) Mtb Infection	2649	5844	0.00250479	0.00942979	0	FALSE	FALSE	8	Macrophages	non-doublet	grey	False	0	Macrophages	THBS1$^{hi}$, FCN1$^{hi}$ Mφ
13518_Array4Granulo_GGATGGTTGACA	13518_Array4Granulo	13518_Array4Granulo	monkey_13518_antiCD4	13518_Array4	LLL gr 5	Granuloma	Necropsy	Reinfection	antiCD4	antiCD4	Yes	78000	Lib A+ Lib B (2nd) Mtb Infection	2342	5811	0.00760671	0.0232427	0	FALSE	FALSE	5	Macrophages	non-doublet	grey	False	0	Macrophages	THBS1$^{hi}$, FCN1$^{hi}$ Mφ
13518_Array4Granulo_AAAACGTTCAGA	13518_Array4Granulo	13518_Array4Granulo	monkey_13518_antiCD4	13518_Array4	LLL gr 5	Granuloma	Necropsy	Reinfection	antiCD4	antiCD4	Yes	78000	Lib A+ Lib B (2nd) Mtb Infection	2802	6102	0.00481996	0.0300539	0	FALSE	FALSE	5	Macrophages	non-doublet	grey	False	0	Macrophages	THBS1$^{hi}$, FCN1$^{hi}$ Mφ
13518_Array4Granulo_CGACACGCAGTG	13518_Array4Granulo	13518_Array4Granulo	monkey_13518_antiCD4	13518_Array4	LLL gr 5	Granuloma	Necropsy	Reinfection	antiCD4	antiCD4	Yes	78000	Lib A+ Lib B (2nd) Mtb Infection	2660	6320	0	0.0401182	0	FALSE	FALSE	10	TNK cells	non-doublet	grey	False	0	T,NK cells	T1T17-like
13518_Array4Granulo_ATTTGGCTACTC	13518_Array4Granulo	13518_Array4Granulo	monkey_13518_antiCD4	13518_Array4	LLL gr 5	Granuloma	Necropsy	Reinfection	antiCD4	antiCD4	Yes	78000	Lib A+ Lib B (2nd) Mtb Infection	3076	6108	0.00102175	0.0389724	0	FALSE	FALSE	16	Mast cells	non-doublet	grey	False	0	Mast cells	Proliferating Mast cells
13518_Array4Granulo_AGTGGCCGCAGT	13518_Array4Granulo	13518_Array4Granulo	monkey_13518_antiCD4	13518_Array4	LLL gr 5	Granuloma	Necropsy	Reinfection	antiCD4	antiCD4	Yes	78000	Lib A+ Lib B (2nd) Mtb Infection	2558	6708	0	0.00400774	0	FALSE	FALSE	20	Fibroblasts	non-doublet	grey	False	0	Fibroblasts	LTBP1$^{hi}$ Fibroblasts
13518_Array4Granulo_CATAAGGCCAAC	13518_Array4Granulo	13518_Array4Granulo	monkey_13518_antiCD4	13518_Array4	LLL gr 5	Granuloma	Necropsy	Reinfection	antiCD4	antiCD4	Yes	78000	Lib A+ Lib B (2nd) Mtb Infection	2712	6057	0.0042511	0.0182797	0	FALSE	FALSE	5	Macrophages	non-doublet	grey	False	0	cDC 2	cDC 2
13518_Array4Granulo_AAGTTGCCTAGA	13518_Array4Granulo	13518_Array4Granulo	monkey_13518_antiCD4	13518_Array4	LLL gr 5	Granuloma	Necropsy	Reinfection	antiCD4	antiCD4	Yes	78000	Lib A+ Lib B (2nd) Mtb Infection	2672	6319	0.00252207	0.02438	0	FALSE	FALSE	17	TNK cells	non-doublet	grey	False	0	T,NK cells	$T_{EMRA-like}$
13518_Array4Granulo_AGAATACTATTT	13518_Array4Granulo	13518_Array4Granulo	monkey_13518_antiCD4	13518_Array4	LLL gr 5	Granuloma	Necropsy	Reinfection	antiCD4	antiCD4	Yes	78000	Lib A+ Lib B (2nd) Mtb Infection	2575	6057	0.00157435	0.0273365	0	FALSE	FALSE	16	Mast cells	non-doublet	grey	False	0	Mast cells	LMNA$^{hi}$, IL13$^{hi}$ Mast cells
13518_Array4Granulo_GATCGGTAAGCG	13518_Array4Granulo	13518_Array4Granulo	monkey_13518_antiCD4	13518_Array4	LLL gr 5	Granuloma	Necropsy	Reinfection	antiCD4	antiCD4	Yes	78000	Lib A+ Lib B (2nd) Mtb Infection	2442	6359	0.000725163	0.0116026	0	FALSE	FALSE	15	Macrophages	non-doublet	grey	False	0	Macrophages	CXCL9$^{hi}$, IDO1$^{hi}$ Mφ
13518_Array4Granulo_ACGTCGGGGTGT	13518_Array4Granulo	13518_Array4Granulo	monkey_13518_antiCD4	13518_Array4	LLL gr 5	Granuloma	Necropsy	Reinfection	antiCD4	antiCD4	Yes	78000	Lib A+ Lib B (2nd) Mtb Infection	2539	5858	0.000561404	0.0247018	0	FALSE	FALSE	10	TNK cells	non-doublet	grey	False	0	T,NK cells	T1T17-like
13518_Array4Granulo_CACATAAGATAC	13518_Array4Granulo	13518_Array4Granulo	monkey_13518_antiCD4	13518_Array4	LLL gr 5	Granuloma	Necropsy	Reinfection	antiCD4	antiCD4	Yes	78000	Lib A+ Lib B (2nd) Mtb Infection	2822	6394	0	0.0114112	0	FALSE	FALSE	0	TNK cells	non-doublet	grey	False	0	T,NK cells	$T_{Eff-like}$
13518_Array4Granulo_GATTGGACCGGG	13518_Array4Granulo	13518_Array4Granulo	monkey_13518_antiCD4	13518_Array4	LLL gr 5	Granuloma	Necropsy	Reinfection	antiCD4	antiCD4	Yes	78000	Lib A+ Lib B (2nd) Mtb Infection	2553	6656	0	0.00364197	0	FALSE	FALSE	18	Endothelial cells	non-doublet	grey	False	0	Endothelial cells	THBD$^{hi}$ Endothelial cells
13518_Array4Granulo_ATTGGGCTGTTC	13518_Array4Granulo	13518_Array4Granulo	monkey_13518_antiCD4	13518_Array4	LLL gr 5	Granuloma	Necropsy	Reinfection	antiCD4	antiCD4	Yes	78000	Lib A+ Lib B (2nd) Mtb Infection	2724	6066	0.00465049	0.0110449	0	FALSE	FALSE	8	Macrophages	non-doublet	grey	False	0	Macrophages	FABP4$^{hi}$, MCEMP1$^{hi}$ Alveolar Mφ
13518_Array4Granulo_GCCCCGAAGCCA	13518_Array4Granulo	13518_Array4Granulo	monkey_13518_antiCD4	13518_Array4	LLL gr 5	Granuloma	Necropsy	Reinfection	antiCD4	antiCD4	Yes	78000	Lib A+ Lib B (2nd) Mtb Infection	2453	5837	0	0.0406106	0	FALSE	FALSE	13	Macrophages	non-doublet	grey	False	0	cDC 2	cDC 2
13518_Array4Granulo_GATATTCCCATG	13518_Array4Granulo	13518_Array4Granulo	monkey_13518_antiCD4	13518_Array4	LLL gr 5	Granuloma	Necropsy	Reinfection	antiCD4	antiCD4	Yes	78000	Lib A+ Lib B (2nd) Mtb Infection	3273	6166	0	0.0245381	0	FALSE	FALSE	17	TNK cells	non-doublet	grey	False	0	T,NK cells	T1T17-like
13518_Array4Granulo_CTCCTTCCTTGA	13518_Array4Granulo	13518_Array4Granulo	monkey_13518_antiCD4	13518_Array4	LLL gr 5	Granuloma	Necropsy	Reinfection	antiCD4	antiCD4	Yes	78000	Lib A+ Lib B (2nd) Mtb Infection	1851	4298	0.00134228	0.0049217	0	FALSE	FALSE	22	Plasma cells	non-doublet	grey	False	0	Plasma cells	Plasma cells
13518_Array4Granulo_GGACCACTCCCC	13518_Array4Granulo	13518_Array4Granulo	monkey_13518_antiCD4	13518_Array4	LLL gr 5	Granuloma	Necropsy	Reinfection	antiCD4	antiCD4	Yes	78000	Lib A+ Lib B (2nd) Mtb Infection	2840	6332	0	0.033833	0	FALSE	FALSE	12	TNK cells	non-doublet	grey	False	0	T,NK cells	NK-like
13518_Array4Granulo_AGGGTGATGGTG	13518_Array4Granulo	13518_Array4Granulo	monkey_13518_antiCD4	13518_Array4	LLL gr 5	Granuloma	Necropsy	Reinfection	antiCD4	antiCD4	Yes	78000	Lib A+ Lib B (2nd) Mtb Infection	2703	6102	0.000889944	0.00237318	0	FALSE	FALSE	8	Macrophages	non-doublet	grey	False	0	Macrophages	FABP4$^{hi}$, MCEMP1$^{hi}$ Alveolar Mφ
13518_Array4Granulo_GAGGGTCCTCCT	13518_Array4Granulo	13518_Array4Granulo	monkey_13518_antiCD4	13518_Array4	LLL gr 5	Granuloma	Necropsy	Reinfection	antiCD4	antiCD4	Yes	78000	Lib A+ Lib B (2nd) Mtb Infection	2352	5774	0.00713886	0.00055991	0.00573908	FALSE	FALSE	21	Macrophages	non-doublet	grey	False	0	Macrophages	FABP4$^{hi}$, MCEMP1$^{hi}$ Alveolar Mφ
13518_Array4Granulo_ACTCAAGAACGA	13518_Array4Granulo	13518_Array4Granulo	monkey_13518_antiCD4	13518_Array4	LLL gr 5	Granuloma	Necropsy	Reinfection	antiCD4	antiCD4	Yes	78000	Lib A+ Lib B (2nd) Mtb Infection	2659	5358	0.0122164	0.0732984	0	FALSE	FALSE	11	B cells	non-doublet	grey	False	0	B cells	B cells
13518_Array4Granulo_CGAAGGATGAGG	13518_Array4Granulo	13518_Array4Granulo	monkey_13518_antiCD4	13518_Array4	LLL gr 5	Granuloma	Necropsy	Reinfection	antiCD4	antiCD4	Yes	78000	Lib A+ Lib B (2nd) Mtb Infection	2709	6218	0	0.00194233	0	FALSE	FALSE	8	Macrophages	non-doublet	grey	False	0	Macrophages	FABP4$^{hi}$, MCEMP1$^{hi}$ Alveolar Mφ
13518_Array4Granulo_ACCGTAGAAGCA	13518_Array4Granulo	13518_Array4Granulo	monkey_13518_antiCD4	13518_Array4	LLL gr 5	Granuloma	Necropsy	Reinfection	antiCD4	antiCD4	Yes	78000	Lib A+ Lib B (2nd) Mtb Infection	2615	6264	0.000451264	0.0021059	0	FALSE	FALSE	8	Macrophages	non-doublet	grey	False	0	Macrophages	LGALS3$^{hi}$, FN1$^{hi}$ Mφ
13518_Array4Granulo_ACGTTATTGCTG	13518_Array4Granulo	13518_Array4Granulo	monkey_13518_antiCD4	13518_Array4	LLL gr 5	Granuloma	Necropsy	Reinfection	antiCD4	antiCD4	Yes	78000	Lib A+ Lib B (2nd) Mtb Infection	2787	6043	0	0.00840336	0	FALSE	FALSE	16	Mast cells	non-doublet	grey	False	0	Mast cells	DUSP1$^{hi}$, FOS$^{hi}$ Mast cells
13518_Array4Granulo_AGGTGGCAAACT	13518_Array4Granulo	13518_Array4Granulo	monkey_13518_antiCD4	13518_Array4	LLL gr 5	Granuloma	Necropsy	Reinfection	antiCD4	antiCD4	Yes	78000	Lib A+ Lib B (2nd) Mtb Infection	2600	5810	0.00688443	0.0200674	0	FALSE	FALSE	5	Macrophages	non-doublet	grey	False	0	Macrophages	S100A4$^{hi}$, CFP$^{hi}$ Monocytes
13518_Array4Granulo_AAGCCTGCTTCG	13518_Array4Granulo	13518_Array4Granulo	monkey_13518_antiCD4	13518_Array4	LLL gr 5	Granuloma	Necropsy	Reinfection	antiCD4	antiCD4	Yes	78000	Lib A+ Lib B (2nd) Mtb Infection	2384	5483	0.0171997	0.0137882	0	FALSE	FALSE	13	Macrophages	non-doublet	grey	False	0	cDC 2	cDC 2
13518_Array4Granulo_AGATCATCCTAG	13518_Array4Granulo	13518_Array4Granulo	monkey_13518_antiCD4	13518_Array4	LLL gr 5	Granuloma	Necropsy	Reinfection	antiCD4	antiCD4	Yes	78000	Lib A+ Lib B (2nd) Mtb Infection	2302	6560	0	0.00603795	0	FALSE	FALSE	17	TNK cells	non-doublet	grey	False	0	T,NK cells	T1T17-like
13518_Array4Granulo_AATAACCCATAT	13518_Array4Granulo	13518_Array4Granulo	monkey_13518_antiCD4	13518_Array4	LLL gr 5	Granuloma	Necropsy	Reinfection	antiCD4	antiCD4	Yes	78000	Lib A+ Lib B (2nd) Mtb Infection	2608	6022	0.00100748	0.0561313	0	FALSE	FALSE	16	Mast cells	non-doublet	grey	False	0	Mast cells	DUSP1$^{hi}$, FOS$^{hi}$ Mast cells
13518_Array4Granulo_AGTGATTTCCGC	13518_Array4Granulo	13518_Array4Granulo	monkey_13518_antiCD4	13518_Array4	LLL gr 5	Granuloma	Necropsy	Reinfection	antiCD4	antiCD4	Yes	78000	Lib A+ Lib B (2nd) Mtb Infection	2246	5489	0.00506523	0.0204144	0	FALSE	FALSE	5	Macrophages	non-doublet	grey	False	0	Macrophages	S100A4$^{hi}$, CFP$^{hi}$ Monocytes
13518_Array4Granulo_CCGACCTCCGCC	13518_Array4Granulo	13518_Array4Granulo	monkey_13518_antiCD4	13518_Array4	LLL gr 5	Granuloma	Necropsy	Reinfection	antiCD4	antiCD4	Yes	78000	Lib A+ Lib B (2nd) Mtb Infection	2691	6269	0	0.00268697	0	FALSE	FALSE	8	Macrophages	non-doublet	grey	False	0	Macrophages	FABP4$^{hi}$, MCEMP1$^{hi}$ Alveolar Mφ
13518_Array4Granulo_GTAAATCCATTC	13518_Array4Granulo	13518_Array4Granulo	monkey_13518_antiCD4	13518_Array4	LLL gr 5	Granuloma	Necropsy	Reinfection	antiCD4	antiCD4	Yes	78000	Lib A+ Lib B (2nd) Mtb Infection	2743	6409	0	0.0173267	0	FALSE	FALSE	10	TNK cells	non-doublet	grey	False	0	T,NK cells	$T_{Eff-like}$
13518_Array4Granulo_GAGATTATGGTG	13518_Array4Granulo	13518_Array4Granulo	monkey_13518_antiCD4	13518_Array4	LLL gr 5	Granuloma	Necropsy	Reinfection	antiCD4	antiCD4	Yes	78000	Lib A+ Lib B (2nd) Mtb Infection	2557	5708	0.0114476	0.0152152	0	FALSE	FALSE	5	Macrophages	non-doublet	grey	False	0	Macrophages	S100A4$^{hi}$, CFP$^{hi}$ Monocytes
13518_Array4Granulo_GAACAAGATGCG	13518_Array4Granulo	13518_Array4Granulo	monkey_13518_antiCD4	13518_Array4	LLL gr 5	Granuloma	Necropsy	Reinfection	antiCD4	antiCD4	Yes	78000	Lib A+ Lib B (2nd) Mtb Infection	2659	5678	0.000450789	0.0283997	0	FALSE	FALSE	13	Macrophages	non-doublet	grey	False	0	cDC 2	cDC 2
13518_Array4Granulo_ATAGGCTTGAGA	13518_Array4Granulo	13518_Array4Granulo	monkey_13518_antiCD4	13518_Array4	LLL gr 5	Granuloma	Necropsy	Reinfection	antiCD4	antiCD4	Yes	78000	Lib A+ Lib B (2nd) Mtb Infection	2711	5168	0.0168403	0.0540888	0	FALSE	FALSE	2	TNK cells	non-doublet	grey	False	0	T,NK cells	$T_{Naive/CM-like}$
13518_Array4Granulo_CGCCTAGGTATG	13518_Array4Granulo	13518_Array4Granulo	monkey_13518_antiCD4	13518_Array4	LLL gr 5	Granuloma	Necropsy	Reinfection	antiCD4	antiCD4	Yes	78000	Lib A+ Lib B (2nd) Mtb Infection	2621	6145	0	0.0101827	0	FALSE	FALSE	15	Macrophages	non-doublet	grey	False	0	Macrophages	LGALS3$^{hi}$, FN1$^{hi}$ Mφ
13518_Array4Granulo_CAAAGGAGGCGA	13518_Array4Granulo	13518_Array4Granulo	monkey_13518_antiCD4	13518_Array4	LLL gr 5	Granuloma	Necropsy	Reinfection	antiCD4	antiCD4	Yes	78000	Lib A+ Lib B (2nd) Mtb Infection	2657	5671	0.0262374	0.0117714	0	FALSE	FALSE	10	TNK cells	non-doublet	grey	False	0	T,NK cells	T1T17-like
13518_Array4Granulo_GACTTTAATAAA	13518_Array4Granulo	13518_Array4Granulo	monkey_13518_antiCD4	13518_Array4	LLL gr 5	Granuloma	Necropsy	Reinfection	antiCD4	antiCD4	Yes	78000	Lib A+ Lib B (2nd) Mtb Infection	2685	6111	0	0.00844984	0	FALSE	FALSE	8	Macrophages	non-doublet	grey	False	0	Macrophages	FABP4$^{hi}$, MCEMP1$^{hi}$ Alveolar Mφ
13518_Array4Granulo_CCCTACCCAGCC	13518_Array4Granulo	13518_Array4Granulo	monkey_13518_antiCD4	13518_Array4	LLL gr 5	Granuloma	Necropsy	Reinfection	antiCD4	antiCD4	Yes	78000	Lib A+ Lib B (2nd) Mtb Infection	2682	6307	0	0.039462	0	FALSE	FALSE	10	TNK cells	non-doublet	grey	False	0	T,NK cells	T1T17-like
13518_Array4Granulo_TCGGTCCGTCCG	13518_Array4Granulo	13518_Array4Granulo	monkey_13518_antiCD4	13518_Array4	LLL gr 5	Granuloma	Necropsy	Reinfection	antiCD4	antiCD4	Yes	78000	Lib A+ Lib B (2nd) Mtb Infection	2297	5888	0	0.0164584	0	FALSE	FALSE	13	Macrophages	non-doublet	grey	False	0	pDCs	pDCs
13518_Array4Granulo_GTCGCAAACGCC	13518_Array4Granulo	13518_Array4Granulo	monkey_13518_antiCD4	13518_Array4	LLL gr 5	Granuloma	Necropsy	Reinfection	antiCD4	antiCD4	Yes	78000	Lib A+ Lib B (2nd) Mtb Infection	2855	6592	0	0.00465522	0	FALSE	FALSE	17	TNK cells	non-doublet	grey	False	0	T,NK cells	T1T17-like
13518_Array4Granulo_ACGAACATGTCG	13518_Array4Granulo	13518_Array4Granulo	monkey_13518_antiCD4	13518_Array4	LLL gr 5	Granuloma	Necropsy	Reinfection	antiCD4	antiCD4	Yes	78000	Lib A+ Lib B (2nd) Mtb Infection	2543	6303	0	0.0112012	0	FALSE	FALSE	10	TNK cells	non-doublet	grey	False	0	T,NK cells	T1T17-like
13518_Array4Granulo_GGCTTGCTGATA	13518_Array4Granulo	13518_Array4Granulo	monkey_13518_antiCD4	13518_Array4	LLL gr 5	Granuloma	Necropsy	Reinfection	antiCD4	antiCD4	Yes	78000	Lib A+ Lib B (2nd) Mtb Infection	2282	5966	0	0.0203666	0	FALSE	FALSE	5	Macrophages	non-doublet	grey	False	0	Macrophages	S100A4$^{hi}$, CFP$^{hi}$ Monocytes
13518_Array4Granulo_GGGGATGCATAA	13518_Array4Granulo	13518_Array4Granulo	monkey_13518_antiCD4	13518_Array4	LLL gr 5	Granuloma	Necropsy	Reinfection	antiCD4	antiCD4	Yes	78000	Lib A+ Lib B (2nd) Mtb Infection	2484	5776	0.0039376	0.0205967	0	FALSE	FALSE	5	Macrophages	non-doublet	grey	False	0	Macrophages	S100A4$^{hi}$, CFP$^{hi}$ Monocytes
13518_Array4Granulo_AAGAGTGGAGTG	13518_Array4Granulo	13518_Array4Granulo	monkey_13518_antiCD4	13518_Array4	LLL gr 5	Granuloma	Necropsy	Reinfection	antiCD4	antiCD4	Yes	78000	Lib A+ Lib B (2nd) Mtb Infection	2647	5565	0.0101965	0.0132998	0	FALSE	FALSE	5	Macrophages	non-doublet	grey	False	0	cDC 2	cDC 2
13518_Array4Granulo_CCGAGACCCGCG	13518_Array4Granulo	13518_Array4Granulo	monkey_13518_antiCD4	13518_Array4	LLL gr 5	Granuloma	Necropsy	Reinfection	antiCD4	antiCD4	Yes	78000	Lib A+ Lib B (2nd) Mtb Infection	2432	6138	0	0.00108544	0	FALSE	FALSE	8	Macrophages	non-doublet	grey	False	0	Macrophages	FABP4$^{hi}$, MCEMP1$^{hi}$ Alveolar Mφ
13518_Array4Granulo_GTGGGTGGCATA	13518_Array4Granulo	13518_Array4Granulo	monkey_13518_antiCD4	13518_Array4	LLL gr 5	Granuloma	Necropsy	Reinfection	antiCD4	antiCD4	Yes	78000	Lib A+ Lib B (2nd) Mtb Infection	2881	6037	0	0.018998	0	FALSE	FALSE	6	TNK cells	non-doublet	grey	False	0	T,NK cells	NK-like
13518_Array4Granulo_AAGACAAGGAAG	13518_Array4Granulo	13518_Array4Granulo	monkey_13518_antiCD4	13518_Array4	LLL gr 5	Granuloma	Necropsy	Reinfection	antiCD4	antiCD4	Yes	78000	Lib A+ Lib B (2nd) Mtb Infection	2763	5549	0.0158443	0.00618681	0	FALSE	FALSE	16	Mast cells	non-doublet	grey	False	0	Mast cells	Proliferating Mast cells
13518_Array4Granulo_ACGGGTACGGAT	13518_Array4Granulo	13518_Array4Granulo	monkey_13518_antiCD4	13518_Array4	LLL gr 5	Granuloma	Necropsy	Reinfection	antiCD4	antiCD4	Yes	78000	Lib A+ Lib B (2nd) Mtb Infection	2492	5708	0.0204142	0.0176036	0	FALSE	FALSE	5	Macrophages	non-doublet	grey	False	0	Macrophages	S100A4$^{hi}$, CFP$^{hi}$ Monocytes
13518_Array4Granulo_GCGGCTCTCCCA	13518_Array4Granulo	13518_Array4Granulo	monkey_13518_antiCD4	13518_Array4	LLL gr 5	Granuloma	Necropsy	Reinfection	antiCD4	antiCD4	Yes	78000	Lib A+ Lib B (2nd) Mtb Infection	2704	6125	0.000461396	0.00184559	0	FALSE	FALSE	21	Macrophages	non-doublet	grey	False	0	Macrophages	FABP4$^{hi}$, MCEMP1$^{hi}$ Alveolar Mφ
13518_Array4Granulo_GAAGCCGGACCA	13518_Array4Granulo	13518_Array4Granulo	monkey_13518_antiCD4	13518_Array4	LLL gr 5	Granuloma	Necropsy	Reinfection	antiCD4	antiCD4	Yes	78000	Lib A+ Lib B (2nd) Mtb Infection	2461	6106	0	0.0258914	0	FALSE	FALSE	10	TNK cells	non-doublet	grey	False	0	T,NK cells	T1T17-like
13518_Array4Granulo_ATAATTGTAGAG	13518_Array4Granulo	13518_Array4Granulo	monkey_13518_antiCD4	13518_Array4	LLL gr 5	Granuloma	Necropsy	Reinfection	antiCD4	antiCD4	Yes	78000	Lib A+ Lib B (2nd) Mtb Infection	2552	6211	0	0.015205	0	FALSE	FALSE	20	Fibroblasts	non-doublet	grey	False	0	Fibroblasts	COL6A2$^{hi}$ Fibroblasts
13518_Array4Granulo_CGGACCGGGCGG	13518_Array4Granulo	13518_Array4Granulo	monkey_13518_antiCD4	13518_Array4	LLL gr 5	Granuloma	Necropsy	Reinfection	antiCD4	antiCD4	Yes	78000	Lib A+ Lib B (2nd) Mtb Infection	2414	6158	0	0.00639367	0	FALSE	FALSE	0	TNK cells	non-doublet	grey	False	0	T,NK cells	$T_{Eff-like}$
13518_Array4Granulo_ACAGGCTGACTT	13518_Array4Granulo	13518_Array4Granulo	monkey_13518_antiCD4	13518_Array4	LLL gr 5	Granuloma	Necropsy	Reinfection	antiCD4	antiCD4	Yes	78000	Lib A+ Lib B (2nd) Mtb Infection	2555	5839	0.00323482	0.00999853	0	FALSE	FALSE	10	TNK cells	non-doublet	grey	False	0	T,NK cells	T1T17-like
13518_Array4Granulo_CATATGTTGAGT	13518_Array4Granulo	13518_Array4Granulo	monkey_13518_antiCD4	13518_Array4	LLL gr 5	Granuloma	Necropsy	Reinfection	antiCD4	antiCD4	Yes	78000	Lib A+ Lib B (2nd) Mtb Infection	2065	5736	0	0.0148914	0	FALSE	FALSE	5	Macrophages	non-doublet	grey	False	0	Macrophages	S100A4$^{hi}$, CFP$^{hi}$ Monocytes
13518_Array4Granulo_AGCGCTAAGGCC	13518_Array4Granulo	13518_Array4Granulo	monkey_13518_antiCD4	13518_Array4	LLL gr 5	Granuloma	Necropsy	Reinfection	antiCD4	antiCD4	Yes	78000	Lib A+ Lib B (2nd) Mtb Infection	2261	6238	0	0.00395437	0	FALSE	FALSE	15	Macrophages	non-doublet	grey	False	0	Macrophages	CXCL9$^{hi}$, IDO1$^{hi}$ Mφ
13518_Array4Granulo_GAGCGCCGAAAG	13518_Array4Granulo	13518_Array4Granulo	monkey_13518_antiCD4	13518_Array4	LLL gr 5	Granuloma	Necropsy	Reinfection	antiCD4	antiCD4	Yes	78000	Lib A+ Lib B (2nd) Mtb Infection	2510	5800	0.00140231	0.00342786	0	FALSE	FALSE	8	Macrophages	non-doublet	grey	False	0	Macrophages	FABP4$^{hi}$, MCEMP1$^{hi}$ Alveolar Mφ
13518_Array4Granulo_CAACCCTTCTTT	13518_Array4Granulo	13518_Array4Granulo	monkey_13518_antiCD4	13518_Array4	LLL gr 5	Granuloma	Necropsy	Reinfection	antiCD4	antiCD4	Yes	78000	Lib A+ Lib B (2nd) Mtb Infection	2430	5926	0.000733783	0.0431465	0	FALSE	FALSE	16	Mast cells	non-doublet	grey	False	0	Mast cells	DUSP1$^{hi}$, FOS$^{hi}$ Mast cells
13518_Array4Granulo_GCTACGTCGTGG	13518_Array4Granulo	13518_Array4Granulo	monkey_13518_antiCD4	13518_Array4	LLL gr 5	Granuloma	Necropsy	Reinfection	antiCD4	antiCD4	Yes	78000	Lib A+ Lib B (2nd) Mtb Infection	2619	5521	0.00102504	0.0531557	0	FALSE	FALSE	17	TNK cells	non-doublet	grey	False	0	T,NK cells	GZMK$^{hi}$ $T_{EM/PEX-like}$
13518_Array4Granulo_ACTCCGCCTCTT	13518_Array4Granulo	13518_Array4Granulo	monkey_13518_antiCD4	13518_Array4	LLL gr 5	Granuloma	Necropsy	Reinfection	antiCD4	antiCD4	Yes	78000	Lib A+ Lib B (2nd) Mtb Infection	2517	5300	0.00231247	0.00173435	0	FALSE	FALSE	17	TNK cells	non-doublet	grey	False	0	T,NK cells	T1T17-like
13518_Array4Granulo_ACAAAAACTTTA	13518_Array4Granulo	13518_Array4Granulo	monkey_13518_antiCD4	13518_Array4	LLL gr 5	Granuloma	Necropsy	Reinfection	antiCD4	antiCD4	Yes	78000	Lib A+ Lib B (2nd) Mtb Infection	2414	5217	0.0107267	0.0649645	0	FALSE	FALSE	13	Macrophages	non-doublet	grey	False	0	cDC 2	cDC 2
13518_Array4Granulo_GATTCGATGATA	13518_Array4Granulo	13518_Array4Granulo	monkey_13518_antiCD4	13518_Array4	LLL gr 5	Granuloma	Necropsy	Reinfection	antiCD4	antiCD4	Yes	78000	Lib A+ Lib B (2nd) Mtb Infection	2614	6021	0.00212572	0.0077437	0	FALSE	FALSE	8	Macrophages	non-doublet	grey	False	0	Macrophages	FABP4$^{hi}$, MCEMP1$^{hi}$ Alveolar Mφ
13518_Array4Granulo_CGTTAGGTCTAA	13518_Array4Granulo	13518_Array4Granulo	monkey_13518_antiCD4	13518_Array4	LLL gr 5	Granuloma	Necropsy	Reinfection	antiCD4	antiCD4	Yes	78000	Lib A+ Lib B (2nd) Mtb Infection	2846	5895	0.00103474	0.0282336	0	FALSE	FALSE	17	TNK cells	non-doublet	grey	False	0	T,NK cells	T1T17-like
13518_Array4Granulo_ATCGTGGTCCAG	13518_Array4Granulo	13518_Array4Granulo	monkey_13518_antiCD4	13518_Array4	LLL gr 5	Granuloma	Necropsy	Reinfection	antiCD4	antiCD4	Yes	78000	Lib A+ Lib B (2nd) Mtb Infection	2538	6094	0.00247908	0.00356368	0	FALSE	FALSE	8	Macrophages	non-doublet	grey	False	0	Macrophages	FABP4$^{hi}$, MCEMP1$^{hi}$ Alveolar Mφ
13518_Array4Granulo_CCAGTGAAATGT	13518_Array4Granulo	13518_Array4Granulo	monkey_13518_antiCD4	13518_Array4	LLL gr 5	Granuloma	Necropsy	Reinfection	antiCD4	antiCD4	Yes	78000	Lib A+ Lib B (2nd) Mtb Infection	2488	5799	0.00391078	0.0191194	0	FALSE	FALSE	10	TNK cells	non-doublet	grey	False	0	T,NK cells	T1T17-like
13518_Array4Granulo_ACCATATATCTT	13518_Array4Granulo	13518_Array4Granulo	monkey_13518_antiCD4	13518_Array4	LLL gr 5	Granuloma	Necropsy	Reinfection	antiCD4	antiCD4	Yes	78000	Lib A+ Lib B (2nd) Mtb Infection	2352	5584	0.0118399	0.0116841	0	FALSE	FALSE	5	Macrophages	non-doublet	grey	False	0	Macrophages	THBS1$^{hi}$, FCN1$^{hi}$ Mφ
13518_Array4Granulo_CGCGAGGTGTAC	13518_Array4Granulo	13518_Array4Granulo	monkey_13518_antiCD4	13518_Array4	LLL gr 5	Granuloma	Necropsy	Reinfection	antiCD4	antiCD4	Yes	78000	Lib A+ Lib B (2nd) Mtb Infection	2253	5488	0.000720046	0.0740207	0	FALSE	FALSE	0	TNK cells	non-doublet	grey	False	0	T,NK cells	T1T17-like
13518_Array4Granulo_TGAAAGTTCCAG	13518_Array4Granulo	13518_Array4Granulo	monkey_13518_antiCD4	13518_Array4	LLL gr 5	Granuloma	Necropsy	Reinfection	antiCD4	antiCD4	Yes	78000	Lib A+ Lib B (2nd) Mtb Infection	2363	6091	0	0.00286663	0	FALSE	FALSE	15	Macrophages	non-doublet	grey	False	0	Macrophages	CXCL9$^{hi}$, IDO1$^{hi}$ Mφ
13518_Array4Granulo_ACCCGAGAACCG	13518_Array4Granulo	13518_Array4Granulo	monkey_13518_antiCD4	13518_Array4	LLL gr 5	Granuloma	Necropsy	Reinfection	antiCD4	antiCD4	Yes	78000	Lib A+ Lib B (2nd) Mtb Infection	2516	5815	0.00200432	0.00431699	0	FALSE	FALSE	8	Macrophages	non-doublet	grey	False	0	Macrophages	FABP4$^{hi}$, MCEMP1$^{hi}$ Alveolar Mφ
13518_Array4Granulo_CTCCTGGTGAGT	13518_Array4Granulo	13518_Array4Granulo	monkey_13518_antiCD4	13518_Array4	LLL gr 5	Granuloma	Necropsy	Reinfection	antiCD4	antiCD4	Yes	78000	Lib A+ Lib B (2nd) Mtb Infection	2422	5475	0.00638885	0.0145201	0	FALSE	FALSE	9	TNK cells	non-doublet	grey	False	0	T,NK cells	$T_{Eff-like}$
13518_Array4Granulo_AAATTCGAGCCG	13518_Array4Granulo	13518_Array4Granulo	monkey_13518_antiCD4	13518_Array4	LLL gr 5	Granuloma	Necropsy	Reinfection	antiCD4	antiCD4	Yes	78000	Lib A+ Lib B (2nd) Mtb Infection	2641	6034	0	0.0231197	0	FALSE	FALSE	16	Mast cells	non-doublet	grey	False	0	Mast cells	DUSP1$^{hi}$, FOS$^{hi}$ Mast cells
13518_Array4Granulo_GCGTGGTTGAAG	13518_Array4Granulo	13518_Array4Granulo	monkey_13518_antiCD4	13518_Array4	LLL gr 5	Granuloma	Necropsy	Reinfection	antiCD4	antiCD4	Yes	78000	Lib A+ Lib B (2nd) Mtb Infection	2130	4176	0.00663375	0.00910213	0	FALSE	FALSE	22	Plasma cells	non-doublet	grey	False	0	Plasma cells	Plasma cells
13518_Array4Granulo_AACGCTCACGTG	13518_Array4Granulo	13518_Array4Granulo	monkey_13518_antiCD4	13518_Array4	LLL gr 5	Granuloma	Necropsy	Reinfection	antiCD4	antiCD4	Yes	78000	Lib A+ Lib B (2nd) Mtb Infection	2715	6197	0	0.0262802	0	FALSE	FALSE	0	TNK cells	non-doublet	grey	False	0	T,NK cells	T1T17-like
13518_Array4Granulo_CTAGTTCGTCAT	13518_Array4Granulo	13518_Array4Granulo	monkey_13518_antiCD4	13518_Array4	LLL gr 5	Granuloma	Necropsy	Reinfection	antiCD4	antiCD4	Yes	78000	Lib A+ Lib B (2nd) Mtb Infection	2330	5743	0.000300752	0.0237594	0	FALSE	FALSE	10	TNK cells	non-doublet	grey	False	0	T,NK cells	Tregs
13518_Array4Granulo_GCCCATAACGGG	13518_Array4Granulo	13518_Array4Granulo	monkey_13518_antiCD4	13518_Array4	LLL gr 5	Granuloma	Necropsy	Reinfection	antiCD4	antiCD4	Yes	78000	Lib A+ Lib B (2nd) Mtb Infection	2270	5663	0	0.0261109	0	FALSE	FALSE	13	Macrophages	non-doublet	grey	False	0	cDC 1	cDC 1
13518_Array4Granulo_AAACGGCTTTGA	13518_Array4Granulo	13518_Array4Granulo	monkey_13518_antiCD4	13518_Array4	LLL gr 5	Granuloma	Necropsy	Reinfection	antiCD4	antiCD4	Yes	78000	Lib A+ Lib B (2nd) Mtb Infection	2208	5083	0.00397558	0.0934261	0	FALSE	FALSE	10	TNK cells	non-doublet	grey	False	0	T,NK cells	Tc17-like
13518_Array4Granulo_ACCTATGTATCG	13518_Array4Granulo	13518_Array4Granulo	monkey_13518_antiCD4	13518_Array4	LLL gr 5	Granuloma	Necropsy	Reinfection	antiCD4	antiCD4	Yes	78000	Lib A+ Lib B (2nd) Mtb Infection	2449	6003	0	0.025469	0	FALSE	FALSE	16	Mast cells	non-doublet	grey	False	0	Mast cells	LMNA$^{hi}$, IL13$^{hi}$ Mast cells
13518_Array4Granulo_CCGTTGCGACTG	13518_Array4Granulo	13518_Array4Granulo	monkey_13518_antiCD4	13518_Array4	LLL gr 5	Granuloma	Necropsy	Reinfection	antiCD4	antiCD4	Yes	78000	Lib A+ Lib B (2nd) Mtb Infection	2476	5404	0.000607533	0.0384265	0	FALSE	FALSE	13	Macrophages	non-doublet	grey	False	0	cDC 2	cDC 2
13518_Array4Granulo_ATCGACATCACT	13518_Array4Granulo	13518_Array4Granulo	monkey_13518_antiCD4	13518_Array4	LLL gr 5	Granuloma	Necropsy	Reinfection	antiCD4	antiCD4	Yes	78000	Lib A+ Lib B (2nd) Mtb Infection	1794	5594	0.00136695	0.00425273	0	FALSE	FALSE	8	Macrophages	non-doublet	grey	False	0	Macrophages	C1QB$^{hi}$, C1QA$^{hi}$ Mφ
13518_Array4Granulo_CGAAGAGGTGCG	13518_Array4Granulo	13518_Array4Granulo	monkey_13518_antiCD4	13518_Array4	LLL gr 5	Granuloma	Necropsy	Reinfection	antiCD4	antiCD4	Yes	78000	Lib A+ Lib B (2nd) Mtb Infection	2736	5807	0.00029976	0.0532074	0	FALSE	FALSE	10	TNK cells	non-doublet	grey	False	0	T,NK cells	T1T17-like
13518_Array4Granulo_AGAGAGCCCCCG	13518_Array4Granulo	13518_Array4Granulo	monkey_13518_antiCD4	13518_Array4	LLL gr 5	Granuloma	Necropsy	Reinfection	antiCD4	antiCD4	Yes	78000	Lib A+ Lib B (2nd) Mtb Infection	2697	5991	0.000474383	0.00411132	0	FALSE	FALSE	8	Macrophages	non-doublet	grey	False	0	Macrophages	FABP4$^{hi}$, MCEMP1$^{hi}$ Alveolar Mφ
13518_Array4Granulo_CATCGACAGGGT	13518_Array4Granulo	13518_Array4Granulo	monkey_13518_antiCD4	13518_Array4	LLL gr 5	Granuloma	Necropsy	Reinfection	antiCD4	antiCD4	Yes	78000	Lib A+ Lib B (2nd) Mtb Infection	2304	5652	0.000145012	0.0175464	0	FALSE	FALSE	10	TNK cells	non-doublet	grey	False	0	T,NK cells	T1T17-like
13518_Array4Granulo_ACTTTCCGGATG	13518_Array4Granulo	13518_Array4Granulo	monkey_13518_antiCD4	13518_Array4	LLL gr 5	Granuloma	Necropsy	Reinfection	antiCD4	antiCD4	Yes	78000	Lib A+ Lib B (2nd) Mtb Infection	2410	5525	0.000795545	0.0195704	0	FALSE	FALSE	5	Macrophages	non-doublet	grey	False	0	Macrophages	THBS1$^{hi}$, FCN1$^{hi}$ Mφ
13518_Array4Granulo_GCCCATTCTTAG	13518_Array4Granulo	13518_Array4Granulo	monkey_13518_antiCD4	13518_Array4	LLL gr 5	Granuloma	Necropsy	Reinfection	antiCD4	antiCD4	Yes	78000	Lib A+ Lib B (2nd) Mtb Infection	2990	5896	0	0.021899	0	FALSE	FALSE	17	TNK cells	non-doublet	grey	False	0	T,NK cells	T1T17-like
13518_Array4Granulo_TGGGCTCGGAGA	13518_Array4Granulo	13518_Array4Granulo	monkey_13518_antiCD4	13518_Array4	LLL gr 5	Granuloma	Necropsy	Reinfection	antiCD4	antiCD4	Yes	78000	Lib A+ Lib B (2nd) Mtb Infection	2824	5660	0.0197022	0.0218078	0	FALSE	FALSE	17	TNK cells	non-doublet	grey	False	0	T,NK cells	T1T17-like
13518_Array4Granulo_CGCCATAGCTCA	13518_Array4Granulo	13518_Array4Granulo	monkey_13518_antiCD4	13518_Array4	LLL gr 5	Granuloma	Necropsy	Reinfection	antiCD4	antiCD4	Yes	78000	Lib A+ Lib B (2nd) Mtb Infection	2317	5632	0.0052356	0.0350037	0	FALSE	FALSE	12	TNK cells	non-doublet	grey	False	0	T,NK cells	NK-like
13518_Array4Granulo_GGCCGTGCGAGA	13518_Array4Granulo	13518_Array4Granulo	monkey_13518_antiCD4	13518_Array4	LLL gr 5	Granuloma	Necropsy	Reinfection	antiCD4	antiCD4	Yes	78000	Lib A+ Lib B (2nd) Mtb Infection	2650	5609	0	0.019367	0	FALSE	FALSE	8	Macrophages	non-doublet	grey	False	0	Macrophages	FABP4$^{hi}$, MCEMP1$^{hi}$ Alveolar Mφ
13518_Array4Granulo_ACGGCCGCTGTC	13518_Array4Granulo	13518_Array4Granulo	monkey_13518_antiCD4	13518_Array4	LLL gr 5	Granuloma	Necropsy	Reinfection	antiCD4	antiCD4	Yes	78000	Lib A+ Lib B (2nd) Mtb Infection	2655	5689	0.0143288	0.0135747	0	FALSE	FALSE	17	TNK cells	non-doublet	grey	False	0	T,NK cells	$T_{EMRA-like}$
13518_Array4Granulo_ACCGAGAGCCGG	13518_Array4Granulo	13518_Array4Granulo	monkey_13518_antiCD4	13518_Array4	LLL gr 5	Granuloma	Necropsy	Reinfection	antiCD4	antiCD4	Yes	78000	Lib A+ Lib B (2nd) Mtb Infection	2593	6118	0	0.0291752	0	FALSE	FALSE	16	Mast cells	non-doublet	grey	False	0	Mast cells	LMNA$^{hi}$, IL13$^{hi}$ Mast cells
13518_Array4Granulo_ATACATAATCAT	13518_Array4Granulo	13518_Array4Granulo	monkey_13518_antiCD4	13518_Array4	LLL gr 5	Granuloma	Necropsy	Reinfection	antiCD4	antiCD4	Yes	78000	Lib A+ Lib B (2nd) Mtb Infection	2694	6162	0	0.00207715	0	FALSE	FALSE	18	Endothelial cells	non-doublet	grey	False	0	Endothelial cells	MCAM$^{hi}$ Endothelial cells
13518_Array4Granulo_GGATGTCGTATC	13518_Array4Granulo	13518_Array4Granulo	monkey_13518_antiCD4	13518_Array4	LLL gr 5	Granuloma	Necropsy	Reinfection	antiCD4	antiCD4	Yes	78000	Lib A+ Lib B (2nd) Mtb Infection	2499	6029	0.00075188	0.0153383	0	FALSE	FALSE	16	Mast cells	non-doublet	grey	False	0	Mast cells	LMNA$^{hi}$, IL13$^{hi}$ Mast cells
13518_Array4Granulo_CTATCAAGGGTA	13518_Array4Granulo	13518_Array4Granulo	monkey_13518_antiCD4	13518_Array4	LLL gr 5	Granuloma	Necropsy	Reinfection	antiCD4	antiCD4	Yes	78000	Lib A+ Lib B (2nd) Mtb Infection	2665	5872	0	0.0285367	0	FALSE	FALSE	6	TNK cells	non-doublet	grey	False	0	T,NK cells	T1T17-like
13518_Array4Granulo_GCGGTAAGAGGT	13518_Array4Granulo	13518_Array4Granulo	monkey_13518_antiCD4	13518_Array4	LLL gr 5	Granuloma	Necropsy	Reinfection	antiCD4	antiCD4	Yes	78000	Lib A+ Lib B (2nd) Mtb Infection	2183	4685	0.0442336	0.0252555	0	FALSE	FALSE	5	Macrophages	non-doublet	grey	False	0	Macrophages	S100A4$^{hi}$, CFP$^{hi}$ Monocytes
13518_Array4Granulo_ACGACAACGCTG	13518_Array4Granulo	13518_Array4Granulo	monkey_13518_antiCD4	13518_Array4	LLL gr 5	Granuloma	Necropsy	Reinfection	antiCD4	antiCD4	Yes	78000	Lib A+ Lib B (2nd) Mtb Infection	2244	5556	0.00662152	0.0579383	0	FALSE	FALSE	0	TNK cells	non-doublet	grey	False	0	T,NK cells	T1T17-like
13518_Array4Granulo_AAGCATTCCCTT	13518_Array4Granulo	13518_Array4Granulo	monkey_13518_antiCD4	13518_Array4	LLL gr 5	Granuloma	Necropsy	Reinfection	antiCD4	antiCD4	Yes	78000	Lib A+ Lib B (2nd) Mtb Infection	2297	5475	0.00869698	0.0186146	0	FALSE	FALSE	5	Macrophages	non-doublet	grey	False	0	Macrophages	S100A4$^{hi}$, CFP$^{hi}$ Monocytes
13518_Array4Granulo_CAAGCCTCTGTG	13518_Array4Granulo	13518_Array4Granulo	monkey_13518_antiCD4	13518_Array4	LLL gr 5	Granuloma	Necropsy	Reinfection	antiCD4	antiCD4	Yes	78000	Lib A+ Lib B (2nd) Mtb Infection	2741	5839	0.000899415	0.0431719	0	FALSE	FALSE	0	TNK cells	non-doublet	grey	False	0	T,NK cells	GZMK$^{hi}$ $T_{EM/PEX-like}$
13518_Array4Granulo_CTGCTGAGAGCT	13518_Array4Granulo	13518_Array4Granulo	monkey_13518_antiCD4	13518_Array4	LLL gr 5	Granuloma	Necropsy	Reinfection	antiCD4	antiCD4	Yes	78000	Lib A+ Lib B (2nd) Mtb Infection	2416	5842	0.00168582	0.0245211	0	FALSE	FALSE	10	TNK cells	non-doublet	grey	False	0	T,NK cells	T1T17-like
13518_Array4Granulo_ACTGTTTGCCCC	13518_Array4Granulo	13518_Array4Granulo	monkey_13518_antiCD4	13518_Array4	LLL gr 5	Granuloma	Necropsy	Reinfection	antiCD4	antiCD4	Yes	78000	Lib A+ Lib B (2nd) Mtb Infection	2746	5710	0	0.0255864	0	FALSE	FALSE	16	Mast cells	non-doublet	grey	False	0	Mast cells	DUSP1$^{hi}$, FOS$^{hi}$ Mast cells
13518_Array4Granulo_GGAAGGATTTAA	13518_Array4Granulo	13518_Array4Granulo	monkey_13518_antiCD4	13518_Array4	LLL gr 5	Granuloma	Necropsy	Reinfection	antiCD4	antiCD4	Yes	78000	Lib A+ Lib B (2nd) Mtb Infection	2442	5504	0.0133979	0.0175948	0	FALSE	FALSE	5	Macrophages	non-doublet	grey	False	0	Macrophages	THBS1$^{hi}$, FCN1$^{hi}$ Mφ
13518_Array4Granulo_CTATTGGATGTC	13518_Array4Granulo	13518_Array4Granulo	monkey_13518_antiCD4	13518_Array4	LLL gr 5	Granuloma	Necropsy	Reinfection	antiCD4	antiCD4	Yes	78000	Lib A+ Lib B (2nd) Mtb Infection	2868	5686	0.00347432	0.0102719	0	FALSE	FALSE	17	TNK cells	non-doublet	grey	False	0	T,NK cells	$T_{EMRA-like}$
13518_Array4Granulo_ACTGTCCCAAGG	13518_Array4Granulo	13518_Array4Granulo	monkey_13518_antiCD4	13518_Array4	LLL gr 5	Granuloma	Necropsy	Reinfection	antiCD4	antiCD4	Yes	78000	Lib A+ Lib B (2nd) Mtb Infection	1705	5660	0.000306654	0.00291322	0	FALSE	FALSE	15	Macrophages	non-doublet	grey	False	0	Macrophages	CXCL9$^{hi}$, IDO1$^{hi}$ Mφ
13518_Array4Granulo_CGCTGCGTTATG	13518_Array4Granulo	13518_Array4Granulo	monkey_13518_antiCD4	13518_Array4	LLL gr 5	Granuloma	Necropsy	Reinfection	antiCD4	antiCD4	Yes	78000	Lib A+ Lib B (2nd) Mtb Infection	2514	5817	0.0123535	0.00950269	0	FALSE	FALSE	8	Macrophages	non-doublet	grey	False	0	Macrophages	FABP4$^{hi}$, MCEMP1$^{hi}$ Alveolar Mφ
13518_Array4Granulo_GGCCAGCGGTCA	13518_Array4Granulo	13518_Array4Granulo	monkey_13518_antiCD4	13518_Array4	LLL gr 5	Granuloma	Necropsy	Reinfection	antiCD4	antiCD4	Yes	78000	Lib A+ Lib B (2nd) Mtb Infection	2585	5807	0	0.0251815	0	FALSE	FALSE	12	TNK cells	non-doublet	grey	False	0	T,NK cells	NK-like
13518_Array4Granulo_AGAATCCTGCTA	13518_Array4Granulo	13518_Array4Granulo	monkey_13518_antiCD4	13518_Array4	LLL gr 5	Granuloma	Necropsy	Reinfection	antiCD4	antiCD4	Yes	78000	Lib A+ Lib B (2nd) Mtb Infection	2518	5321	0.0101091	0.0137997	0	FALSE	FALSE	15	Macrophages	non-doublet	grey	False	0	Macrophages	CXCL9$^{hi}$, IDO1$^{hi}$ Mφ
13518_Array4Granulo_CACCTGATTCGC	13518_Array4Granulo	13518_Array4Granulo	monkey_13518_antiCD4	13518_Array4	LLL gr 5	Granuloma	Necropsy	Reinfection	antiCD4	antiCD4	Yes	78000	Lib A+ Lib B (2nd) Mtb Infection	2386	5476	0	0.0246164	0	FALSE	FALSE	8	Macrophages	non-doublet	grey	False	0	Macrophages	FABP4$^{hi}$, MCEMP1$^{hi}$ Alveolar Mφ
13518_Array4Granulo_ACAGAGGGTGTG	13518_Array4Granulo	13518_Array4Granulo	monkey_13518_antiCD4	13518_Array4	LLL gr 5	Granuloma	Necropsy	Reinfection	antiCD4	antiCD4	Yes	78000	Lib A+ Lib B (2nd) Mtb Infection	2412	5096	0.00452899	0.0318539	0	FALSE	FALSE	0	TNK cells	non-doublet	grey	False	0	T,NK cells	GZMK$^{hi}$ $T_{EM/PEX-like}$
13518_Array4Granulo_CGAGTAATGCCA	13518_Array4Granulo	13518_Array4Granulo	monkey_13518_antiCD4	13518_Array4	LLL gr 5	Granuloma	Necropsy	Reinfection	antiCD4	antiCD4	Yes	78000	Lib A+ Lib B (2nd) Mtb Infection	2607	5992	0	0.035006	0	FALSE	FALSE	10	TNK cells	non-doublet	grey	False	0	T,NK cells	T1T17-like
13518_Array4Granulo_AATCTAGTTGTG	13518_Array4Granulo	13518_Array4Granulo	monkey_13518_antiCD4	13518_Array4	LLL gr 5	Granuloma	Necropsy	Reinfection	antiCD4	antiCD4	Yes	78000	Lib A+ Lib B (2nd) Mtb Infection	2333	5730	0	0.002972	0	FALSE	FALSE	8	Macrophages	non-doublet	grey	False	0	Macrophages	FABP4$^{hi}$, MCEMP1$^{hi}$ Alveolar Mφ
13518_Array4Granulo_CGACTCACTCCC	13518_Array4Granulo	13518_Array4Granulo	monkey_13518_antiCD4	13518_Array4	LLL gr 5	Granuloma	Necropsy	Reinfection	antiCD4	antiCD4	Yes	78000	Lib A+ Lib B (2nd) Mtb Infection	2566	5889	0	0.0316446	0	FALSE	FALSE	2	TNK cells	non-doublet	grey	False	0	T,NK cells	T1T17-like
13518_Array4Granulo_AAGAGACATCGT	13518_Array4Granulo	13518_Array4Granulo	monkey_13518_antiCD4	13518_Array4	LLL gr 5	Granuloma	Necropsy	Reinfection	antiCD4	antiCD4	Yes	78000	Lib A+ Lib B (2nd) Mtb Infection	2514	5610	0.00424128	0.0235627	0	FALSE	FALSE	5	Macrophages	non-doublet	grey	False	0	Macrophages	THBS1$^{hi}$, FCN1$^{hi}$ Mφ
13518_Array4Granulo_AAGAATAATGTG	13518_Array4Granulo	13518_Array4Granulo	monkey_13518_antiCD4	13518_Array4	LLL gr 5	Granuloma	Necropsy	Reinfection	antiCD4	antiCD4	Yes	78000	Lib A+ Lib B (2nd) Mtb Infection	2138	4922	0.0114434	0.0204455	0	FALSE	FALSE	12	TNK cells	non-doublet	grey	False	0	T,NK cells	NK-like
13518_Array4Granulo_ATTGAATCATTG	13518_Array4Granulo	13518_Array4Granulo	monkey_13518_antiCD4	13518_Array4	LLL gr 5	Granuloma	Necropsy	Reinfection	antiCD4	antiCD4	Yes	78000	Lib A+ Lib B (2nd) Mtb Infection	2516	5774	0	0.00166362	0	FALSE	FALSE	15	Macrophages	non-doublet	grey	False	0	Macrophages	CXCL9$^{hi}$, IDO1$^{hi}$ Mφ
13518_Array4Granulo_CGTTTTTGCCCT	13518_Array4Granulo	13518_Array4Granulo	monkey_13518_antiCD4	13518_Array4	LLL gr 5	Granuloma	Necropsy	Reinfection	antiCD4	antiCD4	Yes	78000	Lib A+ Lib B (2nd) Mtb Infection	2523	5076	0.0188885	0.0173275	0	FALSE	FALSE	15	Macrophages	non-doublet	grey	False	0	Macrophages	CXCL9$^{hi}$, IDO1$^{hi}$ Mφ
13518_Array4Granulo_TAACGATAGAGA	13518_Array4Granulo	13518_Array4Granulo	monkey_13518_antiCD4	13518_Array4	LLL gr 5	Granuloma	Necropsy	Reinfection	antiCD4	antiCD4	Yes	78000	Lib A+ Lib B (2nd) Mtb Infection	2605	6095	0	0.00315607	0	FALSE	FALSE	14	Macrophages	non-doublet	grey	False	0	Macrophages	C1QB$^{hi}$, C1QA$^{hi}$ Mφ
13518_Array4Granulo_ACAAACGTCAGT	13518_Array4Granulo	13518_Array4Granulo	monkey_13518_antiCD4	13518_Array4	LLL gr 5	Granuloma	Necropsy	Reinfection	antiCD4	antiCD4	Yes	78000	Lib A+ Lib B (2nd) Mtb Infection	2348	5305	0.00723043	0.0462119	0	FALSE	FALSE	0	TNK cells	non-doublet	grey	False	0	T,NK cells	ILC-like
13518_Array4Granulo_AGCCTTGTGGAA	13518_Array4Granulo	13518_Array4Granulo	monkey_13518_antiCD4	13518_Array4	LLL gr 5	Granuloma	Necropsy	Reinfection	antiCD4	antiCD4	Yes	78000	Lib A+ Lib B (2nd) Mtb Infection	2466	5721	0.00428069	0.00947867	0	FALSE	FALSE	5	Macrophages	non-doublet	grey	False	0	Macrophages	S100A4$^{hi}$, CFP$^{hi}$ Monocytes
13518_Array4Granulo_GTAAGTTTATGG	13518_Array4Granulo	13518_Array4Granulo	monkey_13518_antiCD4	13518_Array4	LLL gr 5	Granuloma	Necropsy	Reinfection	antiCD4	antiCD4	Yes	78000	Lib A+ Lib B (2nd) Mtb Infection	2556	5611	0.00234742	0.00375587	0	FALSE	FALSE	8	Macrophages	non-doublet	grey	False	0	Macrophages	LGALS3$^{hi}$, FN1$^{hi}$ Mφ
13518_Array4Granulo_GCTTATGAAGGT	13518_Array4Granulo	13518_Array4Granulo	monkey_13518_antiCD4	13518_Array4	LLL gr 5	Granuloma	Necropsy	Reinfection	antiCD4	antiCD4	Yes	78000	Lib A+ Lib B (2nd) Mtb Infection	2400	5436	0.000774233	0.010065	0	FALSE	FALSE	5	Macrophages	non-doublet	grey	False	0	Macrophages	S100A4$^{hi}$, CFP$^{hi}$ Monocytes
13518_Array4Granulo_ACAAGGATTCAT	13518_Array4Granulo	13518_Array4Granulo	monkey_13518_antiCD4	13518_Array4	LLL gr 5	Granuloma	Necropsy	Reinfection	antiCD4	antiCD4	Yes	78000	Lib A+ Lib B (2nd) Mtb Infection	2466	5727	0.00255673	0.00511346	0	FALSE	FALSE	8	Macrophages	non-doublet	grey	False	0	Macrophages	FABP4$^{hi}$, MCEMP1$^{hi}$ Alveolar Mφ
13518_Array4Granulo_AGCTCGCGTTCG	13518_Array4Granulo	13518_Array4Granulo	monkey_13518_antiCD4	13518_Array4	LLL gr 5	Granuloma	Necropsy	Reinfection	antiCD4	antiCD4	Yes	78000	Lib A+ Lib B (2nd) Mtb Infection	2696	5822	0	0.0134094	0	FALSE	FALSE	0	TNK cells	non-doublet	grey	False	0	T,NK cells	T1T17-like
13518_Array4Granulo_AGCATATCGCCT	13518_Array4Granulo	13518_Array4Granulo	monkey_13518_antiCD4	13518_Array4	LLL gr 5	Granuloma	Necropsy	Reinfection	antiCD4	antiCD4	Yes	78000	Lib A+ Lib B (2nd) Mtb Infection	2580	5908	0	0.0142459	0	FALSE	FALSE	17	TNK cells	non-doublet	grey	False	0	T,NK cells	T1T17-like
13518_Array4Granulo_GGCACCTTAGTG	13518_Array4Granulo	13518_Array4Granulo	monkey_13518_antiCD4	13518_Array4	LLL gr 5	Granuloma	Necropsy	Reinfection	antiCD4	antiCD4	Yes	78000	Lib A+ Lib B (2nd) Mtb Infection	2387	5593	0.00140933	0.0223927	0	FALSE	FALSE	5	Macrophages	non-doublet	grey	False	0	Macrophages	S100A4$^{hi}$, CFP$^{hi}$ Monocytes
13518_Array4Granulo_AGGACTTGGTTA	13518_Array4Granulo	13518_Array4Granulo	monkey_13518_antiCD4	13518_Array4	LLL gr 5	Granuloma	Necropsy	Reinfection	antiCD4	antiCD4	Yes	78000	Lib A+ Lib B (2nd) Mtb Infection	2270	5213	0.00193136	0.0405586	0	FALSE	FALSE	16	Mast cells	non-doublet	grey	False	0	Mast cells	LMNA$^{hi}$, IL13$^{hi}$ Mast cells
13518_Array4Granulo_TCGCATATCAAG	13518_Array4Granulo	13518_Array4Granulo	monkey_13518_antiCD4	13518_Array4	LLL gr 5	Granuloma	Necropsy	Reinfection	antiCD4	antiCD4	Yes	78000	Lib A+ Lib B (2nd) Mtb Infection	2587	5575	0	0.00554107	0	FALSE	FALSE	8	Macrophages	non-doublet	grey	False	0	Macrophages	FABP4$^{hi}$, MCEMP1$^{hi}$ Alveolar Mφ
13518_Array4Granulo_GAAGGGTCCAGA	13518_Array4Granulo	13518_Array4Granulo	monkey_13518_antiCD4	13518_Array4	LLL gr 5	Granuloma	Necropsy	Reinfection	antiCD4	antiCD4	Yes	78000	Lib A+ Lib B (2nd) Mtb Infection	2429	5332	0.00122287	0.0359217	0	FALSE	FALSE	16	Mast cells	non-doublet	grey	False	0	Mast cells	DUSP1$^{hi}$, FOS$^{hi}$ Mast cells
13518_Array4Granulo_GGGGAGGTCGGC	13518_Array4Granulo	13518_Array4Granulo	monkey_13518_antiCD4	13518_Array4	LLL gr 5	Granuloma	Necropsy	Reinfection	antiCD4	antiCD4	Yes	78000	Lib A+ Lib B (2nd) Mtb Infection	2521	5857	0	0.00564799	0	FALSE	FALSE	0	TNK cells	non-doublet	grey	False	0	T,NK cells	$T_{Eff-like}$
13518_Array4Granulo_GAACCCAAAAGT	13518_Array4Granulo	13518_Array4Granulo	monkey_13518_antiCD4	13518_Array4	LLL gr 5	Granuloma	Necropsy	Reinfection	antiCD4	antiCD4	Yes	78000	Lib A+ Lib B (2nd) Mtb Infection	2621	5840	0.000155304	0.0288865	0	FALSE	FALSE	0	TNK cells	non-doublet	grey	False	0	T,NK cells	T1T17-like
13518_Array4Granulo_ACTACCCGGAGG	13518_Array4Granulo	13518_Array4Granulo	monkey_13518_antiCD4	13518_Array4	LLL gr 5	Granuloma	Necropsy	Reinfection	antiCD4	antiCD4	Yes	78000	Lib A+ Lib B (2nd) Mtb Infection	2752	5813	0.000328084	0.00459318	0	FALSE	FALSE	21	Macrophages	non-doublet	grey	False	0	Macrophages	FABP4$^{hi}$, MCEMP1$^{hi}$ Alveolar Mφ
13518_Array4Granulo_CTGGTGAGTCGG	13518_Array4Granulo	13518_Array4Granulo	monkey_13518_antiCD4	13518_Array4	LLL gr 5	Granuloma	Necropsy	Reinfection	antiCD4	antiCD4	Yes	78000	Lib A+ Lib B (2nd) Mtb Infection	2715	5880	0	0.0261212	0	FALSE	FALSE	16	Mast cells	non-doublet	grey	False	0	Mast cells	DUSP1$^{hi}$, FOS$^{hi}$ Mast cells
13518_Array4Granulo_ACCTCGTATCCG	13518_Array4Granulo	13518_Array4Granulo	monkey_13518_antiCD4	13518_Array4	LLL gr 5	Granuloma	Necropsy	Reinfection	antiCD4	antiCD4	Yes	78000	Lib A+ Lib B (2nd) Mtb Infection	2630	5700	0.000918977	0.0297136	0	FALSE	FALSE	10	TNK cells	non-doublet	grey	False	0	T,NK cells	T1T17-like
13518_Array4Granulo_CAAGCAATAAGG	13518_Array4Granulo	13518_Array4Granulo	monkey_13518_antiCD4	13518_Array4	LLL gr 5	Granuloma	Necropsy	Reinfection	antiCD4	antiCD4	Yes	78000	Lib A+ Lib B (2nd) Mtb Infection	2261	5457	0.00226391	0.0215071	0	FALSE	FALSE	5	Macrophages	non-doublet	grey	False	0	Macrophages	S100A4$^{hi}$, CFP$^{hi}$ Monocytes
13518_Array4Granulo_ATGCACCCCTTG	13518_Array4Granulo	13518_Array4Granulo	monkey_13518_antiCD4	13518_Array4	LLL gr 5	Granuloma	Necropsy	Reinfection	antiCD4	antiCD4	Yes	78000	Lib A+ Lib B (2nd) Mtb Infection	2544	5536	0	0.055617	0	FALSE	FALSE	6	TNK cells	non-doublet	grey	False	0	T,NK cells	NK-like
13518_Array4Granulo_AGAACTCAGACA	13518_Array4Granulo	13518_Array4Granulo	monkey_13518_antiCD4	13518_Array4	LLL gr 5	Granuloma	Necropsy	Reinfection	antiCD4	antiCD4	Yes	78000	Lib A+ Lib B (2nd) Mtb Infection	2490	5084	0.0210163	0.0346612	0	FALSE	FALSE	11	B cells	non-doublet	grey	False	0	B cells	B cells
13518_Array4Granulo_ACCGACTCCTCA	13518_Array4Granulo	13518_Array4Granulo	monkey_13518_antiCD4	13518_Array4	LLL gr 5	Granuloma	Necropsy	Reinfection	antiCD4	antiCD4	Yes	78000	Lib A+ Lib B (2nd) Mtb Infection	2511	5712	0	0.0147488	0	FALSE	FALSE	12	TNK cells	non-doublet	grey	False	0	T,NK cells	NK-like
13518_Array4Granulo_ACAAATCACGGA	13518_Array4Granulo	13518_Array4Granulo	monkey_13518_antiCD4	13518_Array4	LLL gr 5	Granuloma	Necropsy	Reinfection	antiCD4	antiCD4	Yes	78000	Lib A+ Lib B (2nd) Mtb Infection	2586	5741	0.000312159	0.017793	0	FALSE	FALSE	0	TNK cells	non-doublet	grey	False	0	T,NK cells	$T_{Eff-like}$
13518_Array4Granulo_ACGCACGATTGC	13518_Array4Granulo	13518_Array4Granulo	monkey_13518_antiCD4	13518_Array4	LLL gr 5	Granuloma	Necropsy	Reinfection	antiCD4	antiCD4	Yes	78000	Lib A+ Lib B (2nd) Mtb Infection	2456	5515	0.00617078	0.0173449	0	FALSE	FALSE	5	Macrophages	non-doublet	grey	False	0	Macrophages	S100A4$^{hi}$, CFP$^{hi}$ Monocytes
13518_Array4Granulo_GAACGTGGTTAG	13518_Array4Granulo	13518_Array4Granulo	monkey_13518_antiCD4	13518_Array4	LLL gr 5	Granuloma	Necropsy	Reinfection	antiCD4	antiCD4	Yes	78000	Lib A+ Lib B (2nd) Mtb Infection	2495	5705	0.00130506	0.0174551	0	FALSE	FALSE	16	Mast cells	non-doublet	grey	False	0	Mast cells	LMNA$^{hi}$, IL13$^{hi}$ Mast cells
13518_Array4Granulo_CGCGCAGCAGCC	13518_Array4Granulo	13518_Array4Granulo	monkey_13518_antiCD4	13518_Array4	LLL gr 5	Granuloma	Necropsy	Reinfection	antiCD4	antiCD4	Yes	78000	Lib A+ Lib B (2nd) Mtb Infection	2561	5600	0	0.067831	0	FALSE	FALSE	0	TNK cells	non-doublet	grey	False	0	T,NK cells	T1T17-like
13518_Array4Granulo_AACCGTACCTAT	13518_Array4Granulo	13518_Array4Granulo	monkey_13518_antiCD4	13518_Array4	LLL gr 5	Granuloma	Necropsy	Reinfection	antiCD4	antiCD4	Yes	78000	Lib A+ Lib B (2nd) Mtb Infection	2240	5156	0.038021	0.00111359	0	FALSE	FALSE	21	Macrophages	non-doublet	grey	False	0	Macrophages	FABP4$^{hi}$, MCEMP1$^{hi}$ Alveolar Mφ
13518_Array4Granulo_ACATAATTTTGA	13518_Array4Granulo	13518_Array4Granulo	monkey_13518_antiCD4	13518_Array4	LLL gr 5	Granuloma	Necropsy	Reinfection	antiCD4	antiCD4	Yes	78000	Lib A+ Lib B (2nd) Mtb Infection	2548	5716	0	0.0130634	0	FALSE	FALSE	15	Macrophages	non-doublet	grey	False	0	Macrophages	CXCL9$^{hi}$, IDO1$^{hi}$ Mφ
13518_Array4Granulo_CGTGTGGCTCTA	13518_Array4Granulo	13518_Array4Granulo	monkey_13518_antiCD4	13518_Array4	LLL gr 5	Granuloma	Necropsy	Reinfection	antiCD4	antiCD4	Yes	78000	Lib A+ Lib B (2nd) Mtb Infection	1763	3560	0.00157183	0.0235775	0	FALSE	FALSE	22	Plasma cells	non-doublet	grey	False	0	Plasma cells	Plasma cells
13518_Array4Granulo_GATAATTGTATC	13518_Array4Granulo	13518_Array4Granulo	monkey_13518_antiCD4	13518_Array4	LLL gr 5	Granuloma	Necropsy	Reinfection	antiCD4	antiCD4	Yes	78000	Lib A+ Lib B (2nd) Mtb Infection	2621	5398	0	0.021694	0	FALSE	FALSE	16	Mast cells	non-doublet	grey	False	0	Mast cells	DUSP1$^{hi}$, FOS$^{hi}$ Mast cells
13518_Array4Granulo_CGTCCCCTAGTG	13518_Array4Granulo	13518_Array4Granulo	monkey_13518_antiCD4	13518_Array4	LLL gr 5	Granuloma	Necropsy	Reinfection	antiCD4	antiCD4	Yes	78000	Lib A+ Lib B (2nd) Mtb Infection	2617	5720	0	0.00955834	0	FALSE	FALSE	17	TNK cells	non-doublet	grey	False	0	T,NK cells	T1T17-like
13518_Array4Granulo_AGGTGAACCCGG	13518_Array4Granulo	13518_Array4Granulo	monkey_13518_antiCD4	13518_Array4	LLL gr 5	Granuloma	Necropsy	Reinfection	antiCD4	antiCD4	Yes	78000	Lib A+ Lib B (2nd) Mtb Infection	2713	5754	0	0.0127085	0	FALSE	FALSE	6	TNK cells	non-doublet	grey	False	0	T,NK cells	$T_{Eff-like}$
13518_Array4Granulo_GCCTACACACGT	13518_Array4Granulo	13518_Array4Granulo	monkey_13518_antiCD4	13518_Array4	LLL gr 5	Granuloma	Necropsy	Reinfection	antiCD4	antiCD4	Yes	78000	Lib A+ Lib B (2nd) Mtb Infection	2358	5500	0	0.00722811	0	FALSE	FALSE	8	Macrophages	non-doublet	grey	False	0	Macrophages	FABP4$^{hi}$, MCEMP1$^{hi}$ Alveolar Mφ
13518_Array4Granulo_GGTTTTAAGCTG	13518_Array4Granulo	13518_Array4Granulo	monkey_13518_antiCD4	13518_Array4	LLL gr 5	Granuloma	Necropsy	Reinfection	antiCD4	antiCD4	Yes	78000	Lib A+ Lib B (2nd) Mtb Infection	2428	5444	0	0.00299551	0	FALSE	FALSE	8	Macrophages	non-doublet	grey	False	0	Macrophages	FABP4$^{hi}$, MCEMP1$^{hi}$ Alveolar Mφ
13518_Array4Granulo_GTTTACCGCAAT	13518_Array4Granulo	13518_Array4Granulo	monkey_13518_antiCD4	13518_Array4	LLL gr 5	Granuloma	Necropsy	Reinfection	antiCD4	antiCD4	Yes	78000	Lib A+ Lib B (2nd) Mtb Infection	2495	5679	0.00046941	0.0189329	0	FALSE	FALSE	17	TNK cells	non-doublet	grey	False	0	T,NK cells	$T_{Eff-like}$
13518_Array4Granulo_CCAGCACCGATT	13518_Array4Granulo	13518_Array4Granulo	monkey_13518_antiCD4	13518_Array4	LLL gr 5	Granuloma	Necropsy	Reinfection	antiCD4	antiCD4	Yes	78000	Lib A+ Lib B (2nd) Mtb Infection	2371	5614	0.000335008	0.018258	0	FALSE	FALSE	8	Macrophages	non-doublet	grey	False	0	Macrophages	CXCL9$^{hi}$, IDO1$^{hi}$ Mφ
13518_Array4Granulo_GTAGTCCCCCGA	13518_Array4Granulo	13518_Array4Granulo	monkey_13518_antiCD4	13518_Array4	LLL gr 5	Granuloma	Necropsy	Reinfection	antiCD4	antiCD4	Yes	78000	Lib A+ Lib B (2nd) Mtb Infection	2341	4804	0.0467229	0.0434783	0	FALSE	FALSE	17	TNK cells	non-doublet	grey	False	0	T,NK cells	$T_{Eff-like}$
13518_Array4Granulo_CAGGGTACTTCG	13518_Array4Granulo	13518_Array4Granulo	monkey_13518_antiCD4	13518_Array4	LLL gr 5	Granuloma	Necropsy	Reinfection	antiCD4	antiCD4	Yes	78000	Lib A+ Lib B (2nd) Mtb Infection	2255	5388	0.000925497	0.0371741	0	FALSE	FALSE	16	Mast cells	non-doublet	grey	False	0	Mast cells	DUSP1$^{hi}$, FOS$^{hi}$ Mast cells
13518_Array4Granulo_ACCCTCAACAGG	13518_Array4Granulo	13518_Array4Granulo	monkey_13518_antiCD4	13518_Array4	LLL gr 5	Granuloma	Necropsy	Reinfection	antiCD4	antiCD4	Yes	78000	Lib A+ Lib B (2nd) Mtb Infection	2716	5785	0.000786782	0.020299	0	FALSE	FALSE	17	TNK cells	non-doublet	grey	False	0	T,NK cells	T1T17-like
13518_Array4Granulo_CGAATCGAACAG	13518_Array4Granulo	13518_Array4Granulo	monkey_13518_antiCD4	13518_Array4	LLL gr 5	Granuloma	Necropsy	Reinfection	antiCD4	antiCD4	Yes	78000	Lib A+ Lib B (2nd) Mtb Infection	2289	5408	0.00821963	0.0233437	0	FALSE	FALSE	5	Macrophages	non-doublet	grey	False	0	Macrophages	S100A4$^{hi}$, CFP$^{hi}$ Monocytes
13518_Array4Granulo_GGGTGCCAGCCT	13518_Array4Granulo	13518_Array4Granulo	monkey_13518_antiCD4	13518_Array4	LLL gr 5	Granuloma	Necropsy	Reinfection	antiCD4	antiCD4	Yes	78000	Lib A+ Lib B (2nd) Mtb Infection	2510	5495	0	0.0170057	0	FALSE	FALSE	20	Fibroblasts	non-doublet	grey	False	0	Fibroblasts	COL6A2$^{hi}$ Fibroblasts
13518_Array4Granulo_GGATGGCTGATG	13518_Array4Granulo	13518_Array4Granulo	monkey_13518_antiCD4	13518_Array4	LLL gr 5	Granuloma	Necropsy	Reinfection	antiCD4	antiCD4	Yes	78000	Lib A+ Lib B (2nd) Mtb Infection	2100	5152	0.000154799	0.0434985	0	FALSE	FALSE	16	Mast cells	non-doublet	grey	False	0	Mast cells	LMNA$^{hi}$, IL13$^{hi}$ Mast cells
13518_Array4Granulo_CCCCATTAACAA	13518_Array4Granulo	13518_Array4Granulo	monkey_13518_antiCD4	13518_Array4	LLL gr 5	Granuloma	Necropsy	Reinfection	antiCD4	antiCD4	Yes	78000	Lib A+ Lib B (2nd) Mtb Infection	2256	5491	0	0.0282504	0	FALSE	FALSE	10	TNK cells	non-doublet	grey	False	0	T,NK cells	Tc17-like
13518_Array4Granulo_GACAGACCAGTC	13518_Array4Granulo	13518_Array4Granulo	monkey_13518_antiCD4	13518_Array4	LLL gr 5	Granuloma	Necropsy	Reinfection	antiCD4	antiCD4	Yes	78000	Lib A+ Lib B (2nd) Mtb Infection	2513	5940	0	0.00923126	0	FALSE	FALSE	10	TNK cells	non-doublet	grey	False	0	T,NK cells	T1T17-like
13518_Array4Granulo_CAGATTCGTCCG	13518_Array4Granulo	13518_Array4Granulo	monkey_13518_antiCD4	13518_Array4	LLL gr 5	Granuloma	Necropsy	Reinfection	antiCD4	antiCD4	Yes	78000	Lib A+ Lib B (2nd) Mtb Infection	2486	5456	0.000332945	0.00332945	0	FALSE	FALSE	15	Macrophages	non-doublet	grey	False	0	Macrophages	CXCL9$^{hi}$, IDO1$^{hi}$ Mφ
13518_Array4Granulo_ATCAAAGAAGCC	13518_Array4Granulo	13518_Array4Granulo	monkey_13518_antiCD4	13518_Array4	LLL gr 5	Granuloma	Necropsy	Reinfection	antiCD4	antiCD4	Yes	78000	Lib A+ Lib B (2nd) Mtb Infection	2340	5008	0.0142903	0.016672	0	FALSE	FALSE	10	TNK cells	non-doublet	grey	False	0	T,NK cells	T1T17-like
13518_Array4Granulo_ATAAAGTCTCCC	13518_Array4Granulo	13518_Array4Granulo	monkey_13518_antiCD4	13518_Array4	LLL gr 5	Granuloma	Necropsy	Reinfection	antiCD4	antiCD4	Yes	78000	Lib A+ Lib B (2nd) Mtb Infection	2573	5614	0	0.0297126	0	FALSE	FALSE	16	Mast cells	non-doublet	grey	False	0	Mast cells	LMNA$^{hi}$, IL13$^{hi}$ Mast cells
13518_Array4Granulo_GCACTCGTTGGT	13518_Array4Granulo	13518_Array4Granulo	monkey_13518_antiCD4	13518_Array4	LLL gr 5	Granuloma	Necropsy	Reinfection	antiCD4	antiCD4	Yes	78000	Lib A+ Lib B (2nd) Mtb Infection	2521	4949	0.00564698	0.0404969	0	FALSE	FALSE	2	TNK cells	non-doublet	grey	False	0	T,NK cells	T1T17-like
13518_Array4Granulo_GATGGATAAATT	13518_Array4Granulo	13518_Array4Granulo	monkey_13518_antiCD4	13518_Array4	LLL gr 5	Granuloma	Necropsy	Reinfection	antiCD4	antiCD4	Yes	78000	Lib A+ Lib B (2nd) Mtb Infection	2639	5461	0	0.0374127	0	FALSE	FALSE	16	Mast cells	non-doublet	grey	False	0	Mast cells	DUSP1$^{hi}$, FOS$^{hi}$ Mast cells
13518_Array4Granulo_TGGGGTTGTCTG	13518_Array4Granulo	13518_Array4Granulo	monkey_13518_antiCD4	13518_Array4	LLL gr 5	Granuloma	Necropsy	Reinfection	antiCD4	antiCD4	Yes	78000	Lib A+ Lib B (2nd) Mtb Infection	2763	5708	0.0028357	0.00266889	0	FALSE	FALSE	21	Macrophages	non-doublet	grey	False	0	Macrophages	FABP4$^{hi}$, MCEMP1$^{hi}$ Alveolar Mφ
13518_Array4Granulo_CGGATGCACCTC	13518_Array4Granulo	13518_Array4Granulo	monkey_13518_antiCD4	13518_Array4	LLL gr 5	Granuloma	Necropsy	Reinfection	antiCD4	antiCD4	Yes	78000	Lib A+ Lib B (2nd) Mtb Infection	2199	5251	0	0.0586314	0	FALSE	FALSE	0	TNK cells	non-doublet	grey	False	0	T,NK cells	GZMK$^{hi}$ $T_{EM/PEX-like}$
13518_Array4Granulo_CTCAGAAAAGGC	13518_Array4Granulo	13518_Array4Granulo	monkey_13518_antiCD4	13518_Array4	LLL gr 5	Granuloma	Necropsy	Reinfection	antiCD4	antiCD4	Yes	78000	Lib A+ Lib B (2nd) Mtb Infection	2117	4993	0.0134014	0.0255265	0	FALSE	FALSE	0	TNK cells	non-doublet	grey	False	0	T,NK cells	T1T17-like
13518_Array4Granulo_GAATAGGACTCG	13518_Array4Granulo	13518_Array4Granulo	monkey_13518_antiCD4	13518_Array4	LLL gr 5	Granuloma	Necropsy	Reinfection	antiCD4	antiCD4	Yes	78000	Lib A+ Lib B (2nd) Mtb Infection	2476	5126	0.00553272	0.0286121	0	FALSE	FALSE	5	Macrophages	non-doublet	grey	False	0	Macrophages	S100A4$^{hi}$, CFP$^{hi}$ Monocytes
13518_Array4Granulo_GTTGACTGCGAG	13518_Array4Granulo	13518_Array4Granulo	monkey_13518_antiCD4	13518_Array4	LLL gr 5	Granuloma	Necropsy	Reinfection	antiCD4	antiCD4	Yes	78000	Lib A+ Lib B (2nd) Mtb Infection	2340	5418	0	0.0330853	0	FALSE	FALSE	16	Mast cells	non-doublet	grey	False	0	Mast cells	LMNA$^{hi}$, IL13$^{hi}$ Mast cells
13518_Array4Granulo_CAAATACCATCG	13518_Array4Granulo	13518_Array4Granulo	monkey_13518_antiCD4	13518_Array4	LLL gr 5	Granuloma	Necropsy	Reinfection	antiCD4	antiCD4	Yes	78000	Lib A+ Lib B (2nd) Mtb Infection	2226	5090	0.00336269	0.0614892	0	FALSE	FALSE	0	TNK cells	non-doublet	grey	False	0	T,NK cells	GZMK$^{hi}$ $T_{EM/PEX-like}$
13518_Array4Granulo_TGTTTCCTACTG	13518_Array4Granulo	13518_Array4Granulo	monkey_13518_antiCD4	13518_Array4	LLL gr 5	Granuloma	Necropsy	Reinfection	antiCD4	antiCD4	Yes	78000	Lib A+ Lib B (2nd) Mtb Infection	2343	5672	0.000167168	0.00133735	0	FALSE	FALSE	8	Macrophages	non-doublet	grey	False	0	Macrophages	FABP4$^{hi}$, MCEMP1$^{hi}$ Alveolar Mφ
13518_Array4Granulo_GGCTATGTCCGG	13518_Array4Granulo	13518_Array4Granulo	monkey_13518_antiCD4	13518_Array4	LLL gr 5	Granuloma	Necropsy	Reinfection	antiCD4	antiCD4	Yes	78000	Lib A+ Lib B (2nd) Mtb Infection	2353	5386	0.00148515	0.0189769	0	FALSE	FALSE	5	Macrophages	non-doublet	grey	False	0	Macrophages	S100A4$^{hi}$, CFP$^{hi}$ Monocytes
13518_Array4Granulo_ACTTGGCAGTGC	13518_Array4Granulo	13518_Array4Granulo	monkey_13518_antiCD4	13518_Array4	LLL gr 5	Granuloma	Necropsy	Reinfection	antiCD4	antiCD4	Yes	78000	Lib A+ Lib B (2nd) Mtb Infection	2218	4805	0.00691429	0.0271748	0	FALSE	FALSE	5	Macrophages	non-doublet	grey	False	0	cDC 2	cDC 2
13518_Array4Granulo_GAATTTTCCCAA	13518_Array4Granulo	13518_Array4Granulo	monkey_13518_antiCD4	13518_Array4	LLL gr 5	Granuloma	Necropsy	Reinfection	antiCD4	antiCD4	Yes	78000	Lib A+ Lib B (2nd) Mtb Infection	2384	5394	0	0.0285302	0	FALSE	FALSE	9	TNK cells	non-doublet	grey	False	0	T,NK cells	T1T17-like
13518_Array4Granulo_CGTCAGTGCTGC	13518_Array4Granulo	13518_Array4Granulo	monkey_13518_antiCD4	13518_Array4	LLL gr 5	Granuloma	Necropsy	Reinfection	antiCD4	antiCD4	Yes	78000	Lib A+ Lib B (2nd) Mtb Infection	2414	5461	0	0.0187722	0	FALSE	FALSE	13	Macrophages	non-doublet	grey	False	0	cDC 1	cDC 1
13518_Array4Granulo_AAAACCTTCGCG	13518_Array4Granulo	13518_Array4Granulo	monkey_13518_antiCD4	13518_Array4	LLL gr 5	Granuloma	Necropsy	Reinfection	antiCD4	antiCD4	Yes	78000	Lib A+ Lib B (2nd) Mtb Infection	2323	5626	0.000162232	0.01817	0	FALSE	FALSE	17	TNK cells	non-doublet	grey	False	0	T,NK cells	T1T17-like
13518_Array4Granulo_GGCGTTGTGCGC	13518_Array4Granulo	13518_Array4Granulo	monkey_13518_antiCD4	13518_Array4	LLL gr 5	Granuloma	Necropsy	Reinfection	antiCD4	antiCD4	Yes	78000	Lib A+ Lib B (2nd) Mtb Infection	2511	5690	0	0.00354132	0	FALSE	FALSE	15	Macrophages	non-doublet	grey	False	0	Macrophages	CXCL9$^{hi}$, IDO1$^{hi}$ Mφ
13518_Array4Granulo_GGGTTTCTCTCT	13518_Array4Granulo	13518_Array4Granulo	monkey_13518_antiCD4	13518_Array4	LLL gr 5	Granuloma	Necropsy	Reinfection	antiCD4	antiCD4	Yes	78000	Lib A+ Lib B (2nd) Mtb Infection	2313	5447	0.000158128	0.0336812	0	FALSE	FALSE	16	Mast cells	non-doublet	grey	False	0	Mast cells	LMNA$^{hi}$, IL13$^{hi}$ Mast cells
13518_Array4Granulo_TGACTAAAAGAG	13518_Array4Granulo	13518_Array4Granulo	monkey_13518_antiCD4	13518_Array4	LLL gr 5	Granuloma	Necropsy	Reinfection	antiCD4	antiCD4	Yes	78000	Lib A+ Lib B (2nd) Mtb Infection	2815	5448	0.00960599	0.0341908	0	FALSE	FALSE	10	TNK cells	non-doublet	grey	False	0	T,NK cells	T1T17-like
13518_Array4Granulo_CTAGAGCGCACG	13518_Array4Granulo	13518_Array4Granulo	monkey_13518_antiCD4	13518_Array4	LLL gr 5	Granuloma	Necropsy	Reinfection	antiCD4	antiCD4	Yes	78000	Lib A+ Lib B (2nd) Mtb Infection	2322	5183	0.000680619	0.019738	0	FALSE	FALSE	5	Macrophages	non-doublet	grey	False	0	Macrophages	THBS1$^{hi}$, FCN1$^{hi}$ Mφ
13518_Array4Granulo_CCATTTAACGGG	13518_Array4Granulo	13518_Array4Granulo	monkey_13518_antiCD4	13518_Array4	LLL gr 5	Granuloma	Necropsy	Reinfection	antiCD4	antiCD4	Yes	78000	Lib A+ Lib B (2nd) Mtb Infection	2135	4883	0.0110263	0.0208651	0	FALSE	FALSE	5	Macrophages	non-doublet	grey	False	0	Macrophages	S100A4$^{hi}$, CFP$^{hi}$ Monocytes
13518_Array4Granulo_TGTCATCTTTGG	13518_Array4Granulo	13518_Array4Granulo	monkey_13518_antiCD4	13518_Array4	LLL gr 5	Granuloma	Necropsy	Reinfection	antiCD4	antiCD4	Yes	78000	Lib A+ Lib B (2nd) Mtb Infection	2493	5211	0.00737636	0.017938	0	FALSE	FALSE	13	Macrophages	non-doublet	grey	False	0	cDC 2	cDC 2
13518_Array4Granulo_GATAACATGTGT	13518_Array4Granulo	13518_Array4Granulo	monkey_13518_antiCD4	13518_Array4	LLL gr 5	Granuloma	Necropsy	Reinfection	antiCD4	antiCD4	Yes	78000	Lib A+ Lib B (2nd) Mtb Infection	2675	5396	0.00846883	0.0230352	0	FALSE	FALSE	15	Macrophages	non-doublet	grey	False	0	Macrophages	CXCL9$^{hi}$, IDO1$^{hi}$ Mφ
13518_Array4Granulo_ACGTGCCTTGGC	13518_Array4Granulo	13518_Array4Granulo	monkey_13518_antiCD4	13518_Array4	LLL gr 5	Granuloma	Necropsy	Reinfection	antiCD4	antiCD4	Yes	78000	Lib A+ Lib B (2nd) Mtb Infection	2360	5369	0.000167336	0.0147256	0	FALSE	FALSE	5	Macrophages	non-doublet	grey	False	0	Macrophages	S100A4$^{hi}$, CFP$^{hi}$ Monocytes
13518_Array4Granulo_CGAGGACCTAGC	13518_Array4Granulo	13518_Array4Granulo	monkey_13518_antiCD4	13518_Array4	LLL gr 5	Granuloma	Necropsy	Reinfection	antiCD4	antiCD4	Yes	78000	Lib A+ Lib B (2nd) Mtb Infection	2421	5534	0	0.0254445	0	FALSE	FALSE	10	TNK cells	non-doublet	grey	False	0	T,NK cells	T1T17-like
13518_Array4Granulo_GAGACGGTCTAC	13518_Array4Granulo	13518_Array4Granulo	monkey_13518_antiCD4	13518_Array4	LLL gr 5	Granuloma	Necropsy	Reinfection	antiCD4	antiCD4	Yes	78000	Lib A+ Lib B (2nd) Mtb Infection	2311	5246	0.000324307	0.013783	0	FALSE	FALSE	16	Mast cells	non-doublet	grey	False	0	Mast cells	DUSP1$^{hi}$, FOS$^{hi}$ Mast cells
13518_Array4Granulo_CAGAAGTCCCAG	13518_Array4Granulo	13518_Array4Granulo	monkey_13518_antiCD4	13518_Array4	LLL gr 5	Granuloma	Necropsy	Reinfection	antiCD4	antiCD4	Yes	78000	Lib A+ Lib B (2nd) Mtb Infection	2566	5172	0.00359125	0.0331374	0	FALSE	FALSE	0	TNK cells	non-doublet	grey	False	0	T,NK cells	$T_{EMRA-like}$
13518_Array4Granulo_TATAATTGATGG	13518_Array4Granulo	13518_Array4Granulo	monkey_13518_antiCD4	13518_Array4	LLL gr 5	Granuloma	Necropsy	Reinfection	antiCD4	antiCD4	Yes	78000	Lib A+ Lib B (2nd) Mtb Infection	2430	5382	0.00133267	0.00149925	0	FALSE	FALSE	8	Macrophages	non-doublet	grey	False	0	Macrophages	FABP4$^{hi}$, MCEMP1$^{hi}$ Alveolar Mφ
13518_Array4Granulo_CAGCCCCGATCG	13518_Array4Granulo	13518_Array4Granulo	monkey_13518_antiCD4	13518_Array4	LLL gr 5	Granuloma	Necropsy	Reinfection	antiCD4	antiCD4	Yes	78000	Lib A+ Lib B (2nd) Mtb Infection	2368	5644	0	0.0109097	0	FALSE	FALSE	15	Macrophages	non-doublet	grey	False	0	Macrophages	CXCL9$^{hi}$, IDO1$^{hi}$ Mφ
13518_Array4Granulo_CGCCGCCACCCC	13518_Array4Granulo	13518_Array4Granulo	monkey_13518_antiCD4	13518_Array4	LLL gr 5	Granuloma	Necropsy	Reinfection	antiCD4	antiCD4	Yes	78000	Lib A+ Lib B (2nd) Mtb Infection	2307	5636	0	0.0186284	0	FALSE	FALSE	0	TNK cells	non-doublet	grey	False	0	T,NK cells	$T_{Eff-like}$
13518_Array4Granulo_GCTAGTAACTAT	13518_Array4Granulo	13518_Array4Granulo	monkey_13518_antiCD4	13518_Array4	LLL gr 5	Granuloma	Necropsy	Reinfection	antiCD4	antiCD4	Yes	78000	Lib A+ Lib B (2nd) Mtb Infection	2539	5076	0.0111421	0.00589874	0	FALSE	FALSE	10	TNK cells	non-doublet	grey	False	0	T,NK cells	T1T17-like
13518_Array4Granulo_AGTGCACAAAGG	13518_Array4Granulo	13518_Array4Granulo	monkey_13518_antiCD4	13518_Array4	LLL gr 5	Granuloma	Necropsy	Reinfection	antiCD4	antiCD4	Yes	78000	Lib A+ Lib B (2nd) Mtb Infection	2604	5354	0.002001	0.0123395	0	FALSE	FALSE	8	Macrophages	non-doublet	grey	False	0	Macrophages	C1QB$^{hi}$, C1QA$^{hi}$ Mφ
13518_Array4Granulo_ATTGTGACGGCA	13518_Array4Granulo	13518_Array4Granulo	monkey_13518_antiCD4	13518_Array4	LLL gr 5	Granuloma	Necropsy	Reinfection	antiCD4	antiCD4	Yes	78000	Lib A+ Lib B (2nd) Mtb Infection	2399	5446	0.000345781	0.00328492	0	FALSE	FALSE	8	Macrophages	non-doublet	grey	False	0	Macrophages	FABP4$^{hi}$, MCEMP1$^{hi}$ Alveolar Mφ
13518_Array4Granulo_AGTAAACATTAG	13518_Array4Granulo	13518_Array4Granulo	monkey_13518_antiCD4	13518_Array4	LLL gr 5	Granuloma	Necropsy	Reinfection	antiCD4	antiCD4	Yes	78000	Lib A+ Lib B (2nd) Mtb Infection	2621	5505	0	0.0306596	0	FALSE	FALSE	16	Mast cells	non-doublet	grey	False	0	Mast cells	LMNA$^{hi}$, IL13$^{hi}$ Mast cells
13518_Array4Granulo_TCCACGTGACTA	13518_Array4Granulo	13518_Array4Granulo	monkey_13518_antiCD4	13518_Array4	LLL gr 5	Granuloma	Necropsy	Reinfection	antiCD4	antiCD4	Yes	78000	Lib A+ Lib B (2nd) Mtb Infection	1983	5229	0.00989788	0.00251375	0	FALSE	FALSE	16	Mast cells	non-doublet	grey	False	0	Mast cells	DUSP1$^{hi}$, FOS$^{hi}$ Mast cells
13518_Array4Granulo_GTTGACCTTTTG	13518_Array4Granulo	13518_Array4Granulo	monkey_13518_antiCD4	13518_Array4	LLL gr 5	Granuloma	Necropsy	Reinfection	antiCD4	antiCD4	Yes	78000	Lib A+ Lib B (2nd) Mtb Infection	2447	5724	0	0.000985707	0	FALSE	FALSE	18	Endothelial cells	non-doublet	grey	False	0	Endothelial cells	HPGD$^{hi}$ Endothelial cells
13518_Array4Granulo_ATCCTCGTGCCG	13518_Array4Granulo	13518_Array4Granulo	monkey_13518_antiCD4	13518_Array4	LLL gr 5	Granuloma	Necropsy	Reinfection	antiCD4	antiCD4	Yes	78000	Lib A+ Lib B (2nd) Mtb Infection	2669	5513	0	0.0050488	0	FALSE	FALSE	17	TNK cells	non-doublet	grey	False	0	T,NK cells	NK-like
13518_Array4Granulo_AGTTGCGGTTCA	13518_Array4Granulo	13518_Array4Granulo	monkey_13518_antiCD4	13518_Array4	LLL gr 5	Granuloma	Necropsy	Reinfection	antiCD4	antiCD4	Yes	78000	Lib A+ Lib B (2nd) Mtb Infection	2172	4920	0.000651572	0.0144975	0	FALSE	FALSE	0	TNK cells	non-doublet	grey	False	0	T,NK cells	T1T17-like
13518_Array4Granulo_GGAATCGGCCCG	13518_Array4Granulo	13518_Array4Granulo	monkey_13518_antiCD4	13518_Array4	LLL gr 5	Granuloma	Necropsy	Reinfection	antiCD4	antiCD4	Yes	78000	Lib A+ Lib B (2nd) Mtb Infection	2699	5554	0	0.0317221	0	FALSE	FALSE	10	TNK cells	non-doublet	grey	False	0	T,NK cells	T1T17-like
13518_Array4Granulo_GTGCAGCACTTC	13518_Array4Granulo	13518_Array4Granulo	monkey_13518_antiCD4	13518_Array4	LLL gr 5	Granuloma	Necropsy	Reinfection	antiCD4	antiCD4	Yes	78000	Lib A+ Lib B (2nd) Mtb Infection	2416	4835	0.00245178	0.0439686	0	FALSE	FALSE	12	TNK cells	non-doublet	grey	False	0	T,NK cells	NK-like
13518_Array4Granulo_TTATCCCCCACG	13518_Array4Granulo	13518_Array4Granulo	monkey_13518_antiCD4	13518_Array4	LLL gr 5	Granuloma	Necropsy	Reinfection	antiCD4	antiCD4	Yes	78000	Lib A+ Lib B (2nd) Mtb Infection	2380	5362	0.000521105	0.00104221	0	FALSE	FALSE	8	Macrophages	non-doublet	grey	False	0	Macrophages	FABP4$^{hi}$, MCEMP1$^{hi}$ Alveolar Mφ
13518_Array4Granulo_CCATCATGTATC	13518_Array4Granulo	13518_Array4Granulo	monkey_13518_antiCD4	13518_Array4	LLL gr 5	Granuloma	Necropsy	Reinfection	antiCD4	antiCD4	Yes	78000	Lib A+ Lib B (2nd) Mtb Infection	2366	5434	0.000336474	0.0132907	0	FALSE	FALSE	10	TNK cells	non-doublet	grey	False	0	T,NK cells	Tregs
13518_Array4Granulo_ACCCACAGTAAA	13518_Array4Granulo	13518_Array4Granulo	monkey_13518_antiCD4	13518_Array4	LLL gr 5	Granuloma	Necropsy	Reinfection	antiCD4	antiCD4	Yes	78000	Lib A+ Lib B (2nd) Mtb Infection	2284	5105	0.00237047	0.0423298	0	FALSE	FALSE	0	TNK cells	non-doublet	grey	False	0	T,NK cells	ILC-like
13518_Array4Granulo_ACCTTACAGCCG	13518_Array4Granulo	13518_Array4Granulo	monkey_13518_antiCD4	13518_Array4	LLL gr 5	Granuloma	Necropsy	Reinfection	antiCD4	antiCD4	Yes	78000	Lib A+ Lib B (2nd) Mtb Infection	2380	5648	0	0.0249587	0	FALSE	FALSE	10	TNK cells	non-doublet	grey	False	0	T,NK cells	T1T17-like
13518_Array4Granulo_GGTGCCTACGCC	13518_Array4Granulo	13518_Array4Granulo	monkey_13518_antiCD4	13518_Array4	LLL gr 5	Granuloma	Necropsy	Reinfection	antiCD4	antiCD4	Yes	78000	Lib A+ Lib B (2nd) Mtb Infection	2526	5223	0	0.0219663	0	FALSE	FALSE	15	Macrophages	non-doublet	grey	False	0	Macrophages	CXCL9$^{hi}$, IDO1$^{hi}$ Mφ
13518_Array4Granulo_AGGAACAGGTTT	13518_Array4Granulo	13518_Array4Granulo	monkey_13518_antiCD4	13518_Array4	LLL gr 5	Granuloma	Necropsy	Reinfection	antiCD4	antiCD4	Yes	78000	Lib A+ Lib B (2nd) Mtb Infection	2206	4922	0.0024858	0.00958807	0	FALSE	FALSE	5	Macrophages	non-doublet	grey	False	0	Macrophages	THBS1$^{hi}$, FCN1$^{hi}$ Mφ
13518_Array4Granulo_GAGAGCCGGGTG	13518_Array4Granulo	13518_Array4Granulo	monkey_13518_antiCD4	13518_Array4	LLL gr 5	Granuloma	Necropsy	Reinfection	antiCD4	antiCD4	Yes	78000	Lib A+ Lib B (2nd) Mtb Infection	2361	4957	0.00576564	0.0125488	0	FALSE	FALSE	10	TNK cells	non-doublet	grey	False	0	T,NK cells	$T_{Eff-like}$
13518_Array4Granulo_ATGACGAACACT	13518_Array4Granulo	13518_Array4Granulo	monkey_13518_antiCD4	13518_Array4	LLL gr 5	Granuloma	Necropsy	Reinfection	antiCD4	antiCD4	Yes	78000	Lib A+ Lib B (2nd) Mtb Infection	2511	5168	0	0.03899	0	FALSE	FALSE	0	TNK cells	non-doublet	grey	False	0	T,NK cells	$T_{Eff-like}$
13518_Array4Granulo_GGCCATCATACC	13518_Array4Granulo	13518_Array4Granulo	monkey_13518_antiCD4	13518_Array4	LLL gr 5	Granuloma	Necropsy	Reinfection	antiCD4	antiCD4	Yes	78000	Lib A+ Lib B (2nd) Mtb Infection	2061	5341	0.000169895	0.0147808	0	FALSE	FALSE	15	Macrophages	non-doublet	grey	False	0	Macrophages	CXCL9$^{hi}$, IDO1$^{hi}$ Mφ
13518_Array4Granulo_CTGCAATAGTGT	13518_Array4Granulo	13518_Array4Granulo	monkey_13518_antiCD4	13518_Array4	LLL gr 5	Granuloma	Necropsy	Reinfection	antiCD4	antiCD4	Yes	78000	Lib A+ Lib B (2nd) Mtb Infection	2385	4905	0.000162153	0.0304848	0	FALSE	FALSE	10	TNK cells	non-doublet	grey	False	0	T,NK cells	T1T17-like
13518_Array4Granulo_GTTCACGTAGGG	13518_Array4Granulo	13518_Array4Granulo	monkey_13518_antiCD4	13518_Array4	LLL gr 5	Granuloma	Necropsy	Reinfection	antiCD4	antiCD4	Yes	78000	Lib A+ Lib B (2nd) Mtb Infection	2427	4936	0.00319758	0.025244	0	FALSE	FALSE	6	TNK cells	non-doublet	grey	False	0	T,NK cells	NK-like
13518_Array4Granulo_AGGCTTCACTCC	13518_Array4Granulo	13518_Array4Granulo	monkey_13518_antiCD4	13518_Array4	LLL gr 5	Granuloma	Necropsy	Reinfection	antiCD4	antiCD4	Yes	78000	Lib A+ Lib B (2nd) Mtb Infection	2667	5224	0	0.0323353	0	FALSE	FALSE	17	TNK cells	non-doublet	grey	False	0	T,NK cells	$T_{Eff-like}$
13518_Array4Granulo_CGGGTTCTTGGG	13518_Array4Granulo	13518_Array4Granulo	monkey_13518_antiCD4	13518_Array4	LLL gr 5	Granuloma	Necropsy	Reinfection	antiCD4	antiCD4	Yes	78000	Lib A+ Lib B (2nd) Mtb Infection	2226	4903	0.00128493	0.0321234	0	FALSE	FALSE	16	Mast cells	non-doublet	grey	False	0	Mast cells	DUSP1$^{hi}$, FOS$^{hi}$ Mast cells
13518_Array4Granulo_AAGCCTGCTTGC	13518_Array4Granulo	13518_Array4Granulo	monkey_13518_antiCD4	13518_Array4	LLL gr 5	Granuloma	Necropsy	Reinfection	antiCD4	antiCD4	Yes	78000	Lib A+ Lib B (2nd) Mtb Infection	2055	5243	0	0.0147009	0	FALSE	FALSE	16	Mast cells	non-doublet	grey	False	0	Mast cells	LMNA$^{hi}$, IL13$^{hi}$ Mast cells
13518_Array4Granulo_GCAAAAAGCTCT	13518_Array4Granulo	13518_Array4Granulo	monkey_13518_antiCD4	13518_Array4	LLL gr 5	Granuloma	Necropsy	Reinfection	antiCD4	antiCD4	Yes	78000	Lib A+ Lib B (2nd) Mtb Infection	2320	5390	0	0.0167407	0	FALSE	FALSE	16	Mast cells	non-doublet	grey	False	0	Mast cells	DUSP1$^{hi}$, FOS$^{hi}$ Mast cells
13518_Array4Granulo_CTCACTTAACTG	13518_Array4Granulo	13518_Array4Granulo	monkey_13518_antiCD4	13518_Array4	LLL gr 5	Granuloma	Necropsy	Reinfection	antiCD4	antiCD4	Yes	78000	Lib A+ Lib B (2nd) Mtb Infection	2411	4970	0.000515553	0.0376353	0	FALSE	FALSE	0	TNK cells	non-doublet	grey	False	0	T,NK cells	$T_{Eff-like}$
13518_Array4Granulo_AACTAATTGTCG	13518_Array4Granulo	13518_Array4Granulo	monkey_13518_antiCD4	13518_Array4	LLL gr 5	Granuloma	Necropsy	Reinfection	antiCD4	antiCD4	Yes	78000	Lib A+ Lib B (2nd) Mtb Infection	2301	5114	0.00318528	0.00106176	0	FALSE	FALSE	21	Macrophages	non-doublet	grey	False	0	Macrophages	FABP4$^{hi}$, MCEMP1$^{hi}$ Alveolar Mφ
13518_Array4Granulo_GCGCCTGGAATG	13518_Array4Granulo	13518_Array4Granulo	monkey_13518_antiCD4	13518_Array4	LLL gr 5	Granuloma	Necropsy	Reinfection	antiCD4	antiCD4	Yes	78000	Lib A+ Lib B (2nd) Mtb Infection	2352	5177	0	0.011863	0	FALSE	FALSE	10	TNK cells	non-doublet	grey	False	0	T,NK cells	T1T17-like
13518_Array4Granulo_GGCCTCGTCATG	13518_Array4Granulo	13518_Array4Granulo	monkey_13518_antiCD4	13518_Array4	LLL gr 5	Granuloma	Necropsy	Reinfection	antiCD4	antiCD4	Yes	78000	Lib A+ Lib B (2nd) Mtb Infection	2289	4702	0.00498919	0.0558789	0	FALSE	FALSE	6	TNK cells	non-doublet	grey	False	0	T,NK cells	NK-like
13518_Array4Granulo_GCCCCCTCCCTC	13518_Array4Granulo	13518_Array4Granulo	monkey_13518_antiCD4	13518_Array4	LLL gr 5	Granuloma	Necropsy	Reinfection	antiCD4	antiCD4	Yes	78000	Lib A+ Lib B (2nd) Mtb Infection	2214	4633	0.0073419	0.0230269	0	FALSE	FALSE	0	TNK cells	non-doublet	grey	False	0	T,NK cells	$T_{Eff-like}$
13518_Array4Granulo_GATTCATAATAT	13518_Array4Granulo	13518_Array4Granulo	monkey_13518_antiCD4	13518_Array4	LLL gr 5	Granuloma	Necropsy	Reinfection	antiCD4	antiCD4	Yes	78000	Lib A+ Lib B (2nd) Mtb Infection	2273	4990	0.00998279	0.0201377	0	FALSE	FALSE	0	TNK cells	non-doublet	grey	False	0	T,NK cells	T1T17-like
13518_Array4Granulo_ACACAAGCCCAT	13518_Array4Granulo	13518_Array4Granulo	monkey_13518_antiCD4	13518_Array4	LLL gr 5	Granuloma	Necropsy	Reinfection	antiCD4	antiCD4	Yes	78000	Lib A+ Lib B (2nd) Mtb Infection	2447	5339	0.00017138	0.0222793	0	FALSE	FALSE	10	TNK cells	non-doublet	grey	False	0	T,NK cells	$T_{Eff-like}$
13518_Array4Granulo_GTGGAAACTAAG	13518_Array4Granulo	13518_Array4Granulo	monkey_13518_antiCD4	13518_Array4	LLL gr 5	Granuloma	Necropsy	Reinfection	antiCD4	antiCD4	Yes	78000	Lib A+ Lib B (2nd) Mtb Infection	2436	5207	0.00086326	0.00966851	0	FALSE	FALSE	10	TNK cells	non-doublet	grey	False	0	T,NK cells	T1T17-like
13518_Array4Granulo_CAAGCTGATAAA	13518_Array4Granulo	13518_Array4Granulo	monkey_13518_antiCD4	13518_Array4	LLL gr 5	Granuloma	Necropsy	Reinfection	antiCD4	antiCD4	Yes	78000	Lib A+ Lib B (2nd) Mtb Infection	1908	5141	0.00307903	0.00273691	0	FALSE	FALSE	15	Macrophages	non-doublet	grey	False	0	Macrophages	CXCL9$^{hi}$, IDO1$^{hi}$ Mφ
13518_Array4Granulo_ACACATCGGCTA	13518_Array4Granulo	13518_Array4Granulo	monkey_13518_antiCD4	13518_Array4	LLL gr 5	Granuloma	Necropsy	Reinfection	antiCD4	antiCD4	Yes	78000	Lib A+ Lib B (2nd) Mtb Infection	2358	4910	0	0.0514719	0	FALSE	FALSE	0	TNK cells	non-doublet	grey	False	0	T,NK cells	GZMK$^{hi}$ $T_{EM/PEX-like}$
13518_Array4Granulo_GTGATTGGGACC	13518_Array4Granulo	13518_Array4Granulo	monkey_13518_antiCD4	13518_Array4	LLL gr 5	Granuloma	Necropsy	Reinfection	antiCD4	antiCD4	Yes	78000	Lib A+ Lib B (2nd) Mtb Infection	2432	5120	0.00594926	0.0164479	0	FALSE	FALSE	5	Macrophages	non-doublet	grey	False	0	Macrophages	S100A4$^{hi}$, CFP$^{hi}$ Monocytes
13518_Array4Granulo_CCAAGCGGACCA	13518_Array4Granulo	13518_Array4Granulo	monkey_13518_antiCD4	13518_Array4	LLL gr 5	Granuloma	Necropsy	Reinfection	antiCD4	antiCD4	Yes	78000	Lib A+ Lib B (2nd) Mtb Infection	2418	4887	0.0017301	0.0404844	0	FALSE	FALSE	12	TNK cells	non-doublet	grey	False	0	T,NK cells	NK-like
13518_Array4Granulo_ACTCACATGGAG	13518_Array4Granulo	13518_Array4Granulo	monkey_13518_antiCD4	13518_Array4	LLL gr 5	Granuloma	Necropsy	Reinfection	antiCD4	antiCD4	Yes	78000	Lib A+ Lib B (2nd) Mtb Infection	2518	5103	0.0119613	0.00351803	0	FALSE	FALSE	8	Macrophages	non-doublet	grey	False	0	Macrophages	FABP4$^{hi}$, MCEMP1$^{hi}$ Alveolar Mφ
13518_Array4Granulo_CAGGTGGTGCAC	13518_Array4Granulo	13518_Array4Granulo	monkey_13518_antiCD4	13518_Array4	LLL gr 5	Granuloma	Necropsy	Reinfection	antiCD4	antiCD4	Yes	78000	Lib A+ Lib B (2nd) Mtb Infection	2114	4547	0.0315881	0.0132635	0	FALSE	FALSE	5	Macrophages	non-doublet	grey	False	0	Macrophages	S100A4$^{hi}$, CFP$^{hi}$ Monocytes
13518_Array4Granulo_CTCCCGCTGCTG	13518_Array4Granulo	13518_Array4Granulo	monkey_13518_antiCD4	13518_Array4	LLL gr 5	Granuloma	Necropsy	Reinfection	antiCD4	antiCD4	Yes	78000	Lib A+ Lib B (2nd) Mtb Infection	2229	5405	0	0.008323	0	FALSE	FALSE	15	Macrophages	non-doublet	grey	False	0	Macrophages	CXCL9$^{hi}$, IDO1$^{hi}$ Mφ
13518_Array4Granulo_CACGGACGGCCT	13518_Array4Granulo	13518_Array4Granulo	monkey_13518_antiCD4	13518_Array4	LLL gr 5	Granuloma	Necropsy	Reinfection	antiCD4	antiCD4	Yes	78000	Lib A+ Lib B (2nd) Mtb Infection	2356	5574	0	0.0261618	0	FALSE	FALSE	14	Macrophages	non-doublet	grey	False	0	Macrophages	C1QB$^{hi}$, C1QA$^{hi}$ Mφ
13518_Array4Granulo_GATACTCACATC	13518_Array4Granulo	13518_Array4Granulo	monkey_13518_antiCD4	13518_Array4	LLL gr 5	Granuloma	Necropsy	Reinfection	antiCD4	antiCD4	Yes	78000	Lib A+ Lib B (2nd) Mtb Infection	2494	5430	0	0.00471698	0	FALSE	FALSE	17	TNK cells	non-doublet	grey	False	0	T,NK cells	T1T17-like
13518_Array4Granulo_GATAAAGTTCTA	13518_Array4Granulo	13518_Array4Granulo	monkey_13518_antiCD4	13518_Array4	LLL gr 5	Granuloma	Necropsy	Reinfection	antiCD4	antiCD4	Yes	78000	Lib A+ Lib B (2nd) Mtb Infection	2318	5123	0.00605629	0.00195939	0	FALSE	FALSE	21	Macrophages	non-doublet	grey	False	0	Macrophages	FABP4$^{hi}$, MCEMP1$^{hi}$ Alveolar Mφ
13518_Array4Granulo_GCTCGGTACCTA	13518_Array4Granulo	13518_Array4Granulo	monkey_13518_antiCD4	13518_Array4	LLL gr 5	Granuloma	Necropsy	Reinfection	antiCD4	antiCD4	Yes	78000	Lib A+ Lib B (2nd) Mtb Infection	2315	4979	0.0062927	0.0346997	0	FALSE	FALSE	5	Macrophages	non-doublet	grey	False	0	Macrophages	THBS1$^{hi}$, FCN1$^{hi}$ Mφ
13518_Array4Granulo_CGAGTCTGCAAT	13518_Array4Granulo	13518_Array4Granulo	monkey_13518_antiCD4	13518_Array4	LLL gr 5	Granuloma	Necropsy	Reinfection	antiCD4	antiCD4	Yes	78000	Lib A+ Lib B (2nd) Mtb Infection	1848	4239	0.0330197	0.0359281	0	FALSE	FALSE	12	TNK cells	non-doublet	grey	False	0	T,NK cells	NK-like
13518_Array4Granulo_CAATCCGGTGTC	13518_Array4Granulo	13518_Array4Granulo	monkey_13518_antiCD4	13518_Array4	LLL gr 5	Granuloma	Necropsy	Reinfection	antiCD4	antiCD4	Yes	78000	Lib A+ Lib B (2nd) Mtb Infection	2166	4535	0.0035551	0.0777044	0	FALSE	FALSE	0	TNK cells	non-doublet	grey	False	0	T,NK cells	Tc17-like
13518_Array4Granulo_ACAGAAAAATGC	13518_Array4Granulo	13518_Array4Granulo	monkey_13518_antiCD4	13518_Array4	LLL gr 5	Granuloma	Necropsy	Reinfection	antiCD4	antiCD4	Yes	78000	Lib A+ Lib B (2nd) Mtb Infection	2322	5288	0	0.00782609	0	FALSE	FALSE	13	Macrophages	non-doublet	grey	False	0	pDCs	pDCs
13518_Array4Granulo_AGTAAAATGACC	13518_Array4Granulo	13518_Array4Granulo	monkey_13518_antiCD4	13518_Array4	LLL gr 5	Granuloma	Necropsy	Reinfection	antiCD4	antiCD4	Yes	78000	Lib A+ Lib B (2nd) Mtb Infection	2632	5485	0	0.00980742	0	FALSE	FALSE	17	TNK cells	non-doublet	grey	False	0	T,NK cells	FURIN$^{hi}$ $T_{M-like}$
13518_Array4Granulo_CTGCAGTACTAG	13518_Array4Granulo	13518_Array4Granulo	monkey_13518_antiCD4	13518_Array4	LLL gr 5	Granuloma	Necropsy	Reinfection	antiCD4	antiCD4	Yes	78000	Lib A+ Lib B (2nd) Mtb Infection	2265	4562	0.0157561	0.0224353	0	FALSE	FALSE	2	TNK cells	non-doublet	grey	False	0	T,NK cells	$T_{M-like}$
13518_Array4Granulo_CGCGGTAGTAAC	13518_Array4Granulo	13518_Array4Granulo	monkey_13518_antiCD4	13518_Array4	LLL gr 5	Granuloma	Necropsy	Reinfection	antiCD4	antiCD4	Yes	78000	Lib A+ Lib B (2nd) Mtb Infection	2351	5275	0.000342877	0.00565747	0	FALSE	FALSE	18	Endothelial cells	non-doublet	grey	False	0	Endothelial cells	MCAM$^{hi}$ Endothelial cells
13518_Array4Granulo_CCGTTGCAAAAA	13518_Array4Granulo	13518_Array4Granulo	monkey_13518_antiCD4	13518_Array4	LLL gr 5	Granuloma	Necropsy	Reinfection	antiCD4	antiCD4	Yes	78000	Lib A+ Lib B (2nd) Mtb Infection	2462	5065	0	0.0257373	0	FALSE	FALSE	0	TNK cells	non-doublet	grey	False	0	T,NK cells	$T_{Eff-like}$
13518_Array4Granulo_CCGCTCATGTGG	13518_Array4Granulo	13518_Array4Granulo	monkey_13518_antiCD4	13518_Array4	LLL gr 5	Granuloma	Necropsy	Reinfection	antiCD4	antiCD4	Yes	78000	Lib A+ Lib B (2nd) Mtb Infection	2246	4603	0.021539	0.0210179	0	FALSE	FALSE	5	Macrophages	non-doublet	grey	False	0	Macrophages	S100A4$^{hi}$, CFP$^{hi}$ Monocytes
13518_Array4Granulo_GTGATGCTAGCG	13518_Array4Granulo	13518_Array4Granulo	monkey_13518_antiCD4	13518_Array4	LLL gr 5	Granuloma	Necropsy	Reinfection	antiCD4	antiCD4	Yes	78000	Lib A+ Lib B (2nd) Mtb Infection	2426	5349	0.00123348	0.0151542	0	FALSE	FALSE	17	TNK cells	non-doublet	grey	False	0	T,NK cells	T1T17-like
13518_Array4Granulo_CTAAGTTGAGCC	13518_Array4Granulo	13518_Array4Granulo	monkey_13518_antiCD4	13518_Array4	LLL gr 5	Granuloma	Necropsy	Reinfection	antiCD4	antiCD4	Yes	78000	Lib A+ Lib B (2nd) Mtb Infection	2111	4981	0	0.0257079	0	FALSE	FALSE	5	Macrophages	non-doublet	grey	False	0	Macrophages	S100A4$^{hi}$, CFP$^{hi}$ Monocytes
13518_Array4Granulo_CCCGGGCTCATT	13518_Array4Granulo	13518_Array4Granulo	monkey_13518_antiCD4	13518_Array4	LLL gr 5	Granuloma	Necropsy	Reinfection	antiCD4	antiCD4	Yes	78000	Lib A+ Lib B (2nd) Mtb Infection	2272	4519	0.0110276	0.0429407	0	FALSE	FALSE	6	TNK cells	non-doublet	grey	False	0	T,NK cells	NK-like
13518_Array4Granulo_GCTCTGCGGCTA	13518_Array4Granulo	13518_Array4Granulo	monkey_13518_antiCD4	13518_Array4	LLL gr 5	Granuloma	Necropsy	Reinfection	antiCD4	antiCD4	Yes	78000	Lib A+ Lib B (2nd) Mtb Infection	2394	5140	0	0.04292	0	FALSE	FALSE	16	Mast cells	non-doublet	grey	False	0	Mast cells	DUSP1$^{hi}$, FOS$^{hi}$ Mast cells
13518_Array4Granulo_ACCGCCTGACAG	13518_Array4Granulo	13518_Array4Granulo	monkey_13518_antiCD4	13518_Array4	LLL gr 5	Granuloma	Necropsy	Reinfection	antiCD4	antiCD4	Yes	78000	Lib A+ Lib B (2nd) Mtb Infection	2384	5408	0	0.0113371	0	FALSE	FALSE	10	TNK cells	non-doublet	grey	False	0	T,NK cells	T1T17-like
13518_Array4Granulo_GCAGTAAGCGTT	13518_Array4Granulo	13518_Array4Granulo	monkey_13518_antiCD4	13518_Array4	LLL gr 5	Granuloma	Necropsy	Reinfection	antiCD4	antiCD4	Yes	78000	Lib A+ Lib B (2nd) Mtb Infection	2239	4416	0.0131757	0.066723	0	FALSE	FALSE	6	TNK cells	non-doublet	grey	False	0	T,NK cells	NK-like
13518_Array4Granulo_AGCTATTAGTGC	13518_Array4Granulo	13518_Array4Granulo	monkey_13518_antiCD4	13518_Array4	LLL gr 5	Granuloma	Necropsy	Reinfection	antiCD4	antiCD4	Yes	78000	Lib A+ Lib B (2nd) Mtb Infection	2118	4337	0.00769102	0.0555091	0	FALSE	FALSE	0	TNK cells	non-doublet	grey	False	0	T,NK cells	Tc17-like
13518_Array4Granulo_GAACCCTAGCTT	13518_Array4Granulo	13518_Array4Granulo	monkey_13518_antiCD4	13518_Array4	LLL gr 5	Granuloma	Necropsy	Reinfection	antiCD4	antiCD4	Yes	78000	Lib A+ Lib B (2nd) Mtb Infection	2186	4942	0.00958021	0.0148058	0	FALSE	FALSE	5	Macrophages	non-doublet	grey	False	0	Macrophages	S100A4$^{hi}$, CFP$^{hi}$ Monocytes
13518_Array4Granulo_ACGACAATCGTG	13518_Array4Granulo	13518_Array4Granulo	monkey_13518_antiCD4	13518_Array4	LLL gr 5	Granuloma	Necropsy	Reinfection	antiCD4	antiCD4	Yes	78000	Lib A+ Lib B (2nd) Mtb Infection	2279	4865	0	0.0286053	0	FALSE	FALSE	0	TNK cells	non-doublet	grey	False	0	T,NK cells	T1T17-like
13518_Array4Granulo_CAGGATCTCTAC	13518_Array4Granulo	13518_Array4Granulo	monkey_13518_antiCD4	13518_Array4	LLL gr 5	Granuloma	Necropsy	Reinfection	antiCD4	antiCD4	Yes	78000	Lib A+ Lib B (2nd) Mtb Infection	2232	4959	0.00142273	0.014583	0	FALSE	FALSE	10	TNK cells	non-doublet	grey	False	0	T,NK cells	T1T17-like
13518_Array4Granulo_CGTCAGCTTACG	13518_Array4Granulo	13518_Array4Granulo	monkey_13518_antiCD4	13518_Array4	LLL gr 5	Granuloma	Necropsy	Reinfection	antiCD4	antiCD4	Yes	78000	Lib A+ Lib B (2nd) Mtb Infection	2133	4524	0.00796951	0.0524948	0	FALSE	FALSE	6	TNK cells	non-doublet	grey	False	0	T,NK cells	NK-like
13518_Array4Granulo_GGAAGGGAGCGA	13518_Array4Granulo	13518_Array4Granulo	monkey_13518_antiCD4	13518_Array4	LLL gr 5	Granuloma	Necropsy	Reinfection	antiCD4	antiCD4	Yes	78000	Lib A+ Lib B (2nd) Mtb Infection	2258	4990	0	0.0108048	0	FALSE	FALSE	8	Macrophages	non-doublet	grey	False	0	Macrophages	FABP4$^{hi}$, MCEMP1$^{hi}$ Alveolar Mφ
13518_Array4Granulo_CCAGACACAATG	13518_Array4Granulo	13518_Array4Granulo	monkey_13518_antiCD4	13518_Array4	LLL gr 5	Granuloma	Necropsy	Reinfection	antiCD4	antiCD4	Yes	78000	Lib A+ Lib B (2nd) Mtb Infection	2257	4902	0.00147601	0.0247232	0	FALSE	FALSE	5	Macrophages	non-doublet	grey	False	0	Macrophages	S100A4$^{hi}$, CFP$^{hi}$ Monocytes
13518_Array4Granulo_GATCGTTACCGT	13518_Array4Granulo	13518_Array4Granulo	monkey_13518_antiCD4	13518_Array4	LLL gr 5	Granuloma	Necropsy	Reinfection	antiCD4	antiCD4	Yes	78000	Lib A+ Lib B (2nd) Mtb Infection	2652	5005	0.000366569	0.0223607	0	FALSE	FALSE	13	Macrophages	non-doublet	grey	False	0	cDC 1	cDC 1
13518_Array4Granulo_ACATTTCGGCGG	13518_Array4Granulo	13518_Array4Granulo	monkey_13518_antiCD4	13518_Array4	LLL gr 5	Granuloma	Necropsy	Reinfection	antiCD4	antiCD4	Yes	78000	Lib A+ Lib B (2nd) Mtb Infection	2051	5176	0	0.00533012	0	FALSE	FALSE	16	Mast cells	non-doublet	grey	False	0	Mast cells	LMNA$^{hi}$, IL13$^{hi}$ Mast cells
13518_Array4Granulo_ACAGCCGAAATG	13518_Array4Granulo	13518_Array4Granulo	monkey_13518_antiCD4	13518_Array4	LLL gr 5	Granuloma	Necropsy	Reinfection	antiCD4	antiCD4	Yes	78000	Lib A+ Lib B (2nd) Mtb Infection	2312	4715	0.00018305	0.0325828	0	FALSE	FALSE	13	Macrophages	non-doublet	grey	False	0	cDC 2	cDC 2
13518_Array4Granulo_CAATATACTCCA	13518_Array4Granulo	13518_Array4Granulo	monkey_13518_antiCD4	13518_Array4	LLL gr 5	Granuloma	Necropsy	Reinfection	antiCD4	antiCD4	Yes	78000	Lib A+ Lib B (2nd) Mtb Infection	2143	5005	0	0.055718	0	FALSE	FALSE	0	TNK cells	non-doublet	grey	False	0	T,NK cells	T1T17-like
13518_Array4Granulo_GTGTATGTGTCG	13518_Array4Granulo	13518_Array4Granulo	monkey_13518_antiCD4	13518_Array4	LLL gr 5	Granuloma	Necropsy	Reinfection	antiCD4	antiCD4	Yes	78000	Lib A+ Lib B (2nd) Mtb Infection	2318	4670	0.000176929	0.042109	0	FALSE	FALSE	11	B cells	non-doublet	grey	False	0	B cells	B cells
13518_Array4Granulo_GGCTCTTATACT	13518_Array4Granulo	13518_Array4Granulo	monkey_13518_antiCD4	13518_Array4	LLL gr 5	Granuloma	Necropsy	Reinfection	antiCD4	antiCD4	Yes	78000	Lib A+ Lib B (2nd) Mtb Infection	2389	4998	0.00175623	0.0521602	0	FALSE	FALSE	2	TNK cells	non-doublet	grey	False	0	T,NK cells	Tregs
13518_Array4Granulo_GTAGACTAAGTC	13518_Array4Granulo	13518_Array4Granulo	monkey_13518_antiCD4	13518_Array4	LLL gr 5	Granuloma	Necropsy	Reinfection	antiCD4	antiCD4	Yes	78000	Lib A+ Lib B (2nd) Mtb Infection	2693	5071	0.000349406	0.00925926	0	FALSE	FALSE	20	Fibroblasts	non-doublet	grey	False	0	Fibroblasts	LTBP1$^{hi}$ Fibroblasts
13518_Array4Granulo_CTGACGACGTTT	13518_Array4Granulo	13518_Array4Granulo	monkey_13518_antiCD4	13518_Array4	LLL gr 5	Granuloma	Necropsy	Reinfection	antiCD4	antiCD4	Yes	78000	Lib A+ Lib B (2nd) Mtb Infection	2082	4789	0.00214977	0.0349337	0	FALSE	FALSE	0	TNK cells	non-doublet	grey	False	0	T,NK cells	GZMK$^{hi}$ $T_{EM/PEX-like}$
13518_Array4Granulo_ACCTCTCGCAAG	13518_Array4Granulo	13518_Array4Granulo	monkey_13518_antiCD4	13518_Array4	LLL gr 5	Granuloma	Necropsy	Reinfection	antiCD4	antiCD4	Yes	78000	Lib A+ Lib B (2nd) Mtb Infection	2210	4809	0.00236967	0.0288006	0	FALSE	FALSE	5	Macrophages	non-doublet	grey	False	0	Macrophages	S100A4$^{hi}$, CFP$^{hi}$ Monocytes
13518_Array4Granulo_CCCCATACCTGT	13518_Array4Granulo	13518_Array4Granulo	monkey_13518_antiCD4	13518_Array4	LLL gr 5	Granuloma	Necropsy	Reinfection	antiCD4	antiCD4	Yes	78000	Lib A+ Lib B (2nd) Mtb Infection	2587	5129	0	0.0180085	0	FALSE	FALSE	17	TNK cells	non-doublet	grey	False	0	T,NK cells	T1T17-like
13518_Array4Granulo_CAAATGCTTTAA	13518_Array4Granulo	13518_Array4Granulo	monkey_13518_antiCD4	13518_Array4	LLL gr 5	Granuloma	Necropsy	Reinfection	antiCD4	antiCD4	Yes	78000	Lib A+ Lib B (2nd) Mtb Infection	2278	4492	0.00284141	0.107796	0	FALSE	FALSE	0	TNK cells	non-doublet	grey	False	0	T,NK cells	$T_{Naive/CM-like}$
13518_Array4Granulo_CCCAAATACCCG	13518_Array4Granulo	13518_Array4Granulo	monkey_13518_antiCD4	13518_Array4	LLL gr 5	Granuloma	Necropsy	Reinfection	antiCD4	antiCD4	Yes	78000	Lib A+ Lib B (2nd) Mtb Infection	2366	4808	0	0.0611688	0	FALSE	FALSE	0	TNK cells	non-doublet	grey	False	0	T,NK cells	Tc17-like
13518_Array4Granulo_GGAACAAACCGG	13518_Array4Granulo	13518_Array4Granulo	monkey_13518_antiCD4	13518_Array4	LLL gr 5	Granuloma	Necropsy	Reinfection	antiCD4	antiCD4	Yes	78000	Lib A+ Lib B (2nd) Mtb Infection	2281	4975	0	0.0228165	0	FALSE	FALSE	16	Mast cells	non-doublet	grey	False	0	Mast cells	DUSP1$^{hi}$, FOS$^{hi}$ Mast cells
13518_Array4Granulo_CTGTGCTGCCTG	13518_Array4Granulo	13518_Array4Granulo	monkey_13518_antiCD4	13518_Array4	LLL gr 5	Granuloma	Necropsy	Reinfection	antiCD4	antiCD4	Yes	78000	Lib A+ Lib B (2nd) Mtb Infection	2519	5259	0	0.00361206	0	FALSE	FALSE	17	TNK cells	non-doublet	grey	False	0	T,NK cells	T1T17-like
13518_Array4Granulo_TACGCGTCCATT	13518_Array4Granulo	13518_Array4Granulo	monkey_13518_antiCD4	13518_Array4	LLL gr 5	Granuloma	Necropsy	Reinfection	antiCD4	antiCD4	Yes	78000	Lib A+ Lib B (2nd) Mtb Infection	2139	4078	0.0136323	0.0227803	0	FALSE	FALSE	10	TNK cells	non-doublet	grey	False	0	T,NK cells	T1T17-like
13518_Array4Granulo_AATCAGTGGCGG	13518_Array4Granulo	13518_Array4Granulo	monkey_13518_antiCD4	13518_Array4	LLL gr 5	Granuloma	Necropsy	Reinfection	antiCD4	antiCD4	Yes	78000	Lib A+ Lib B (2nd) Mtb Infection	2199	4874	0.00536961	0.00769644	0	FALSE	FALSE	5	Macrophages	non-doublet	grey	False	0	Macrophages	S100A4$^{hi}$, CFP$^{hi}$ Monocytes
13518_Array4Granulo_GCTTCCGGTGGT	13518_Array4Granulo	13518_Array4Granulo	monkey_13518_antiCD4	13518_Array4	LLL gr 5	Granuloma	Necropsy	Reinfection	antiCD4	antiCD4	Yes	78000	Lib A+ Lib B (2nd) Mtb Infection	2305	4701	0.00382723	0.04538	0	FALSE	FALSE	10	TNK cells	non-doublet	grey	False	0	T,NK cells	Tc17-like
13518_Array4Granulo_GGAAGCAGCCAA	13518_Array4Granulo	13518_Array4Granulo	monkey_13518_antiCD4	13518_Array4	LLL gr 5	Granuloma	Necropsy	Reinfection	antiCD4	antiCD4	Yes	78000	Lib A+ Lib B (2nd) Mtb Infection	2251	5256	0	0.0106933	0	FALSE	FALSE	0	TNK cells	non-doublet	grey	False	0	T,NK cells	T1T17-like
13518_Array4Granulo_AAGGGTACTTTG	13518_Array4Granulo	13518_Array4Granulo	monkey_13518_antiCD4	13518_Array4	LLL gr 5	Granuloma	Necropsy	Reinfection	antiCD4	antiCD4	Yes	78000	Lib A+ Lib B (2nd) Mtb Infection	2414	4933	0	0.0317154	0	FALSE	FALSE	16	Mast cells	non-doublet	grey	False	0	Mast cells	DUSP1$^{hi}$, FOS$^{hi}$ Mast cells
13518_Array4Granulo_AATAAGGAACCT	13518_Array4Granulo	13518_Array4Granulo	monkey_13518_antiCD4	13518_Array4	LLL gr 5	Granuloma	Necropsy	Reinfection	antiCD4	antiCD4	Yes	78000	Lib A+ Lib B (2nd) Mtb Infection	2106	4860	0.00311096	0.0418251	0	FALSE	FALSE	16	Mast cells	non-doublet	grey	False	0	Mast cells	LMNA$^{hi}$, IL13$^{hi}$ Mast cells
13518_Array4Granulo_CCGGAGGCGACC	13518_Array4Granulo	13518_Array4Granulo	monkey_13518_antiCD4	13518_Array4	LLL gr 5	Granuloma	Necropsy	Reinfection	antiCD4	antiCD4	Yes	78000	Lib A+ Lib B (2nd) Mtb Infection	2353	4947	0.00283019	0.0177358	0	FALSE	FALSE	5	Macrophages	non-doublet	grey	False	0	Macrophages	THBS1$^{hi}$, FCN1$^{hi}$ Mφ
13518_Array4Granulo_CCCTTCGCTCGC	13518_Array4Granulo	13518_Array4Granulo	monkey_13518_antiCD4	13518_Array4	LLL gr 5	Granuloma	Necropsy	Reinfection	antiCD4	antiCD4	Yes	78000	Lib A+ Lib B (2nd) Mtb Infection	1995	4893	0	0.0354444	0	FALSE	FALSE	13	Macrophages	non-doublet	grey	False	0	cDC 1	cDC 1
13518_Array4Granulo_AGGCCTTCTATC	13518_Array4Granulo	13518_Array4Granulo	monkey_13518_antiCD4	13518_Array4	LLL gr 5	Granuloma	Necropsy	Reinfection	antiCD4	antiCD4	Yes	78000	Lib A+ Lib B (2nd) Mtb Infection	2192	4808	0	0.0308563	0	FALSE	FALSE	2	TNK cells	non-doublet	grey	False	0	T,NK cells	Tregs
13518_Array4Granulo_CCATCATAACGC	13518_Array4Granulo	13518_Array4Granulo	monkey_13518_antiCD4	13518_Array4	LLL gr 5	Granuloma	Necropsy	Reinfection	antiCD4	antiCD4	Yes	78000	Lib A+ Lib B (2nd) Mtb Infection	2371	5184	0	0.0276565	0	FALSE	FALSE	10	TNK cells	non-doublet	grey	False	0	T,NK cells	T1T17-like
[truncated: 39,310 more rows]

## Sheet: IgG
	sample	DGE_name	monkey	array number	Sample Name	Sample type	Time point of sampling	Naïve or Primary Infection or Reinfection at sample time	Group	Group_Detailed	Drug Treatment	CFU Total	Type of Mtb strain	n_genes	n_counts	percent_mito	percent_ribo	percent_hbb	predicted_doublets	Doublet	leiden	leiden_lab_orig	Doublet_labels	Doublet_colors	Doublet_str	Doublet_int	CoarseClustering	SubclusteringV2
[truncated: 12,912 more rows]

[truncated: 1 more sheets: Naïve]
