# Supplementary material for: CD4+ T cells re-wire granuloma cellularity and regulatory networks to promote immunomodulation following Mtb reinfection
Source: Immunity. 2024 Oct 8;57(10):2380–2398.e6. doi: 10.1016/j.immuni.2024.08.002 (PMC11466276; doi:10.1016/j.immuni.2024.08.002)
Supplement: Table S3. Coarse-grain cell type marker genes, related to Figure 3 [file mmc4.xlsx]

## Sheet: AlveolarType1cells
cell_type	genes	logfoldchanges	pvals_adj	pvals
Alveolar Type 1 cells	AGER	128.983	2.45923e-291	9.44767e-296
Alveolar Type 1 cells	CLDN18	40.7882	7.45878e-263	5.73091e-267
Alveolar Type 1 cells	CLIC5	33.0332	2.08847e-260	2.407e-264
Alveolar Type 1 cells	FMO2	28.3772	1.70757e-257	2.62401e-261
Alveolar Type 1 cells	LOC102123985	49.702	5.31834e-255	1.02158e-258
Alveolar Type 1 cells	CAV1	22.2393	2.14695e-249	4.9488e-253
Alveolar Type 1 cells	LMO7	26.1493	1.24681e-247	3.35293e-251
Alveolar Type 1 cells	EMP2	38.9592	4.05028e-244	1.2448e-247
Alveolar Type 1 cells	SCEL	20.9469	1.90218e-242	6.57689e-246
Alveolar Type 1 cells	ADIRF	17.3249	1.03728e-236	3.98495e-240
Alveolar Type 1 cells	CAV2	14.9772	6.40449e-231	2.70647e-234
Alveolar Type 1 cells	LOC102145365	21.3209	6.41832e-228	2.95889e-231
Alveolar Type 1 cells	SPARC	21.1171	1.93349e-226	9.6563e-230
Alveolar Type 1 cells	PAPSS2	22.0569	1.46636e-223	7.88669e-227
Alveolar Type 1 cells	SPTBN1	20.6176	4.00528e-207	2.30808e-210
Alveolar Type 1 cells	AQP1	19.4054	2.64287e-200	1.62451e-203
Alveolar Type 1 cells	RTKN2	17.9712	3.45942e-196	2.25932e-199
Alveolar Type 1 cells	KRT7	15.284	5.61897e-187	3.88557e-190
Alveolar Type 1 cells	TACSTD2	17.028	6.23084e-187	4.54806e-190
Alveolar Type 1 cells	LIMCH1	13.6447	3.07788e-186	2.36487e-189
Alveolar Type 1 cells	GSTM5	11.9242	7.25708e-186	5.85473e-189
Alveolar Type 1 cells	AQP4	18.3726	6.14574e-184	5.19425e-187
Alveolar Type 1 cells	MAGI3	15.9205	1.38624e-183	1.22488e-186
Alveolar Type 1 cells	PTPRF	12.1674	1.66423e-182	1.53444e-185
Alveolar Type 1 cells	NPNT	12.9035	3.14633e-178	3.02183e-181
Alveolar Type 1 cells	AKR1C1	12.4619	1.96621e-177	1.96394e-180
Alveolar Type 1 cells	PTRF	9.72205	1.1749e-173	1.21868e-176
Alveolar Type 1 cells	F11R	12.8973	2.87836e-173	3.0962e-176
Alveolar Type 1 cells	BCAM	12.512	6.3597e-173	7.08533e-176
Alveolar Type 1 cells	SDPR	14.3229	3.35266e-170	3.864e-173
Alveolar Type 1 cells	MYO1B	12.7395	3.57641e-167	4.25927e-170
Alveolar Type 1 cells	SELENBP1	10.0124	8.67426e-166	1.06637e-168
Alveolar Type 1 cells	SEMA5A	13.7189	1.04818e-162	1.32885e-165
Alveolar Type 1 cells	CLU	10.3704	3.96128e-161	5.17416e-164
Alveolar Type 1 cells	TIMP3	14.9886	7.46496e-159	1.00374e-161
Alveolar Type 1 cells	GPRC5A	14.2523	1.97627e-158	2.73323e-161
Alveolar Type 1 cells	KRT19	9.04887	3.16129e-156	4.49358e-159
Alveolar Type 1 cells	TNS1	8.34284	2.3058e-154	3.36613e-157
Alveolar Type 1 cells	VEGFA	16.4988	3.62776e-154	5.43536e-157
Alveolar Type 1 cells	ARHGEF26	11.352	5.67468e-154	8.72022e-157
Alveolar Type 1 cells	PDZK1IP1	9.9903	1.13169e-140	1.78252e-143
Alveolar Type 1 cells	LOC107129560	9.27906	2.5615e-139	4.13304e-142
Alveolar Type 1 cells	PTPRC	-13.1974	7.3839e-139	1.21978e-141
Alveolar Type 1 cells	CGNL1	9.43042	3.86239e-137	6.52882e-140
Alveolar Type 1 cells	UTRN	11.8865	1.59495e-134	2.75731e-137
Alveolar Type 1 cells	GOLM1	9.00447	2.35435e-134	4.16058e-137
Alveolar Type 1 cells	GALNT5	9.83898	6.00586e-134	1.08442e-136
Alveolar Type 1 cells	SDC1	8.29567	4.40929e-133	8.13085e-136
Alveolar Type 1 cells	LOC102123447	9.31304	6.26399e-133	1.17916e-135
Alveolar Type 1 cells	SEMA3B	12.1872	1.2269e-132	2.35671e-135
Alveolar Type 1 cells	LCP1	-12.7538	2.50432e-130	4.90666e-133
Alveolar Type 1 cells	CES1	10.3713	5.32144e-129	1.06306e-131
Alveolar Type 1 cells	EPAS1	6.77239	3.65848e-127	7.44907e-130
Alveolar Type 1 cells	P4HA2	10.666	7.40578e-127	1.53635e-129
Alveolar Type 1 cells	COBL	9.10999	1.75757e-126	3.71366e-129
Alveolar Type 1 cells	MYL9	8.1227	2.4599e-124	5.29213e-127
Alveolar Type 1 cells	SERPINB6	6.59971	3.26344e-124	7.14621e-127
Alveolar Type 1 cells	MUC1	9.32656	7.49591e-124	1.67024e-126
Alveolar Type 1 cells	CEACAM6	12.2617	6.91502e-123	1.56737e-125
Alveolar Type 1 cells	WLS	7.76543	1.45017e-121	3.3427e-124
Alveolar Type 1 cells	SYNE2	13.6751	4.4483e-121	1.04244e-123
Alveolar Type 1 cells	NDNF	12.2715	3.6263e-120	8.63736e-123
Alveolar Type 1 cells	SBSPON	9.78166	5.55422e-120	1.34428e-122
Alveolar Type 1 cells	EFEMP1	8.35707	8.33711e-120	2.04985e-122
Alveolar Type 1 cells	EGFR	9.18275	4.03259e-117	1.00699e-119
Alveolar Type 1 cells	CD151	8.84079	4.54241e-117	1.15174e-119
Alveolar Type 1 cells	PLS3	7.38719	5.62172e-117	1.447e-119
Alveolar Type 1 cells	C1H1orf116	10.3684	8.42422e-117	2.20072e-119
Alveolar Type 1 cells	CNN3	7.19588	4.61686e-115	1.22383e-117
Alveolar Type 1 cells	LOC102133073	7.39202	8.96125e-115	2.40986e-117
Alveolar Type 1 cells	TJP1	7.3192	3.59907e-113	9.81691e-116
Alveolar Type 1 cells	CST6	8.26537	4.93197e-113	1.3642e-115
Alveolar Type 1 cells	CRIP2	6.75437	4.98001e-113	1.39662e-115
Alveolar Type 1 cells	SPOCK2	12.8945	5.60982e-113	1.5948e-115
Alveolar Type 1 cells	SRGN	-14.4669	2.65376e-112	7.64624e-115
Alveolar Type 1 cells	C12H2orf54	10.7537	9.22163e-111	2.69245e-113
Alveolar Type 1 cells	TNFRSF1B	-7.6533	1.82256e-110	5.39136e-113
Alveolar Type 1 cells	FNBP1L	7.8085	5.98017e-110	1.79198e-112
Alveolar Type 1 cells	FARP1	7.17947	8.56142e-110	2.59836e-112
Alveolar Type 1 cells	LAMC2	7.31231	1.57407e-109	4.83771e-112
Alveolar Type 1 cells	WWC2	7.20444	5.5149e-109	1.71612e-111
Alveolar Type 1 cells	CDH13	9.83081	3.94987e-106	1.24429e-108
Alveolar Type 1 cells	ECE1	7.87965	5.17017e-106	1.64858e-108
Alveolar Type 1 cells	TNNC1	9.02044	1.13396e-105	3.65933e-108
Alveolar Type 1 cells	MPP5	6.9534	1.51924e-105	4.96102e-108
Alveolar Type 1 cells	AGRN	7.8009	2.03512e-104	6.72378e-107
Alveolar Type 1 cells	UNC13D	7.67617	1.37702e-102	4.6024e-105
Alveolar Type 1 cells	CDKN2B	7.94092	1.89868e-101	6.4189e-104
Alveolar Type 1 cells	PTGR1	7.84271	1.93344e-101	6.6107e-104
Alveolar Type 1 cells	DOK4	7.38919	4.54597e-101	1.57179e-103
Alveolar Type 1 cells	ANXA2	15.9945	5.26355e-101	1.84012e-103
Alveolar Type 1 cells	CXADR	8.76925	2.06995e-100	7.31601e-103
Alveolar Type 1 cells	CAPN2	8.31843	3.01167e-100	1.07601e-102
Alveolar Type 1 cells	SH3BGRL3	-8.28628	6.55262e-100	2.36629e-102
Alveolar Type 1 cells	ITGA3	8.18519	1.14187e-99	4.16741e-102
Alveolar Type 1 cells	EPS8L2	7.67704	2.13212e-99	7.86338e-102
Alveolar Type 1 cells	ITGB2	-8.76593	6.21643e-99	2.31653e-101
Alveolar Type 1 cells	ARHGDIB	-6.93233	1.12141e-98	4.22197e-101
Alveolar Type 1 cells	NDST1	7.60929	1.47375e-98	5.60511e-101
Alveolar Type 1 cells	ALDH1A1	8.49215	1.07773e-96	4.14035e-99

## Sheet: AlveolarType2cells
cell_type	genes	logfoldchanges	pvals_adj	pvals
Alveolar Type 2 cells	SFTPB	275.556	0	0
Alveolar Type 2 cells	S100P	13.2637	0	0
Alveolar Type 2 cells	PTPRF	13.842	0	0
Alveolar Type 2 cells	SLC39A8	28.3736	0	0
Alveolar Type 2 cells	MUC1	19.6368	0	0
Alveolar Type 2 cells	CXCL17	20.4263	0	0
Alveolar Type 2 cells	LOC102123120	26.1991	0	0
Alveolar Type 2 cells	SLC34A2	35.5945	0	0
Alveolar Type 2 cells	PLA2G1B	22.4938	0	0
Alveolar Type 2 cells	CFB	24.2881	0	0
Alveolar Type 2 cells	CP	41.0045	0	0
Alveolar Type 2 cells	NPC2	56.1206	0	0
Alveolar Type 2 cells	KRT7	28.103	0	0
Alveolar Type 2 cells	C3	66.89	0	0
Alveolar Type 2 cells	MMP7	72.8092	0	0
Alveolar Type 2 cells	WFDC2	41.389	0	0
Alveolar Type 2 cells	KRT19	23.9281	0	0
Alveolar Type 2 cells	SERPINA3	90.1168	0	0
Alveolar Type 2 cells	SFTPC	389.512	0	0
Alveolar Type 2 cells	LOC102119798	232.329	0	0
Alveolar Type 2 cells	SFTPD	81.504	0	0
Alveolar Type 2 cells	LOC102121713	194.836	0	0
Alveolar Type 2 cells	LOC102119426	19.5934	3.06526e-303	2.70845e-306
Alveolar Type 2 cells	SDC4	12.7944	3.7794e-300	3.48465e-303
Alveolar Type 2 cells	ABCA3	14.8677	1.71737e-295	1.64942e-298
Alveolar Type 2 cells	CD2AP	13.5234	1.19476e-293	1.19339e-296
Alveolar Type 2 cells	LAMP3	16.2165	1.38036e-293	1.4318e-296
Alveolar Type 2 cells	KITLG	19.8706	2.58534e-291	2.781e-294
Alveolar Type 2 cells	CFH	11.6268	3.36366e-291	3.74745e-294
Alveolar Type 2 cells	TACSTD2	12.0608	6.22748e-289	7.17727e-292
Alveolar Type 2 cells	C5	18.4879	1.42766e-285	1.70025e-288
Alveolar Type 2 cells	TXNDC17	9.7815	1.15908e-283	1.42491e-286
Alveolar Type 2 cells	CTSH	43.0996	1.84842e-283	2.34337e-286
Alveolar Type 2 cells	C1R	10.5247	2.39502e-279	3.12833e-282
Alveolar Type 2 cells	LMO7	9.78666	2.86302e-277	3.84962e-280
Alveolar Type 2 cells	EPCAM	11.9061	1.46417e-276	2.02498e-279
Alveolar Type 2 cells	LOC102123985	10.0649	5.03364e-270	7.155e-273
Alveolar Type 2 cells	AGR2	16.4896	1.87259e-265	2.73371e-268
Alveolar Type 2 cells	SDC1	10.021	5.1423e-264	7.70456e-267
Alveolar Type 2 cells	SERPINB6	9.79393	9.98375e-262	1.53419e-264
Alveolar Type 2 cells	CLDN18	11.5583	2.92402e-261	4.60564e-264
Alveolar Type 2 cells	ITGB6	15.2855	6.32002e-261	1.01975e-263
Alveolar Type 2 cells	C20H16orf89	15.0032	7.16393e-258	1.18344e-260
Alveolar Type 2 cells	SELENBP1	10.4145	7.69865e-255	1.30135e-257
Alveolar Type 2 cells	C1S	9.78942	2.27202e-251	3.92781e-254
Alveolar Type 2 cells	PTPN13	12.3485	2.53324e-243	4.47672e-246
Alveolar Type 2 cells	BCAM	9.53912	5.29281e-237	9.55675e-240
Alveolar Type 2 cells	LCN2	14.8022	9.51532e-236	1.75465e-238
Alveolar Type 2 cells	DRAM1	13.0001	6.68698e-235	1.25879e-237
Alveolar Type 2 cells	MTUS1	10.8288	2.72978e-232	5.24353e-235
Alveolar Type 2 cells	CCND1	9.38802	5.73328e-232	1.12331e-234
Alveolar Type 2 cells	F3	12.5863	2.66089e-231	5.31565e-234
Alveolar Type 2 cells	CLDN4	11.4513	1.63408e-229	3.32716e-232
Alveolar Type 2 cells	ELF3	11.3841	2.61902e-229	5.43324e-232
Alveolar Type 2 cells	TSPAN12	8.88489	2.65211e-227	5.60377e-230
Alveolar Type 2 cells	AQP1	11.9749	1.13765e-226	2.44751e-229
Alveolar Type 2 cells	BCAT1	10.7275	3.47774e-224	7.61549e-227
Alveolar Type 2 cells	MGST1	10.4405	6.49207e-221	1.44656e-223
Alveolar Type 2 cells	PIGR	14.4982	9.2119e-221	2.08798e-223
Alveolar Type 2 cells	MLPH	8.93447	9.68469e-221	2.23235e-223
Alveolar Type 2 cells	LOC107129560	10.1066	3.52263e-218	8.25511e-221
Alveolar Type 2 cells	EMP2	8.04513	2.73695e-216	6.51904e-219
Alveolar Type 2 cells	TRIM2	10.4216	1.7773e-215	4.30156e-218
Alveolar Type 2 cells	MET	10.2283	2.27285e-215	5.58827e-218
Alveolar Type 2 cells	LAMC2	13.5047	2.68151e-215	6.69605e-218
Alveolar Type 2 cells	WARS	27.3066	1.20923e-214	3.06604e-217
Alveolar Type 2 cells	LOC102146935	7.90439	1.20653e-213	3.10556e-216
Alveolar Type 2 cells	PTPRC	-7.90021	1.96012e-210	5.12056e-213
Alveolar Type 2 cells	MYLK	12.4486	2.08717e-208	5.53265e-211
Alveolar Type 2 cells	ALDH2	11.6181	6.0017e-208	1.61398e-210
Alveolar Type 2 cells	MAL2	10.5494	3.35083e-205	9.26853e-208
Alveolar Type 2 cells	AGR3	10.6977	3.35083e-205	9.26093e-208
Alveolar Type 2 cells	DSTN	8.43614	3.38464e-204	9.49207e-207
Alveolar Type 2 cells	SPTBN1	9.39208	4.30367e-204	1.22348e-206
Alveolar Type 2 cells	ACSL4	19.3199	4.91177e-203	1.41522e-205
Alveolar Type 2 cells	LPCAT1	12.981	7.51907e-203	2.19535e-205
Alveolar Type 2 cells	RAI14	9.46115	1.30714e-201	3.86669e-204
Alveolar Type 2 cells	WWC1	10.4949	4.83286e-201	1.44819e-203
Alveolar Type 2 cells	NUPR1	9.60927	1.86475e-200	5.65945e-203
Alveolar Type 2 cells	CNN3	7.221	2.33123e-200	7.16475e-203
Alveolar Type 2 cells	S100A16	8.2471	1.67057e-199	5.19848e-202
Alveolar Type 2 cells	MECOM	9.82152	1.81533e-198	5.71867e-201
Alveolar Type 2 cells	DCN	7.4511	1.70277e-197	5.42949e-200
Alveolar Type 2 cells	IL1R1	8.41033	5.34075e-197	1.72348e-199
Alveolar Type 2 cells	CSRP1	8.53594	2.57058e-195	8.39414e-198
Alveolar Type 2 cells	MALL	10.2631	4.69565e-195	1.55139e-197
Alveolar Type 2 cells	SFTA2	12.1963	4.79417e-195	1.60236e-197
Alveolar Type 2 cells	ATP1B1	11.689	6.35752e-195	2.14929e-197
Alveolar Type 2 cells	CLU	4.88901	3.39727e-193	1.16157e-195
Alveolar Type 2 cells	LOC102123272	11.1879	4.84962e-191	1.67678e-193
Alveolar Type 2 cells	ITGA2	11.4251	5.86113e-188	2.04903e-190
Alveolar Type 2 cells	LOC102143263	17.6996	2.23938e-184	7.91482e-187
Alveolar Type 2 cells	CRIP2	6.75971	4.62991e-184	1.65418e-186
Alveolar Type 2 cells	SERPING1	7.23305	1.86906e-182	6.7496e-185
Alveolar Type 2 cells	SYNE2	10.0912	2.3886e-181	8.71753e-184
Alveolar Type 2 cells	DOK4	8.80944	3.26236e-180	1.20318e-182
Alveolar Type 2 cells	TPM1	6.47329	3.70413e-177	1.38033e-179
Alveolar Type 2 cells	NPNT	8.54885	5.26661e-177	1.98282e-179
Alveolar Type 2 cells	DPP4	8.66486	2.21592e-176	8.4278e-179
Alveolar Type 2 cells	C8H8orf4	9.7375	5.90687e-175	2.26926e-177

## Sheet: Bcells
cell_type	genes	logfoldchanges	pvals_adj	pvals
B cells	MS4A1	16.1196	0	0
B cells	GAPDH	-7.69217	0	0
B cells	SH3BGRL3	-7.06298	0	0
B cells	ETS2	-5.69583	0	0
B cells	ANXA2	-10.8905	0	0
B cells	PICALM	-4.38372	0	0
B cells	VIM	-28.6482	0	0
B cells	ATP2B4	-4.5531	0	0
B cells	SELPLG	-4.95088	0	0
B cells	GLIPR2	-5.23221	0	0
B cells	CPD	-5.65288	0	0
B cells	RAP1B	-4.36099	0	0
B cells	PTPRC	-10.0122	0	0
B cells	PIK3R1	-6.46419	0	0
B cells	LOC102135442	-5.5192	0	0
B cells	GZMB	-20.1903	0	0
B cells	P4HB	-5.23605	0	0
B cells	LOC102116906	-6.22841	0	0
B cells	LOC101925857	-7.72638	0	0
B cells	ITGAL	-3.87649	0	0
B cells	IGF2R	-5.31178	0	0
B cells	B2M	-9.79726	0	0
B cells	ID2	-8.82484	0	0
B cells	ARL4C	-7.06428	0	0
B cells	ITGB2	-8.10215	0	0
B cells	TNFRSF1B	-6.60746	0	0
B cells	SRGN	-14.0896	0	0
B cells	APOL2	-11.4371	0	0
B cells	FOSL2	-4.11097	0	0
B cells	CD84	-5.63053	0	0
B cells	RNF149	-4.68802	0	0
B cells	S100A4	-6.61022	0	0
B cells	HSPA5	-9.9054	0	0
B cells	GLUL	-13.6172	0	0
B cells	RGCC	-5.10598	0	0
B cells	CD3D	-8.01682	0	0
B cells	LAT	-7.05892	0	0
B cells	TYROBP	-11.0578	0	0
B cells	PRKCH	-6.0897	0	0
B cells	ITM2B	-8.69962	0	0
B cells	LCP2	-4.87317	0	0
B cells	TNFAIP3	-10.1359	0	0
B cells	FYB	-10.3645	0	0
B cells	LOC102144039	-26.709	0	0
B cells	CD83	6.44667	0	0
B cells	CR2	5.83652	0	0
B cells	LOC102134487	1.62181	0	0
B cells	SP140	5.44368	0	0
B cells	CD37	2.96685	0	0
B cells	LOC102136468	-4.86509	0	0
B cells	PAX5	8.50724	0	0
B cells	TCF4	3.18558	0	0
B cells	LOC102145413	5.42138	0	0
B cells	CD1C	4.42014	0	0
B cells	BASP1	2.69437	0	0
B cells	SMAP2	4.20242	0	0
B cells	LOC102133296	0.444173	0	0
B cells	FCRL1	8.29496	0	0
B cells	RALGPS2	5.10269	0	0
B cells	SWAP70	3.52534	0	0
B cells	CD74	-11.3631	0	0
B cells	LOC102116308	3.26406	0	0
B cells	CXCR5	6.44089	0	0
B cells	FCMR	6.919	0	0
B cells	MEF2C	5.54646	0	0
B cells	LOC102140918	2.89304	0	0
B cells	CD79B	9.17319	0	0
B cells	SESN3	2.55713	0	0
B cells	LOC102126451	5.83267	0	0
B cells	DGKD	3.16366	0	0
B cells	CCR6	3.02628	0	0
B cells	LOC102136862	-8.04252	0	0
B cells	HIP1R	3.04095	0	0
B cells	SEL1L3	2.98985	0	0
B cells	BANK1	7.55821	0	0
B cells	CD22	3.96136	0	0
B cells	WDFY4	2.0466	0	0
B cells	CD19	9.46064	0	0
B cells	EZR	5.60454	0	0
B cells	CCDC50	2.44432	0	0
B cells	KLF2	2.40359	5.23443e-308	1.62885e-310
B cells	CSNK1G3	2.33336	3.43598e-306	1.08241e-308
B cells	CTSA	-8.9712	8.92203e-306	2.8449e-308
B cells	GADD45B	-7.38747	1.22394e-305	3.94972e-308
B cells	DHRS7	-7.04004	1.61079e-303	5.25999e-306
B cells	CD8A	-6.99859	7.53525e-303	2.48956e-305
B cells	ANXA5	-8.31902	3.09805e-301	1.03546e-303
B cells	CD247	-6.8001	4.51503e-301	1.5264e-303
B cells	LOC102133073	2.31655	4.91498e-300	1.6805e-302
B cells	BHLHE40	-4.87329	1.14905e-296	3.97288e-299
B cells	LOC102140002	-10.1187	1.23731e-293	4.32558e-296
B cells	IL2RB	-6.01604	8.87258e-289	3.13591e-291
B cells	SYTL2	-6.66391	1.66457e-285	5.94718e-288
B cells	FCRLA	4.38355	1.67563e-283	6.05106e-286
B cells	PLCG2	2.17723	5.4013e-282	1.97128e-284
B cells	SIGLEC10	4.78796	2.93277e-280	1.08162e-282
B cells	ACTG1	-10.9183	1.97965e-278	7.37711e-281
B cells	FAM129A	-4.54721	2.54736e-277	9.5905e-280
B cells	AHNAK	-6.47969	4.88732e-277	1.8588e-279
B cells	JUNB	-4.86436	3.10501e-276	1.19286e-278

## Sheet: Ciliatedcells
cell_type	genes	logfoldchanges	pvals_adj	pvals
Ciliated cells	PIGR	66.2095	2.15326e-66	8.27224e-71
Ciliated cells	SCGB3A2	239.936	6.02681e-60	4.63067e-64
Ciliated cells	SFTPB	233.299	1.90302e-58	2.19326e-62
Ciliated cells	LOC102121713	182.48	5.58407e-50	8.58097e-54
Ciliated cells	WFDC2	20.4629	7.17273e-50	1.37778e-53
Ciliated cells	SCGB1A1	112.728	6.56327e-49	1.51286e-52
Ciliated cells	LOC102119798	151.72	1.25381e-46	3.37175e-50
Ciliated cells	C3	67.3754	1.68995e-43	5.19385e-47
Ciliated cells	CXCL17	17.7808	2.09309e-42	7.23697e-46
Ciliated cells	KRT19	22.9199	8.85397e-42	3.40145e-45
Ciliated cells	SERPINA3	70.3943	4.37092e-39	1.84711e-42
Ciliated cells	HP	30.1083	2.22626e-35	1.02632e-38
Ciliated cells	PTPRC	-15.0928	4.84719e-35	2.4208e-38
Ciliated cells	KRT7	16.7765	6.66993e-35	3.58736e-38
Ciliated cells	EPAS1	23.8482	6.79628e-34	3.91641e-37
Ciliated cells	ELF3	12.2821	2.8518e-33	1.75293e-36
Ciliated cells	SLPI	28.1045	1.58533e-32	1.03537e-35
Ciliated cells	LCP1	-14.4706	3.03459e-31	2.09845e-34
Ciliated cells	CLDN4	14.6846	1.22556e-29	8.94569e-33
Ciliated cells	GSTA5	16.3703	1.52667e-29	1.17301e-32
Ciliated cells	CP	22.5379	3.56964e-29	2.87985e-32
Ciliated cells	MUC1	15.9305	1.56391e-28	1.32178e-31
Ciliated cells	SFTPD	46.2823	5.55326e-28	4.90684e-31
Ciliated cells	LOC102142263	13.34	5.92498e-28	5.46291e-31
Ciliated cells	TACSTD2	12.0043	1.55038e-27	1.48904e-30
Ciliated cells	S100P	12.6984	3.0209e-27	3.01742e-30
Ciliated cells	C5	14.4365	1.55121e-26	1.60901e-29
Ciliated cells	CFB	12.1021	6.50227e-25	7.23495e-28
Ciliated cells	CLU	11.6622	6.50227e-25	7.24417e-28
Ciliated cells	SLC34A2	12.6181	1.36175e-24	1.56944e-27
Ciliated cells	TNFRSF1B	-8.54071	4.36799e-24	5.20198e-27
Ciliated cells	CD55	12.8067	1.64865e-23	2.02677e-26
Ciliated cells	S100A9	12.4899	3.27098e-22	4.14684e-25
Ciliated cells	CORO1A	-7.35385	4.30336e-22	5.62098e-25
Ciliated cells	CAPN13	15.8925	1.90454e-21	2.56084e-24
Ciliated cells	MMP7	14.9135	3.05675e-21	4.22754e-24
Ciliated cells	FYB	-7.65201	4.31912e-21	6.13936e-24
Ciliated cells	LOC102120471	16.3048	2.84886e-20	4.15892e-23
Ciliated cells	LOC101925240	37.4844	4.64804e-20	6.96402e-23
Ciliated cells	ITGB2	-9.43998	6.33188e-20	9.73013e-23
Ciliated cells	TSPAN12	7.65282	1.01638e-19	1.60091e-22
Ciliated cells	ARHGDIB	-7.07509	1.7634e-19	2.84528e-22
Ciliated cells	WIPF1	-6.18158	4.64683e-19	7.67628e-22
Ciliated cells	MTUS1	9.5153	6.52124e-19	1.10232e-21
Ciliated cells	AQP5	20.6209	2.15824e-18	3.7311e-21
Ciliated cells	SRGN	-14.9283	2.389e-18	4.22181e-21
Ciliated cells	TRIM2	10.3244	3.89524e-18	7.03328e-21
Ciliated cells	AGR2	19.0747	5.09986e-18	9.40428e-21
Ciliated cells	PTPN13	15.8355	6.54966e-18	1.23294e-20
Ciliated cells	FMNL1	-5.37484	8.52786e-18	1.63808e-20
Ciliated cells	MAL2	9.24826	2.13852e-17	4.27211e-20
Ciliated cells	C20H16orf89	13.0599	2.13852e-17	4.24244e-20
Ciliated cells	ARHGAP30	-5.9014	2.22698e-17	4.53438e-20
Ciliated cells	PIP	12.1343	4.50516e-17	9.34609e-20
Ciliated cells	PAPSS2	10.7106	4.72379e-17	9.98112e-20
Ciliated cells	BIN2	-6.69074	8.9338e-17	1.92199e-19
Ciliated cells	FMO2	13.8142	1.09203e-16	2.3913e-19
Ciliated cells	LAPTM5	-6.41847	1.15202e-16	2.56693e-19
Ciliated cells	EGR1	15.8436	1.69283e-16	3.837e-19
Ciliated cells	EPCAM	8.64551	1.79808e-16	4.14462e-19
Ciliated cells	JUN	38.5908	2.2499e-16	5.27253e-19
Ciliated cells	CXCR4	-7.3613	3.31799e-16	7.903e-19
Ciliated cells	AGR3	7.64699	4.06095e-16	9.82865e-19
Ciliated cells	BCAM	11.3085	4.6775e-16	1.15006e-18
Ciliated cells	MET	9.18399	5.18521e-16	1.29481e-18
Ciliated cells	PREX1	-5.25812	7.03628e-16	1.78408e-18
Ciliated cells	GSTA3	14.5564	7.32177e-16	1.88459e-18
Ciliated cells	FABP5	2.92242	1.29779e-15	3.3903e-18
Ciliated cells	ATF3	7.26091	1.35996e-15	3.65722e-18
Ciliated cells	LOC102115229	13.2764	1.35996e-15	3.63762e-18
Ciliated cells	KRT18	7.63429	1.5001e-15	4.09171e-18
Ciliated cells	ALDH1A1	16.374	1.8453e-15	5.10417e-18
Ciliated cells	CYR61	8.09636	3.62783e-15	1.01741e-17
Ciliated cells	ALDH2	13.6512	3.73782e-15	1.07698e-17
Ciliated cells	SLC2A3	-7.69587	3.73782e-15	1.06652e-17
Ciliated cells	CD53	-5.08795	9.16784e-15	2.67674e-17
Ciliated cells	RAC2	-5.72338	1.04018e-14	3.07698e-17
Ciliated cells	PTPRF	8.55067	1.19593e-14	3.58364e-17
Ciliated cells	LMO7	6.78526	1.1991e-14	3.63922e-17
Ciliated cells	ERRFI1	7.3908	1.60324e-14	4.92736e-17
Ciliated cells	EHF	9.41434	1.68421e-14	5.30563e-17
Ciliated cells	TNFAIP3	-9.35234	1.68421e-14	5.25626e-17
Ciliated cells	BPIFB1	21.1399	1.73115e-14	5.52001e-17
Ciliated cells	ATP1B1	9.05049	1.87294e-14	6.04408e-17
Ciliated cells	SPINT2	6.08533	1.93345e-14	6.3136e-17
Ciliated cells	ITGA4	-5.06171	2.10756e-14	6.96313e-17
Ciliated cells	CD48	-5.34381	2.52779e-14	8.44864e-17
Ciliated cells	IKZF1	-5.24408	2.55024e-14	8.62165e-17
Ciliated cells	JAK1	-4.27881	3.21432e-14	1.09902e-16
Ciliated cells	CFH	7.14137	3.30951e-14	1.14428e-16
Ciliated cells	IL2RG	-5.39895	4.3935e-14	1.53595e-16
Ciliated cells	IL1R1	8.87723	5.79137e-14	2.04689e-16
Ciliated cells	NPC2	21.2806	6.02654e-14	2.15316e-16
Ciliated cells	SOX4	8.8499	6.11867e-14	2.20959e-16
Ciliated cells	SH3BGRL3	-7.08315	6.67476e-14	2.43604e-16
Ciliated cells	CHL1	9.51015	1.54165e-13	5.68568e-16
Ciliated cells	PLPP2	6.26859	1.73481e-13	6.46472e-16
Ciliated cells	TGFB1	-5.14793	1.82764e-13	6.88085e-16
Ciliated cells	LOC102123985	7.5828	2.12625e-13	8.08679e-16
Ciliated cells	CES1	8.941	2.13873e-13	8.21639e-16

## Sheet: Mastcells
cell_type	genes	logfoldchanges	pvals_adj	pvals
Mast cells	CPA3	220.656	0	0
Mast cells	PIK3R6	7.28874	0	0
Mast cells	DPEP2	3.9674	0	0
Mast cells	ATP2A3	4.12228	0	0
Mast cells	NTRK1	5.57698	0	0
Mast cells	ARHGDIB	9.67877	0	0
Mast cells	PKIG	3.81843	0	0
Mast cells	SKIL	6.73647	0	0
Mast cells	GRASP	4.85735	0	0
Mast cells	SYTL2	4.29379	0	0
Mast cells	COPZ2	6.94417	0	0
Mast cells	TP53BP2	6.21495	0	0
Mast cells	ZNRF1	3.88081	0	0
Mast cells	TBC1D14	3.64341	0	0
Mast cells	UBA7	3.87223	0	0
Mast cells	NDFIP2	4.73789	0	0
Mast cells	KLRG1	4.64138	0	0
Mast cells	NEK6	2.59601	0	0
Mast cells	PDE3A	7.69228	0	0
Mast cells	ITGAM	2.16193	0	0
Mast cells	LOC102135658	4.70396	0	0
Mast cells	LOC107129633	6.72115	0	0
Mast cells	SH3BGRL	3.74829	0	0
Mast cells	BMPR1A	4.96408	0	0
Mast cells	PLCG2	3.45976	0	0
Mast cells	MYB	6.77554	0	0
Mast cells	SYAP1	4.11545	0	0
Mast cells	NAV1	3.63417	0	0
Mast cells	TLE3	4.52833	0	0
Mast cells	USP18	4.23883	0	0
Mast cells	STAP1	3.75256	0	0
Mast cells	PAK3	4.40973	0	0
Mast cells	SLC1A4	3.61273	0	0
Mast cells	TNS3	2.65153	0	0
Mast cells	SLC24A3	5.33168	0	0
Mast cells	HIF1A	4.29983	0	0
Mast cells	HSD17B12	4.25368	0	0
Mast cells	LOC102136964	3.06055	0	0
Mast cells	TBC1D9B	4.0929	0	0
Mast cells	GGT1	5.91454	0	0
Mast cells	TAL1	7.5922	0	0
Mast cells	NFE2L1	5.24366	0	0
Mast cells	TUBA1A	9.12989	0	0
Mast cells	ESAM	4.89407	0	0
Mast cells	TSPYL2	5.75771	0	0
Mast cells	STON2	7.81092	0	0
Mast cells	RAB37	4.39357	0	0
Mast cells	UNC13D	4.20034	0	0
Mast cells	PCNX1	4.4618	0	0
Mast cells	PPP1R15A	18.0093	0	0
Mast cells	CD22	6.11614	0	0
Mast cells	DST	6.85836	0	0
Mast cells	SEPT8	4.18378	0	0
Mast cells	VEGFA	5.67612	0	0
Mast cells	ACP5	5.35153	0	0
Mast cells	TACC1	5.83245	0	0
Mast cells	NCKAP1L	4.17653	0	0
Mast cells	P2RY14	5.21259	0	0
Mast cells	AP1S3	7.16617	0	0
Mast cells	MAN2B1	3.98288	0	0
Mast cells	DENND4C	3.89214	0	0
Mast cells	SAMSN1	6.06813	0	0
Mast cells	GRAP2	4.27502	0	0
Mast cells	SERPINB1	7.54954	0	0
Mast cells	FAR2	6.25873	0	0
Mast cells	INTS9	5.22564	0	0
Mast cells	VCL	4.44398	0	0
Mast cells	HACD4	3.49003	0	0
Mast cells	MITF	3.95469	0	0
Mast cells	SSFA2	4.10112	0	0
Mast cells	GNAQ	3.27247	0	0
Mast cells	WWC3	3.32437	0	0
Mast cells	PCNX4	5.17277	0	0
Mast cells	TAGLN2	6.15328	0	0
Mast cells	GSTM3	7.70892	0	0
Mast cells	SLC43A3	2.69209	0	0
Mast cells	PTP4A1	3.79286	0	0
Mast cells	SLC2A3	8.20718	0	0
Mast cells	SERINC5	3.638	0	0
Mast cells	PSME4	3.84617	0	0
Mast cells	NAP1L1	5.38286	0	0
Mast cells	CD300C	4.62554	0	0
Mast cells	C5H4orf48	6.34888	0	0
Mast cells	BMPR2	2.62406	0	0
Mast cells	SWAP70	2.81202	0	0
Mast cells	GADD45A	4.34931	0	0
Mast cells	GALC	3.92214	0	0
Mast cells	BMP2K	2.92364	0	0
Mast cells	CD151	2.60168	0	0
Mast cells	EEF1B2	5.55835	0	0
Mast cells	FLNB	3.30346	0	0
Mast cells	SMYD2	3.71449	0	0
Mast cells	PREX1	-7.16703	0	0
Mast cells	PTPRC	-11.9176	0	0
Mast cells	ITGB2	-8.70372	0	0
Mast cells	FLNA	-6.28216	0	0
Mast cells	FAM107B	-5.8123	0	0
Mast cells	PDE4B	-5.61626	0	0
Mast cells	IGF2R	-7.35399	0	0
Mast cells	GPR183	-9.89227	0	0

## Sheet: Endothelialcells
cell_type	genes	logfoldchanges	pvals_adj	pvals
Endothelial cells	EPAS1	40.0201	0	0
Endothelial cells	FZD4	8.67023	0	0
Endothelial cells	LOC102130734	5.74681	0	0
Endothelial cells	LDB2	8.07501	0	0
Endothelial cells	RAPGEF5	8.82018	0	0
Endothelial cells	DOCK9	6.67202	0	0
Endothelial cells	ARHGEF12	5.47255	0	0
Endothelial cells	TSPAN12	7.13988	0	0
Endothelial cells	KIAA1462	9.93831	0	0
Endothelial cells	TFPI	6.78813	0	0
Endothelial cells	SPARCL1	14.4781	0	0
Endothelial cells	TMEM100	13.1091	0	0
Endothelial cells	RGS5	11.9508	0	0
Endothelial cells	CLEC14A	12.0382	0	0
Endothelial cells	PTPRB	12.1464	0	0
Endothelial cells	APP	5.30929	0	0
Endothelial cells	TCF4	6.79464	0	0
Endothelial cells	TIMP3	7.40874	0	0
Endothelial cells	NRP1	6.22612	0	0
Endothelial cells	HYAL2	8.08441	0	0
Endothelial cells	LOC102116875	10.7018	0	0
Endothelial cells	NFIB	8.30654	0	0
Endothelial cells	RALA	5.17281	0	0
Endothelial cells	SEMA6A	9.75266	0	0
Endothelial cells	CORO1A	-7.87909	0	0
Endothelial cells	ITGB2	-9.47315	0	0
Endothelial cells	STK17B	-7.48198	0	0
Endothelial cells	FYB	-7.649	0	0
Endothelial cells	CD44	-11.5903	0	0
Endothelial cells	RASSF5	-6.10988	0	0
Endothelial cells	FMNL1	-5.71963	0	0
Endothelial cells	EZR	-7.84349	0	0
Endothelial cells	TNFRSF1B	-7.32508	0	0
Endothelial cells	TNFAIP3	-9.83193	0	0
Endothelial cells	LCP1	-14.0225	0	0
Endothelial cells	RASIP1	10.8052	0	0
Endothelial cells	TJP1	5.86816	0	0
Endothelial cells	FOXF1	10.0933	0	0
Endothelial cells	LOC102146935	6.2099	0	0
Endothelial cells	PTPRM	6.69627	0	0
Endothelial cells	JAM2	10.3509	0	0
Endothelial cells	MKL2	6.11845	0	0
Endothelial cells	HSPA12B	9.56205	0	0
Endothelial cells	PAM	5.88588	0	0
Endothelial cells	KDR	11.4916	0	0
Endothelial cells	PTPRC	-15.582	0	0
Endothelial cells	APOD	10.3607	0	0
Endothelial cells	CSGALNACT1	10.812	0	0
Endothelial cells	CALCRL	12.1112	0	0
Endothelial cells	BMPR2	13.5904	0	0
Endothelial cells	RNASE1	25.1208	0	0
Endothelial cells	CDH5	13.9122	0	0
Endothelial cells	ESAM	10.1636	0	0
Endothelial cells	ADGRL2	14.5814	0	0
Endothelial cells	AQP1	16.9766	0	0
Endothelial cells	CLDN5	16.5416	0	0
Endothelial cells	TNFSF10	17.3814	0	0
Endothelial cells	RAMP3	21.292	0	0
Endothelial cells	SPARC	13.9789	0	0
Endothelial cells	SPTBN1	17.1859	0	0
Endothelial cells	PTRF	18.3499	0	0
Endothelial cells	RAMP2	13.9478	0	0
Endothelial cells	ACVRL1	13.7677	0	0
Endothelial cells	CAV1	15.0458	0	0
Endothelial cells	FCN3	19.453	0	0
Endothelial cells	EGFL7	18.1379	0	0
Endothelial cells	PECAM1	24.9513	0	0
Endothelial cells	ADGRF5	11.9058	0	0
Endothelial cells	LOC102133073	6.69874	0	0
Endothelial cells	GNG11	9.71768	0	0
Endothelial cells	CAV2	9.01805	0	0
Endothelial cells	COL4A1	14.3159	0	0
Endothelial cells	CTNNAL1	10.7049	0	0
Endothelial cells	EMP2	6.70201	0	0
Endothelial cells	PODXL	7.09396	0	0
Endothelial cells	GATA2	3.80785	0	0
Endothelial cells	VWF	26.1026	0	0
Endothelial cells	CLU	7.42048	0	0
Endothelial cells	PCDH17	12.4234	0	0
Endothelial cells	CD34	11.1499	0	0
Endothelial cells	LIFR	11.014	0	0
Endothelial cells	ECE1	8.23655	0	0
Endothelial cells	FLT1	9.98723	0	0
Endothelial cells	ECSCR	12.0357	0	0
Endothelial cells	IFI27	18.266	0	0
Endothelial cells	ARHGAP29	8.29698	0	0
Endothelial cells	LOC102128376	18.3395	0	0
Endothelial cells	ENG	11.4141	0	0
Endothelial cells	HPGD	18.3803	0	0
Endothelial cells	SDPR	9.24241	0	0
Endothelial cells	ARHGAP30	-6.13784	9.52051e-307	3.32834e-309
Endothelial cells	WWTR1	8.07834	9.81903e-306	3.47042e-308
Endothelial cells	TSC22D1	5.70188	1.59709e-303	5.70608e-306
Endothelial cells	CD48	-6.35022	1.72453e-302	6.22767e-305
Endothelial cells	BIN2	-6.87783	1.90451e-301	6.95078e-304
Endothelial cells	CXCR4	-7.38402	2.84025e-296	1.0475e-298
Endothelial cells	MYZAP	8.07953	6.80688e-295	2.53656e-297
Endothelial cells	AFAP1L1	9.9213	3.83063e-294	1.44219e-296
Endothelial cells	FERMT2	6.05634	7.50366e-291	2.85387e-293
Endothelial cells	CNN3	5.9322	2.15412e-290	8.27554e-293

## Sheet: Eosinophils
cell_type	genes	logfoldchanges	pvals_adj	pvals
Eosinophils	F5	11.6852	4.94404e-154	1.89936e-158
Eosinophils	SAMSN1	16.5537	3.93964e-153	3.027e-157
Eosinophils	FFAR3	11.3708	2.08276e-143	2.40042e-147
Eosinophils	LOC102141498	8.68576	1.11508e-138	1.71353e-142
Eosinophils	PLAUR	9.19302	2.19095e-135	4.20851e-139
Eosinophils	CAMP	7.10988	1.55557e-132	3.58564e-136
Eosinophils	PLEK	22.3308	6.10781e-118	1.64252e-121
Eosinophils	PPP1R15A	21.8352	8.81741e-117	3.04866e-120
Eosinophils	ALOX5AP	7.54909	8.81741e-117	3.01354e-120
Eosinophils	LOC101865481	9.59367	3.05725e-116	1.17451e-119
Eosinophils	BCL2A1	10.4084	2.13705e-115	9.03095e-119
Eosinophils	LOC102120083	24.4367	5.17532e-100	2.38586e-103
Eosinophils	JAML	5.75526	2.16764e-96	1.08257e-99
Eosinophils	LPCAT2	4.85428	1.74777e-89	9.40021e-93
Eosinophils	CFD	5.18938	5.48361e-88	3.15997e-91
Eosinophils	GAPT	8.60717	8.49401e-88	5.22106e-91
Eosinophils	IDO1	1.87427	1.8741e-83	1.22396e-86
Eosinophils	LOC101866431	4.18723	1.66659e-75	1.15246e-78
Eosinophils	RPLP0	-13.2915	3.19434e-75	2.45435e-78
Eosinophils	SORL1	8.06073	3.19434e-75	2.35034e-78
Eosinophils	RPS5	-10.523	5.86442e-74	4.73118e-77
Eosinophils	TKT	4.29055	6.73207e-74	5.68981e-77
Eosinophils	NFKBIZ	4.91264	2.01924e-71	1.78419e-74
Eosinophils	LOC102120471	27.3582	2.26064e-71	2.08434e-74
Eosinophils	SRGN	16.7265	1.23859e-70	1.18958e-73
Eosinophils	C3AR1	3.59793	4.51734e-68	4.51213e-71
Eosinophils	RPL13	-11.2587	1.40957e-67	1.4621e-70
Eosinophils	GNB2L1	-10.1934	2.68516e-66	2.88837e-69
Eosinophils	CCR3	6.63319	2.20907e-65	2.46113e-68
Eosinophils	RPS14	-14.6721	4.84587e-64	5.58494e-67
Eosinophils	EPX	13.2746	6.13226e-64	7.30312e-67
Eosinophils	NCF2	3.20132	7.19049e-64	8.83964e-67
Eosinophils	LIMK2	3.97857	4.11038e-62	5.21101e-65
Eosinophils	RPL4	-11.1683	6.99446e-62	9.13606e-65
Eosinophils	MMP25	3.58643	2.81181e-61	3.78076e-64
Eosinophils	RPS19	-9.70154	1.40313e-60	1.94056e-63
Eosinophils	RPL13A	-11.4389	3.43527e-60	4.88302e-63
Eosinophils	HSPA8	-12.7642	7.62953e-60	1.1138e-62
Eosinophils	rna76578	-320.292	1.91158e-59	2.86406e-62
Eosinophils	FPR1	4.67148	3.65761e-58	5.62061e-61
Eosinophils	RPS3	-11.5364	7.17209e-55	1.12968e-57
Eosinophils	TXNIP	6.34607	1.08661e-54	1.75328e-57
Eosinophils	NFKBIA	7.04225	7.24394e-54	1.19666e-56
Eosinophils	LOC102122855	-9.17833	2.17457e-53	3.6758e-56
Eosinophils	SIRPA	1.72833	2.21227e-53	3.82451e-56
Eosinophils	C7H15orf48	3.3328	3.89982e-53	6.89173e-56
Eosinophils	RPL10	-6.95693	9.77878e-53	1.76567e-55
Eosinophils	PALLD	5.06248	1.64426e-52	3.03206e-55
Eosinophils	RPL18A	-6.61488	5.90855e-51	1.11225e-53
Eosinophils	SRI	3.08146	1.13561e-50	2.18135e-53
Eosinophils	NCF1	2.35772	2.26728e-50	4.44222e-53
Eosinophils	SYNE1	5.94825	3.09961e-50	6.19208e-53
Eosinophils	CTSS	2.68866	4.28765e-50	8.73013e-53
Eosinophils	PYGL	3.13066	4.81638e-50	9.99171e-53
Eosinophils	VCL	3.38167	8.00319e-49	1.69103e-51
Eosinophils	EEF2	-6.08197	3.16446e-48	6.80791e-51
Eosinophils	TNFSF10	2.8165	3.66464e-48	8.02476e-51
Eosinophils	C9H10orf54	2.42278	8.24181e-48	1.83644e-50
Eosinophils	GCNT1	3.37731	1.67531e-47	3.79728e-50
Eosinophils	FAM101B	4.76961	8.90395e-47	2.05239e-49
Eosinophils	TPT1	-8.87718	2.48921e-46	5.83335e-49
Eosinophils	RPL10A	-6.37594	2.79614e-46	6.66003e-49
Eosinophils	SMAP2	3.30291	6.63037e-46	1.60474e-48
Eosinophils	RPL18	-5.67416	9.34064e-46	2.29658e-48
Eosinophils	LOC102122418	-2.19522	2.7177e-45	6.78643e-48
Eosinophils	RPL30	-7.65527	9.31615e-45	2.36214e-47
Eosinophils	LOC102145630	-7.73392	1.18617e-43	3.05315e-46
Eosinophils	HSP90AA1	-10.6169	8.42751e-43	2.20158e-45
Eosinophils	FFAR2	3.79631	1.24285e-42	3.29454e-45
Eosinophils	CORO1A	4.39979	2.06075e-42	5.54179e-45
Eosinophils	ALOX15	8.77333	2.59642e-42	7.08204e-45
Eosinophils	ITGAM	1.15688	2.96994e-42	8.21498e-45
Eosinophils	IFI16	-4.76848	4.24537e-42	1.1906e-44
Eosinophils	PGD	1.76284	4.77647e-42	1.35789e-44
Eosinophils	RALB	3.11178	5.1396e-42	1.48087e-44
Eosinophils	VASP	2.42521	8.24321e-42	2.40678e-44
Eosinophils	HSP90AB1	-9.24372	3.36477e-41	9.95341e-44
Eosinophils	GLTSCR2	-4.26927	2.17113e-40	6.50588e-43
Eosinophils	TYROBP	0.954332	2.79266e-40	8.4756e-43
Eosinophils	CSF2RB	1.97021	1.016e-39	3.12255e-42
Eosinophils	RPS11	-7.86341	1.20715e-39	3.75641e-42
Eosinophils	ACSL4	1.9389	2.47197e-39	7.78722e-42
Eosinophils	RPL35	-5.70576	5.2144e-39	1.66268e-41
Eosinophils	SELL	4.8063	6.0629e-39	1.95653e-41
Eosinophils	WARS	-0.338592	2.60221e-38	8.49744e-41
Eosinophils	JUN	-8.71378	1.13764e-37	3.75863e-40
Eosinophils	RPS16	-5.50564	1.17464e-37	3.92599e-40
Eosinophils	TMEM154	2.5203	2.24124e-37	7.57698e-40
Eosinophils	HSPA5	-9.34562	5.29194e-37	1.80938e-39
Eosinophils	HMGCS1	3.11251	1.01759e-36	3.51836e-39
Eosinophils	PTAFR	2.11276	1.05621e-36	3.69246e-39
Eosinophils	ZFP36L1	-4.7207	2.69734e-36	9.53343e-39
Eosinophils	EHD1	2.41703	9.10299e-36	3.25232e-38
Eosinophils	DHRS7	1.54264	9.74401e-36	3.51877e-38
Eosinophils	RPS8	-4.87314	9.82531e-36	3.58588e-38
Eosinophils	RPL9	-5.60505	1.30486e-35	4.81241e-38
Eosinophils	FCGR2B	1.64767	2.15353e-35	8.02505e-38
Eosinophils	EZR	-6.24825	2.52673e-35	9.51284e-38
Eosinophils	MGAM	5.842	4.16151e-35	1.58275e-37
Eosinophils	RPL23	-7.6529	1.16052e-34	4.45839e-37

## Sheet: Fibroblasts
cell_type	genes	logfoldchanges	pvals_adj	pvals
Fibroblasts	DCN	53.1799	0	0
Fibroblasts	COL1A2	79.2333	0	0
Fibroblasts	COL3A1	75.1255	0	0
Fibroblasts	SPARC	43.913	0	0
Fibroblasts	MGP	34.8598	0	0
Fibroblasts	COL6A3	28.9493	0	0
Fibroblasts	COL1A1	51.099	0	0
Fibroblasts	COL6A1	20.5658	0	0
Fibroblasts	COL6A2	16.0339	5.15145e-298	1.78114e-301
Fibroblasts	IGFBP7	15.7002	1.77979e-294	6.83746e-298
Fibroblasts	LOC102130734	32.1728	4.66203e-287	1.97012e-290
Fibroblasts	CALD1	12.9723	1.58355e-276	7.30028e-280
Fibroblasts	FN1	37.1034	1.54154e-267	7.69884e-271
Fibroblasts	C1R	16.0623	3.80971e-261	2.04902e-264
Fibroblasts	RARRES2	12.8835	9.94028e-255	5.72817e-258
Fibroblasts	TAGLN	18.2397	4.98321e-253	3.06306e-256
Fibroblasts	TIMP1	34.2492	3.32718e-249	2.17296e-252
Fibroblasts	CCDC80	44.668	1.28469e-239	8.88376e-243
Fibroblasts	MYLK	8.74302	4.01881e-229	2.93344e-232
Fibroblasts	C7	22.7276	1.04514e-222	8.03028e-226
Fibroblasts	C1S	14.2521	5.1976e-215	4.19322e-218
Fibroblasts	COL5A2	16.7953	2.5784e-213	2.17921e-216
Fibroblasts	PTPRC	-10.4343	3.54039e-210	3.12828e-213
Fibroblasts	LAMB1	12.7864	5.47685e-210	5.04973e-213
Fibroblasts	SERPINF1	18.2671	2.92063e-209	2.80506e-212
Fibroblasts	CFH	11.9633	1.31621e-204	1.31469e-207
Fibroblasts	LUM	17.3678	8.06574e-204	8.36631e-207
Fibroblasts	PTRF	8.29004	1.0615e-195	1.14184e-198
Fibroblasts	SERPING1	11.3136	1.39636e-192	1.57396e-195
Fibroblasts	COL4A1	12.0927	1.39636e-192	1.60933e-195
Fibroblasts	LAMA4	11.0193	4.13772e-192	4.92775e-195
Fibroblasts	FSTL1	11.0356	1.00893e-186	1.24033e-189
Fibroblasts	FBN1	11.0972	3.82821e-186	4.85328e-189
Fibroblasts	MYH10	12.0321	2.60562e-181	3.40342e-184
Fibroblasts	CLU	8.33693	2.13423e-175	2.86969e-178
Fibroblasts	THBS1	14.8075	9.89469e-168	1.36845e-170
Fibroblasts	SPTBN1	8.84559	4.67593e-166	6.64653e-169
Fibroblasts	SPARCL1	11.8976	2.19627e-165	3.20623e-168
Fibroblasts	TIMP2	7.58201	7.15249e-165	1.07164e-167
Fibroblasts	CRISPLD2	8.18042	9.68221e-163	1.48785e-165
Fibroblasts	LCP1	-8.63218	1.37569e-162	2.16686e-165
Fibroblasts	MFAP4	17.72	1.32375e-156	2.1359e-159
Fibroblasts	DKK3	12.0167	2.64798e-156	4.3743e-159
Fibroblasts	PALLD	8.1055	3.13781e-154	5.30402e-157
Fibroblasts	AEBP1	13.0065	1.70982e-153	2.95589e-156
Fibroblasts	COL5A1	14.3761	1.84259e-145	3.25621e-148
Fibroblasts	SERPINH1	9.20566	1.0415e-144	1.88055e-147
Fibroblasts	EMILIN1	8.77784	1.65162e-144	3.04563e-147
Fibroblasts	ADAMTS1	11.6024	2.23635e-140	4.20981e-143
Fibroblasts	PDGFRB	7.3364	4.19302e-138	8.05421e-141
Fibroblasts	CORO1A	-4.30634	1.23957e-131	2.42865e-134
Fibroblasts	BGN	12.9476	3.20676e-130	6.40613e-133
Fibroblasts	DST	6.29453	2.02962e-127	4.13254e-130
Fibroblasts	MMP2	8.19039	3.98657e-124	8.27026e-127
Fibroblasts	TFPI	5.63497	4.91491e-124	1.03849e-126
Fibroblasts	LOC102138874	-11.675	5.06841e-124	1.0904e-126
Fibroblasts	CDH11	13.2695	7.12968e-124	1.56124e-126
Fibroblasts	IL6ST	9.84304	2.28856e-123	5.09937e-126
Fibroblasts	TNFRSF1B	-4.49276	2.2941e-123	5.19985e-126
Fibroblasts	LTBP4	8.3705	2.15128e-122	4.97096e-125
Fibroblasts	MEGF6	13.9085	2.15128e-122	5.04142e-125
Fibroblasts	FYB	-3.72071	7.27325e-122	1.73239e-124
Fibroblasts	IGFBP4	9.11621	1.09334e-120	2.64621e-123
Fibroblasts	MYL9	6.98179	1.18085e-119	2.90336e-122
Fibroblasts	ITGB2	-5.52931	3.16663e-119	7.90745e-122
Fibroblasts	SRGN	-8.46873	5.12477e-119	1.2994e-121
Fibroblasts	ENG	6.1577	7.81614e-117	2.01184e-119
Fibroblasts	CYR61	12.7702	7.33927e-116	1.91729e-118
Fibroblasts	FHL1	6.22025	4.85752e-115	1.28763e-117
Fibroblasts	FMNL1	-2.95889	5.62972e-115	1.51395e-117
Fibroblasts	FNBP1	-3.52207	9.11452e-115	2.4861e-117
Fibroblasts	PLAC9	9.74779	2.77483e-114	7.67528e-117
Fibroblasts	CXCR4	-5.40942	3.32851e-114	9.33467e-117
Fibroblasts	SLIT3	11.9316	6.85724e-111	1.94943e-113
Fibroblasts	RASSF5	-3.40329	2.24569e-110	6.4705e-113
Fibroblasts	TNFAIP3	-6.46073	2.5213e-108	7.36146e-111
Fibroblasts	COL4A2	6.82688	8.12855e-108	2.40453e-110
Fibroblasts	MRC2	7.51077	4.83936e-107	1.45013e-109
Fibroblasts	SORL1	-4.2594	9.53849e-107	2.89489e-109
Fibroblasts	ARHGAP30	-3.16883	6.44753e-106	1.98157e-108
Fibroblasts	ARHGDIB	-3.72061	9.79507e-106	3.04802e-108
Fibroblasts	LTBP1	9.314	5.391e-102	1.69828e-104
Fibroblasts	STK17B	-4.18872	3.3224e-101	1.05939e-103
Fibroblasts	MAP1B	10.3294	4.29159e-101	1.38492e-103
Fibroblasts	SH3BGRL3	-4.63992	6.302e-101	2.05789e-103
Fibroblasts	NR2F1	10.1562	1.41594e-100	4.67809e-103
Fibroblasts	BTG1	-5.64641	1.98669e-100	6.6401e-103
Fibroblasts	DPYSL3	7.23423	2.11838e-99	7.16165e-102
Fibroblasts	TNS1	4.35811	3.93804e-99	1.34647e-101
Fibroblasts	BIN2	-3.15056	4.68139e-99	1.61861e-101
Fibroblasts	ANGPT1	10.3367	1.54879e-98	5.41451e-101
Fibroblasts	ENAH	7.41838	1.80408e-98	6.44562e-101
Fibroblasts	LTBP2	9.41386	1.80408e-98	6.40505e-101
Fibroblasts	NFIB	6.42619	6.32275e-98	2.28328e-100
Fibroblasts	KANK2	4.94741	6.84624e-98	2.49863e-100
Fibroblasts	PREX1	-2.91278	2.38554e-97	8.79798e-100
Fibroblasts	COL14A1	9.35428	2.38906e-97	8.90277e-100
Fibroblasts	CNN3	4.85397	1.16854e-96	4.3994e-99
Fibroblasts	AKAP13	-4.02627	7.00553e-96	2.68443e-98
Fibroblasts	LOC102146935	5.19872	7.00553e-96	2.69133e-98

## Sheet: Neutrophils
cell_type	genes	logfoldchanges	pvals_adj	pvals
Neutrophils	CSF3R	11.8963	0	0
Neutrophils	TBC1D9B	-5.56965	0	0
Neutrophils	LOC102119202	-7.74089	0	0
Neutrophils	SLTM	-4.05894	0	0
Neutrophils	CD27	-8.55815	0	0
Neutrophils	TUBA4A	-6.18679	0	0
Neutrophils	CST7	-7.30006	0	0
Neutrophils	HNRNPD	-3.47384	0	0
Neutrophils	TRPV2	-7.05762	0	0
Neutrophils	DOCK10	-5.81253	0	0
Neutrophils	MYEOV2	-7.30617	0	0
Neutrophils	IRF3	-5.15884	0	0
Neutrophils	ATF7IP	-4.77769	0	0
Neutrophils	PTP4A2	-4.82485	0	0
Neutrophils	PDIA4	-7.03136	0	0
Neutrophils	ORAI1	-4.1832	0	0
Neutrophils	MYL6	-4.91946	0	0
Neutrophils	NR4A1	-7.63869	0	0
Neutrophils	FRMD4B	-7.79853	0	0
Neutrophils	CEBPZ	-4.29601	0	0
Neutrophils	CSNK2A1	-4.25881	0	0
Neutrophils	SIK1	-4.29686	0	0
Neutrophils	FBXO34	-3.94847	0	0
Neutrophils	SETD2	-3.33513	0	0
Neutrophils	DNAJC1	-7.94502	0	0
Neutrophils	OSBPL8	-3.60188	0	0
Neutrophils	MAN1A2	-5.51209	0	0
Neutrophils	COPB1	-5.4517	0	0
Neutrophils	RRBP1	-5.94774	0	0
Neutrophils	RPLP1	-5.68193	0	0
Neutrophils	PHF3	-3.82997	0	0
Neutrophils	UBQLN1	-4.72072	0	0
Neutrophils	ABRACL	-6.99658	0	0
Neutrophils	GOLGB1	-4.60725	0	0
Neutrophils	FOSB	-9.0353	0	0
Neutrophils	VAMP8	-6.22365	0	0
Neutrophils	TNIK	-8.95964	0	0
Neutrophils	FYTTD1	-4.81947	0	0
Neutrophils	HINT1	-4.88456	0	0
Neutrophils	RAB22A	-4.31015	0	0
Neutrophils	UBE3A	-5.29016	0	0
Neutrophils	ARL6IP4	-6.36017	0	0
Neutrophils	SERF2	-5.93298	0	0
Neutrophils	CUTA	-6.52019	0	0
Neutrophils	PABPC4	-7.19562	0	0
Neutrophils	DENND1B	-7.47582	0	0
Neutrophils	HNRNPA3	-4.30791	0	0
Neutrophils	ATP5E	-4.93473	0	0
Neutrophils	PTPRA	-3.66919	0	0
Neutrophils	BBX	-4.7594	0	0
Neutrophils	ITGB7	-7.60197	0	0
Neutrophils	SMARCA4	-4.48826	0	0
Neutrophils	DDX54	-4.92078	0	0
Neutrophils	RBM3	-4.45653	0	0
Neutrophils	PTGER4	-4.56931	0	0
Neutrophils	TFRC	-5.06707	0	0
Neutrophils	DCAF7	-3.9298	0	0
Neutrophils	PFKL	-4.60015	0	0
Neutrophils	CCND3	-3.87815	0	0
Neutrophils	PRKACB	-8.04642	0	0
Neutrophils	PSMB6	-5.6135	0	0
Neutrophils	EIF5B	-4.8779	0	0
Neutrophils	THOC2	-5.12337	0	0
Neutrophils	BRD7	-4.68326	0	0
Neutrophils	ADCY7	-4.4628	0	0
Neutrophils	XPO1	-5.33627	0	0
Neutrophils	ERLEC1	-5.69428	0	0
Neutrophils	LOC102130495	-5.05788	0	0
Neutrophils	FOXP1	-4.62265	0	0
Neutrophils	ZNF331	-7.42638	0	0
Neutrophils	EIF1	-5.82746	0	0
Neutrophils	TMED3	-7.40848	0	0
Neutrophils	PPP2R5E	-5.22428	0	0
Neutrophils	S100A6	-6.98673	0	0
Neutrophils	PSMD8	-4.27228	0	0
Neutrophils	ARGLU1	-3.90374	0	0
Neutrophils	CAND1	-4.90571	0	0
Neutrophils	CCSER2	-6.98716	0	0
Neutrophils	BCAP31	-4.75744	0	0
Neutrophils	SF3B2	-3.23021	0	0
Neutrophils	DGKZ	-4.95322	0	0
Neutrophils	PPM1G	-4.59266	0	0
Neutrophils	LIMS1	-5.29678	0	0
Neutrophils	SDF4	-3.27951	0	0
Neutrophils	NKG7	-10.1577	0	0
Neutrophils	ZBTB38	-7.6745	0	0
Neutrophils	CAST	-3.92777	0	0
Neutrophils	NUS1	-7.22137	0	0
Neutrophils	PPP4R3B	-3.3636	0	0
Neutrophils	CDK13	-3.47771	0	0
Neutrophils	SND1	-5.33529	0	0
Neutrophils	LOC102127938	-4.83726	0	0
Neutrophils	VDAC3	-5.31319	0	0
Neutrophils	GIMAP7	-7.37047	0	0
Neutrophils	AIP	-5.67078	0	0
Neutrophils	NASP	-5.37363	0	0
Neutrophils	FXR1	-4.95656	0	0
Neutrophils	ITGB2	-7.11652	0	0
Neutrophils	CTBP1	-5.15033	0	0
Neutrophils	C3H7orf50	-5.51232	0	0

## Sheet: Plasmacells
cell_type	genes	logfoldchanges	pvals_adj	pvals
Plasma cells	JCHAIN	522.862	0	0
Plasma cells	MZB1	59.0523	0	0
Plasma cells	TXNDC5	30.0348	0	0
Plasma cells	HSP90B1	170.556	0	0
Plasma cells	LOC107126411	296.375	0	0
Plasma cells	FKBP11	14.2449	0	0
Plasma cells	DERL3	14.7917	0	0
Plasma cells	SEC11C	15.9412	0	0
Plasma cells	LOC102128706	683.918	0	0
Plasma cells	LMAN1	17.5745	4.12478e-306	1.58463e-309
Plasma cells	SSR4	17.3356	2.10073e-302	8.87744e-306
Plasma cells	PDIA4	26.6931	1.94076e-299	8.94704e-303
Plasma cells	ERLEC1	14.1525	1.98517e-281	9.91441e-285
Plasma cells	SPCS3	17.8557	1.19444e-278	6.42418e-282
Plasma cells	XBP1	20.0201	9.58434e-277	5.52306e-280
Plasma cells	MANF	12.0541	6.94143e-256	4.26673e-259
Plasma cells	CD160	13.7871	5.89431e-252	3.84953e-255
Plasma cells	RRBP1	17.6229	1.85752e-248	1.33292e-251
Plasma cells	CLPTM1L	11.9653	1.85752e-248	1.35585e-251
Plasma cells	PDIA6	21.5153	2.90043e-239	2.22853e-242
Plasma cells	RPN2	14.5712	6.5135e-233	5.25484e-236
Plasma cells	SDF2L1	10.3414	9.06652e-229	7.66283e-232
Plasma cells	TMED3	9.49525	8.02295e-225	7.08905e-228
Plasma cells	HDLBP	16.2391	1.76523e-219	1.62756e-222
Plasma cells	PRDX4	6.80718	7.58105e-211	7.28107e-214
Plasma cells	PPIB	14.8242	1.82183e-210	1.81973e-213
Plasma cells	EDEM1	10.1632	1.88512e-208	1.95536e-211
Plasma cells	RABAC1	8.08752	2.01391e-207	2.16633e-210
Plasma cells	TXNDC11	8.24516	4.32378e-204	4.81711e-207
Plasma cells	PTPRC	-13.5374	2.85096e-202	3.28578e-205
Plasma cells	SDC1	7.42158	3.16761e-202	3.77241e-205
Plasma cells	TRAM2	7.83171	7.53146e-202	9.2588e-205
Plasma cells	SEL1L	9.05346	1.28029e-197	1.62311e-200
Plasma cells	HM13	6.63894	1.3093e-196	1.71019e-199
Plasma cells	BHLHA15	11.0153	6.20699e-196	8.34593e-199
Plasma cells	SEC61A1	10.9737	6.55753e-196	9.06919e-199
Plasma cells	CRELD2	8.9003	1.5569e-195	2.21304e-198
Plasma cells	SPCS1	8.7499	4.08657e-195	5.9658e-198
Plasma cells	FKBP2	7.97462	1.08674e-192	1.62823e-195
Plasma cells	UBE2J1	9.29997	8.21451e-192	1.26231e-194
Plasma cells	EAF2	6.71159	8.70278e-188	1.37078e-190
Plasma cells	DAPP1	8.78284	6.62464e-185	1.0689e-187
Plasma cells	LOC102133296	inf	2.76547e-184	4.5684e-187
Plasma cells	C11H12orf57	8.36668	1.12988e-183	1.9099e-186
Plasma cells	REXO2	7.16191	1.56839e-181	2.71139e-184
Plasma cells	DDOST	9.80971	1.17064e-180	2.06875e-183
Plasma cells	SEC61B	6.17859	1.65287e-177	2.98444e-180
Plasma cells	UBA5	6.81484	2.54032e-177	4.68441e-180
Plasma cells	CREB3L2	6.54691	3.56683e-177	6.71436e-180
Plasma cells	RALGPS2	6.84969	5.57414e-177	1.07071e-179
Plasma cells	FAM3C	6.57873	1.79405e-176	3.51504e-179
Plasma cells	ITM2C	9.91365	9.42833e-175	1.88349e-177
Plasma cells	HSPA5	43.4257	1.96805e-173	4.00717e-176
Plasma cells	GNL3	7.17027	6.82296e-171	1.41544e-173
Plasma cells	ITGB2	-10.2293	2.85092e-169	6.02384e-172
Plasma cells	LOC102126451	8.56388	2.9994e-168	6.45281e-171
Plasma cells	DNAJB11	7.50889	9.15105e-168	2.00388e-170
Plasma cells	SP140	7.72981	6.52082e-167	1.45297e-169
Plasma cells	HERPUD1	12.2922	8.73874e-164	1.98074e-166
Plasma cells	FYB	-8.08667	1.95902e-161	4.51561e-164
Plasma cells	SRPRB	5.72514	2.04945e-160	4.80279e-163
Plasma cells	TRAM1	9.31327	2.45893e-160	5.85684e-163
Plasma cells	MEF2C	6.02154	4.96012e-156	1.20049e-158
Plasma cells	CHPF	5.65392	5.85955e-156	1.44069e-158
Plasma cells	SERP1	10.8923	1.47467e-155	3.68242e-158
Plasma cells	PDIA5	6.0811	3.3192e-153	8.41595e-156
Plasma cells	SPATS2	5.71134	1.28917e-152	3.31826e-155
Plasma cells	CALR	17.7434	3.71592e-152	9.70735e-155
Plasma cells	CADM1	5.10508	8.89111e-150	2.35684e-152
Plasma cells	FNDC3B	6.22865	1.73236e-149	4.65868e-152
Plasma cells	LOC102116308	301.371	3.36391e-149	9.17548e-152
Plasma cells	DENND5B	7.18019	1.56895e-146	4.33979e-149
Plasma cells	RNF213	-7.21656	2.64524e-146	7.41845e-149
Plasma cells	FAM46C	17.0118	1.64804e-145	4.68517e-148
Plasma cells	PRDM1	7.97625	4.24755e-145	1.22384e-147
Plasma cells	SSR3	5.20844	2.06814e-143	6.03836e-146
Plasma cells	SSR2	9.92812	4.49372e-143	1.3293e-145
Plasma cells	TNFRSF17	10.5822	7.51838e-142	2.25291e-144
Plasma cells	SLC38A5	5.22084	2.9648e-141	8.99804e-144
Plasma cells	SEC61G	6.07451	3.00238e-139	9.22743e-142
Plasma cells	RPN1	8.63519	3.02034e-139	9.39869e-142
Plasma cells	SLC39A4	6.5795	6.08592e-139	1.91719e-141
Plasma cells	KDELR2	5.48632	6.46158e-139	2.06036e-141
Plasma cells	SUB1	7.69446	1.79624e-138	5.79654e-141
Plasma cells	LOC102145630	20.3497	8.29189e-137	2.70769e-139
Plasma cells	STT3A	5.27737	1.18697e-134	3.92162e-137
Plasma cells	LOC102144669	5.08292	1.56229e-134	5.22162e-137
Plasma cells	MAN1A1	6.4678	7.7861e-134	2.63226e-136
Plasma cells	SH3BGRL3	-8.2992	8.56792e-134	2.92948e-136
Plasma cells	TNFRSF1B	-7.40392	1.48381e-133	5.13036e-136
Plasma cells	ICAM2	4.8147	3.1756e-133	1.11018e-135
Plasma cells	LOC101925770	6.15559	3.64701e-132	1.28899e-134
Plasma cells	FAM214A	5.24844	2.02492e-129	7.23464e-132
Plasma cells	TMED9	7.19625	3.53867e-129	1.27789e-131
Plasma cells	TMEM59	5.59128	8.14237e-129	2.97167e-131
Plasma cells	MANEA	4.38264	2.29006e-128	8.44585e-131
Plasma cells	EPRS	6.62588	3.62619e-125	1.35129e-127
Plasma cells	LCP1	-10.4922	5.53099e-124	2.08236e-126
Plasma cells	VIMP	4.72063	9.85958e-121	3.7499e-123
Plasma cells	BIRC3	20.2212	6.80322e-120	2.61361e-122

[truncated: 5 more sheets: Macrophages, T,NKcells, cDC1, cDC2, pDCs]
