# Supplementary material for: CD4+ T cells re-wire granuloma cellularity and regulatory networks to promote immunomodulation following Mtb reinfection
Source: Immunity. 2024 Oct 8;57(10):2380–2398.e6. doi: 10.1016/j.immuni.2024.08.002 (PMC11466276; doi:10.1016/j.immuni.2024.08.002)
Supplement: Table S4. Coarse-grain cell type frequencies, counts, and associated statistics, related to Figure 3 [file mmc5.xlsx]

## Sheet: Coarse_MannWhitney
Cell Type	Group 1	Group 2	U Statistic	P-Value
cDC 1	Naïve	IgG	68	0.011655
cDC 1	antiCD4	IgG	79	0.238202
Mast cells	Naïve	IgG	12	0.0144972
Mast cells	antiCD4	IgG	52	0.635523
Alveolar Type 2 cells	Naïve	IgG	73	0.00380757
Alveolar Type 2 cells	antiCD4	IgG	88.5	0.0700057
Endothelial cells	Naïve	IgG	52	0.315417
Endothelial cells	antiCD4	IgG	58.5	0.94852
Ciliated cells	Naïve	IgG	24	0.155952
Ciliated cells	antiCD4	IgG	37	0.123956
Alveolar Type 1 cells	Naïve	IgG	62	0.0555844
Alveolar Type 1 cells	antiCD4	IgG	81	0.183566
Neutrophils	Naïve	IgG	79	9.14119e-05
Neutrophils	antiCD4	IgG	103	0.00416876
Eosinophils	Naïve	IgG	40	1
Eosinophils	antiCD4	IgG	53.5	0.697825
Macrophages	Naïve	IgG	50	0.408245
Macrophages	antiCD4	IgG	45	0.357224
cDC 2	Naïve	IgG	77	0.000319941
cDC 2	antiCD4	IgG	100	0.00845581
pDCs	Naïve	IgG	73	0.00205677
pDCs	antiCD4	IgG	57.5	0.897254
Fibroblasts	Naïve	IgG	62	0.0555844
Fibroblasts	antiCD4	IgG	67.5	0.650571
T,NK cells	Naïve	IgG	22	0.121989
T,NK cells	antiCD4	IgG	66	0.728362
B cells	Naïve	IgG	41	0.965401
B cells	antiCD4	IgG	50	0.547857
Plasma cells	Naïve	IgG	42	0.89675
Plasma cells	antiCD4	IgG	33	0.0870829

## Sheet: scCODA_Coarse_CredEff_aCD4vIgG
Cell Type	Final Parameter
T,NK cells	TRUE
Macrophages	FALSE
Alveolar Type 2 cells	FALSE
Neutrophils	TRUE
Fibroblasts	FALSE
pDCs	FALSE
Endothelial cells	FALSE
Plasma cells	FALSE
cDC 2	FALSE
B cells	FALSE
Alveolar Type 1 cells	FALSE
cDC 1	FALSE
Mast cells	FALSE
Eosinophils	FALSE
Ciliated cells	FALSE

## Sheet: scCODA_Coarse_CredEff_NaivevIgG
Cell Type	Final Parameter
T,NK cells	FALSE
Macrophages	FALSE
Alveolar Type 2 cells	TRUE
Neutrophils	TRUE
Fibroblasts	FALSE
pDCs	TRUE
Endothelial cells	FALSE
Plasma cells	FALSE
cDC 2	FALSE
B cells	FALSE
Alveolar Type 1 cells	FALSE
cDC 1	FALSE
Mast cells	TRUE
Eosinophils	FALSE
Ciliated cells	FALSE

## Sheet: Coarse_Fishers_NaivevIgG
Cell Type	P-value	Significance	Comparison
cDC 1	3.15326e-16	significant	Naïve vs IgG
Mast cells	6.70194e-79	significant	Naïve vs IgG
Alveolar Type 2 cells	1.70645e-72	significant	Naïve vs IgG
Endothelial cells	1.6824e-08	significant	Naïve vs IgG
Ciliated cells	0.332571	not significant	Naïve vs IgG
Alveolar Type 1 cells	1.07634e-06	significant	Naïve vs IgG
Neutrophils	2.49719e-200	significant	Naïve vs IgG
Eosinophils	0.0243128	significant	Naïve vs IgG
Macrophages	0.450143	not significant	Naïve vs IgG
cDC 2	1.66751e-52	significant	Naïve vs IgG
pDCs	2.19529e-36	significant	Naïve vs IgG
Fibroblasts	4.15501e-17	significant	Naïve vs IgG
T,NK cells	1.39145e-118	significant	Naïve vs IgG
B cells	3.9174e-07	significant	Naïve vs IgG
Plasma cells	0.201515	not significant	Naïve vs IgG

## Sheet: Coarse_Fishers_aCD4vIgG
Cell Type	P-value	Significance	Comparison
cDC 1	3.02e-06	significant	antiCD4 vs IgG
Mast cells	1.15405e-13	significant	antiCD4 vs IgG
Alveolar Type 2 cells	2.95185e-13	significant	antiCD4 vs IgG
Endothelial cells	0.317971	not significant	antiCD4 vs IgG
Ciliated cells	0.0179972	significant	antiCD4 vs IgG
Alveolar Type 1 cells	3.2644e-05	significant	antiCD4 vs IgG
Neutrophils	4.58347e-130	significant	antiCD4 vs IgG
Eosinophils	0.418695	not significant	antiCD4 vs IgG
Macrophages	1.33601e-19	significant	antiCD4 vs IgG
cDC 2	5.11322e-11	significant	antiCD4 vs IgG
pDCs	0.505235	not significant	antiCD4 vs IgG
Fibroblasts	0.347754	not significant	antiCD4 vs IgG
T,NK cells	0.0768443	not significant	antiCD4 vs IgG
B cells	1.13358e-20	significant	antiCD4 vs IgG
Plasma cells	1.26823e-07	significant	antiCD4 vs IgG

## Sheet: CoarseClusters_Fraction_of_Cell
array number	Group	Alveolar Type 1 cells	Alveolar Type 2 cells	B cells	Ciliated cells	Mast cells	Endothelial cells	Eosinophils	Fibroblasts	Neutrophils	Plasma cells	Macrophages	T,NK cells	cDC 1	cDC 2	pDCs
12518_Array2	IgG	0.00411523	0	0.0452675	0.000823045	0.00493827	0.0222222	0.00164609	0	0.0115226	0.017284	0.245267	0.624691	0.00246914	0.018107	0.00164609
12518_Array2	Naïve
12518_Array2	antiCD4
12518_Array3	IgG	0.00094451	0.000472255	0.0975207	0	0.0311688	0.0224321	0.00354191	0.0042503	0.0144038	0.00802834	0.191499	0.602125	0.00495868	0.0118064	0.0068477
12518_Array3	Naïve
12518_Array3	antiCD4
12518_Array4	IgG	0	0	0.0714286	0.00238095	0.0214286	0	0.00714286	0	0.00952381	0.047619	0.171429	0.628571	0.0142857	0.00952381	0.0166667
12518_Array4	Naïve
12518_Array4	antiCD4
12518_Array5	IgG	0.00104603	0	0.0868201	0	0.0941423	0.00523013	0.00523013	0.00104603	0.0209205	0.0324268	0.209205	0.509414	0.00732218	0.0156904	0.0115063
12518_Array5	Naïve
12518_Array5	antiCD4
12818_Array2	IgG
12818_Array2	Naïve
12818_Array2	antiCD4	0.00605144	0.00151286	0.0332829	0	0.0408472	0.0136157	0	0.00151286	0.03177	0.00151286	0.136157	0.698941	0.0121029	0.02118	0.00151286
12818_Array3	IgG
12818_Array3	Naïve
12818_Array3	antiCD4	0.00678952	0.042677	0.0543162	0	0.0203686	0.00775946	0.0106693	0.00484966	0.0834142	0.00872939	0.222114	0.459748	0.0397672	0.0349176	0.00387973
12818_Array4	IgG
12818_Array4	Naïve
12818_Array4	antiCD4	0.00522534	0.0163292	0.0349445	0.0189419	0.0538863	0.0349445	0.00359242	0.0339647	0.0444154	0.00228609	0.227302	0.496734	0.00914435	0.0173089	0.000979752
12818_Array5	IgG
12818_Array5	Naïve
12818_Array5	antiCD4	0.000639932	0.0104522	0.0217577	0.000213311	0.0119454	0.0132253	0.00981229	0.00319966	0.046715	0.00213311	0.192619	0.655717	0.0106655	0.0168515	0.0040529
12818_Array6	IgG
12818_Array6	Naïve
12818_Array6	antiCD4	0.000630252	0.00294118	0.105882	0	0.025	0.00672269	0.00273109	0.00315126	0.0235294	0.010084	0.167017	0.621849	0.0132353	0.012605	0.00462185
13518_Array2	IgG
13518_Array2	Naïve
13518_Array2	antiCD4	0.00424681	0.0122408	0.031976	0	0.00299775	0.00849363	0	0.00299775	0.0896827	0.00624532	0.275793	0.522608	0.0132401	0.022733	0.00674494
13518_Array3	IgG
13518_Array3	Naïve
13518_Array3	antiCD4	0.00432366	0.001853	0.0636195	0.00247066	0.0160593	0.0290303	0.00123533	0.00988264	0.108709	0.00802965	0.237183	0.492279	0.00926498	0.012971	0.00308833
13518_Array4	IgG
13518_Array4	Naïve
13518_Array4	antiCD4	0.00249151	0.00611552	0.016308	0	0.0588901	0.00724802	0.000679502	0.0201586	0.0554926	0.00724802	0.268856	0.522763	0.00792752	0.0228766	0.00294451
13518_Array5Gran	IgG
13518_Array5Gran	Naïve
13518_Array5Gran	antiCD4	0.00252525	0.0186869	0.0378788	0.000505051	0.00505051	0.00555556	0.000505051	0.0020202	0.0828283	0.00252525	0.241414	0.552525	0.0126263	0.0292929	0.00606061
13518_Array6	IgG
13518_Array6	Naïve
13518_Array6	antiCD4	0.00111919	0.00223839	0.0265809	0	0.00811416	0.00279799	0.000279799	0.000839396	0.109401	0.0114717	0.285115	0.503078	0.0212647	0.0232233	0.00447678
13818_Array8	IgG
13818_Array8	Naïve	0.00937427	0.0227326	0.043356	0.000937427	0.00515585	0.0192172	0.00187485	0.0103117	0.0536677	0.0159363	0.214905	0.535505	0.0128896	0.022967	0.0311694
13818_Array8	antiCD4
13818_Array9	IgG
13818_Array9	Naïve	0.00761325	0.0506281	0.0289303	0	0	0.0205558	0	0.0197944	0.0784164	0.0091359	0.242863	0.503616	0.0106585	0.0129425	0.0148458
13818_Array9	antiCD4
13818_Array10	IgG
13818_Array10	Naïve	0.015756	0.0927573	0.0218551	0	0.00508259	0.0287166	0.00381194	0.0444727	0.0564168	0.0264295	0.288945	0.343583	0.0121982	0.0243964	0.0355781
13818_Array10	antiCD4
13818_Array11	IgG
13818_Array11	Naïve	0.0195258	0.0460251	0.0202232	0	0	0.0362622	0	0.0132497	0.0711297	0.0146444	0.277545	0.421199	0.0237099	0.0195258	0.0369596
13818_Array11	antiCD4
13818_Array12	IgG
13818_Array12	Naïve	0.00724638	0.0362319	0.0458937	0	0.00422705	0.0217391	0.00120773	0.0289855	0.031401	0.0386473	0.271135	0.433575	0.0144928	0.0338164	0.031401
13818_Array12	antiCD4
13918_Array8	IgG
13918_Array8	Naïve	0.00376412	0.0148055	0.0398996	0	0.0218319	0.0356336	0.00627353	0.0140527	0.145797	0.00250941	0.306399	0.30941	0.0190715	0.0670013	0.0135508
13918_Array8	antiCD4
13918_Array9	IgG
13918_Array9	Naïve	0.00130548	0.0119669	0.0828982	0.00130548	0.0141427	0.0215405	0.00369887	0.010879	0.079852	0.00805048	0.251741	0.441688	0.020235	0.0330722	0.017624
13918_Array9	antiCD4
13918_Array10	IgG
13918_Array10	Naïve	0.000580833	0.00445305	0.0404647	0.000774443	0.054211	0.0236205	0.010455	0.00948693	0.0242014	0.00638916	0.266409	0.495257	0.0156825	0.0387222	0.00929332
13918_Array10	antiCD4
13918_Array11	IgG
13918_Array11	Naïve	0.00224593	0.00814149	0.072712	0.00196519	0.01516	0.0202134	0.00393038	0.0047726	0.116227	0.00561482	0.267546	0.413812	0.0145985	0.0404267	0.0126334
13918_Array11	antiCD4
13918_Array12	IgG
13918_Array12	Naïve	0.00458345	0.0248045	0.0323537	0.000269614	0.0148288	0.0194122	0.00323537	0.0159073	0.108655	0.0056619	0.315179	0.385009	0.0175249	0.0423295	0.0102453
13918_Array12	antiCD4
14018_Array2	IgG	0	0.00636943	0.011465	0.00127389	0.0343949	0.0229299	0.00382166	0.0203822	0.00764331	0.0140127	0.443312	0.403822	0.0229299	0.00764331	0
14018_Array2	Naïve
14018_Array2	antiCD4
14018_Array3	IgG	0.00167785	0.00950783	0.0352349	0.000559284	0.0743848	0.00838926	0.00167785	0.00475391	0.00978747	0.00223714	0.232103	0.600391	0.00643177	0.00978747	0.00307606
14018_Array3	Naïve
14018_Array3	antiCD4
14018_Array4	IgG	0	0.00732218	0.00732218	0.00313808	0.0481172	0.00104603	0.00209205	0	0.00313808	0.00104603	0.686192	0.23431	0.00313808	0.00209205	0.00104603
14018_Array4	Naïve
14018_Array4	antiCD4
14018_Array5	IgG	0.023407	0.0130039	0.0104031	0.00520156	0.0819246	0.0377113	0	0.046814	0.0273082	0.00520156	0.286086	0.43433	0.00910273	0.0143043	0.00520156
14018_Array5	Naïve
14018_Array5	antiCD4
14218_Array8	IgG
14218_Array8	Naïve
14218_Array8	antiCD4	0	0.056266	0.0255754	0.0306905	0.102302	0.0204604	0.0179028	0.00255754	0.0204604	0	0.196931	0.485934	0.0102302	0.0230179	0.00767263
14218_Array9Granulo	IgG
14218_Array9Granulo	Naïve
14218_Array9Granulo	antiCD4	0	0	0	0	0.333333	0	0	0	0	0	0.333333	0.333333	0	0	0
14218_Array10	IgG
14218_Array10	Naïve
14218_Array10	antiCD4	0.0015748	0.0114173	0.0165354	0	0.0677165	0.00354331	0.0019685	0.00314961	0.00787402	0.0019685	0.156299	0.705118	0.00708661	0.0102362	0.00551181
14218_Array11	IgG
14218_Array11	Naïve
14218_Array11	antiCD4	0.0295529	0.0224804	0.00555696	0	0.0593584	0.0449608	0.00429401	0.0068199	0.0818388	0.00429401	0.281132	0.423592	0.00530437	0.0229856	0.00783026
14218_Array12	IgG
14218_Array12	Naïve
14218_Array12	antiCD4	0.00522739	0.00784109	0.0433873	0.00026137	0.0606377	0.0122844	0.00418191	0.0026137	0.0324098	0.0026137	0.186618	0.612389	0.00679561	0.0188186	0.00392054

## Sheet: Subclustering_Fraction_of_Cells
array number	Group	$T_{EMRA-like}$	$T_{Eff-like}$	$T_{M-like}$	$T_{Naive/CM-like}$	Alveolar Type 1 cells	Alveolar Type 2 cells	Arterial Endothelial cells	B cells	C1QB$^{hi}$, C1QA$^{hi}$ Mφ	COL6A2$^{hi}$ Fibroblasts	CXCL9$^{hi}$, IDO1$^{hi}$ Mφ	CXCL17$^{hi}$Alveolar Type 2 cells	Ciliated cells	DUSP1$^{hi}$, FOS$^{hi}$ Mast cells	EGFL6$^{hi}$ Fibroblasts	Endothelial cells	Eosinophils	FABP4$^{hi}$, MCEMP1$^{hi}$ Alveolar Mφ	FURIN$^{hi}$ $T_{M-like}$	Fibroblasts	GZMK$^{hi}$ $T_{EM/PEX-like}$	HPGD$^{hi}$ Endothelial cells	ICAM1$^{hi}$, NBN$^{hi}$ Neutrophils	ILC-like	LGALS3$^{hi}$, FN1$^{hi}$ Mφ	LMNA$^{hi}$, IL13$^{hi}$ Mast cells	LTBP1$^{hi}$ Fibroblasts	Lymphatic Endothelial cells	MCAM$^{hi}$ Endothelial cells	MMP7$^{hi}$Alveolar Type 2 cells	NK-like	Plasma cells	Proliferating Mast cells	S100A4$^{hi}$, CFP$^{hi}$ Monocytes	SORL1$^{hi}$, CFD$^{hi}$ Neutrophils	T1T17-like	THBD$^{hi}$ Endothelial cells	THBS1$^{hi}$, FCN1$^{hi}$ Mφ	Tc17-like	Tregs	Venous Endothelial cells	cDC 1	cDC 2	pDCs
12518_Array2	IgG	0.106996	0.00164609	0.103704	0.0329218	0.00411523	0	0.000823045	0.0452675	0.0806584	0	0.0707819	0	0.000823045	0.00164609	0	0.000823045	0.00164609	0.0493827	0.0131687	0	0.258436	0.00740741	0.000823045	0.000823045	0	0.00329218	0	0	0.00246914	0	0.0576132	0.017284	0	0.0395062	0.0106996	0.0148148	0.00987654	0.00493827	0.017284	0.017284	0.000823045	0.00246914	0.018107	0.00164609
12518_Array2	Naïve
12518_Array2	antiCD4
12518_Array3	IgG	0.0956316	0.00401417	0.123259	0.0198347	0.00094451	0.000472255	0.00188902	0.0975207	0.0195986	0.00141677	0.0247934	0	0	0.00873672	0.000472255	0.00354191	0.00354191	0.0828808	0.0144038	0.00118064	0.194097	0.0042503	0.00330579	0.00991736	0.00118064	0.0219599	0.00118064	0	0.00118064	0	0.0663518	0.00802834	0.000472255	0.0578512	0.011098	0.0144038	0.00897285	0.00519481	0.0344746	0.0257379	0.0025974	0.00495868	0.0118064	0.0068477
12518_Array3	Naïve
12518_Array3	antiCD4
12518_Array4	IgG	0.107143	0.00238095	0.12619	0.0214286	0	0	0	0.0714286	0.00714286	0	0.0238095	0	0.00238095	0.00952381	0	0	0.00714286	0.097619	0.00714286	0	0.252381	0	0.00238095	0.00952381	0.00238095	0.0119048	0	0	0	0	0.05	0.047619	0	0.0404762	0.00714286	0.00714286	0	0	0.0214286	0.0238095	0	0.0142857	0.00952381	0.0166667
12518_Array4	Naïve
12518_Array4	antiCD4
12518_Array5	IgG	0.126569	0	0.0690377	0.0219665	0.00104603	0	0.00104603	0.0868201	0.130753	0	0.00209205	0	0	0.0366109	0.00104603	0	0.00523013	0.0658996	0.0083682	0	0.188285	0	0	0.00627615	0	0.0512552	0	0	0.00313808	0	0.0470711	0.0324268	0.00627615	0.0104603	0.0209205	0.00313808	0.00104603	0	0.0240586	0.0146444	0	0.00732218	0.0156904	0.0115063
12518_Array5	Naïve
12518_Array5	antiCD4
12818_Array2	IgG
12818_Array2	Naïve
12818_Array2	antiCD4	0.146747	0.0196672	0.0332829	0.0181543	0.00605144	0	0	0.0332829	0.0468986	0.00151286	0.0226929	0.00151286	0	0.0181543	0	0	0	0.0272315	0.0574887	0	0.205749	0.00453858	0.01059	0.00151286	0	0.0226929	0	0	0.00151286	0	0.00907716	0.00151286	0	0.0136157	0.02118	0.101362	0.00302572	0.0257186	0.1059	0	0.00453858	0.0121029	0.02118	0.00151286
12818_Array3	IgG
12818_Array3	Naïve
12818_Array3	antiCD4	0.0669253	0.0106693	0.0213385	0.0213385	0.00678952	0.042677	0	0.0543162	0.086324	0.00387973	0.0378274	0	0	0.00872939	0	0	0.0106693	0.0358875	0.0378274	0.000969932	0.131911	0.00193986	0.0397672	0.00387973	0.0029098	0.00969932	0	0	0.0029098	0	0.00775946	0.00872939	0.00193986	0.0184287	0.0436469	0.106693	0.000969932	0.0407371	0.0514064	0	0.00193986	0.0397672	0.0349176	0.00387973
12818_Array4	IgG
12818_Array4	Naïve
12818_Array4	antiCD4	0.125408	0.0146963	0.0225343	0.0176355	0.00522534	0.011757	0.000653168	0.0349445	0.085565	0.00261267	0.0388635	0.00391901	0.0189419	0.0316786	0.0189419	0.00849118	0.00359242	0.0695624	0.0480078	0.0111039	0.156434	0.00914435	0.0127368	0.00261267	0.000326584	0.0209014	0.00130634	0.00163292	0.00293926	0.000653168	0.0104507	0.00228609	0.00130634	0.0163292	0.0316786	0.0424559	0.00849118	0.0166558	0.0548661	0.00163292	0.00359242	0.00914435	0.0173089	0.000979752
12818_Array5	IgG
12818_Array5	Naïve
12818_Array5	antiCD4	0.228456	0.0202645	0.0202645	0.0202645	0.000639932	0.00213311	0.000213311	0.0217577	0.0183447	0.00127986	0.0119454	0.00319966	0.000213311	0.00533276	0.00149317	0.00170648	0.00981229	0.133319	0.0778584	0	0.156783	0.00533276	0.0140785	0.00383959	0.00213311	0.0059727	0.000426621	0.000426621	0.00213311	0.00511945	0.0204778	0.00213311	0.000639932	0.015785	0.0326365	0.0465017	0.00277304	0.0110922	0.0603669	0.000639932	0.000639932	0.0106655	0.0168515	0.0040529
12818_Array6	IgG
12818_Array6	Naïve
12818_Array6	antiCD4	0.114286	0.0111345	0.0411765	0.0235294	0.000630252	0.000840336	0	0.105882	0.0201681	0.000840336	0.0672269	0.000420168	0	0.00966387	0.000210084	0.00294118	0.00273109	0.0340336	0.0542017	0.00210084	0.171639	0.0012605	0.0102941	0.00609244	0.00168067	0.0140756	0	0	0.00105042	0.00168067	0.0140756	0.010084	0.0012605	0.0235294	0.0132353	0.101471	0.0012605	0.0203782	0.0785714	0.00567227	0.000210084	0.0132353	0.012605	0.00462185
13518_Array2	IgG
13518_Array2	Naïve
13518_Array2	antiCD4	0.0539595	0.0484637	0.0197352	0.038721	0.00424681	0.00549588	0	0.031976	0.0674494	0.00124906	0.107419	0.00524607	0	0.00149888	0.000999251	0.00124906	0	0.0464652	0.0207344	0.000249813	0.0791906	0.00174869	0.0664502	0.0194854	0.00349738	0.00124906	0.000499625	0.000249813	0.00249813	0.00149888	0.0736947	0.00624532	0.000249813	0.0229828	0.0232326	0.131152	0.00124906	0.027979	0.0354734	0.0019985	0.00149888	0.0132401	0.022733	0.00674494
13518_Array3	IgG
13518_Array3	Naïve
13518_Array3	antiCD4	0.0592959	0.0401482	0.0228536	0.0253243	0.00432366	0.000617665	0.001853	0.0636195	0.0518839	0.00494132	0.0697962	0.000617665	0.00247066	0.00802965	0.00247066	0.001853	0.00123533	0.0457072	0.0228536	0.000617665	0.0364422	0.00802965	0.0858555	0.0105003	0.001853	0.00555899	0.001853	0	0.00494132	0.000617665	0.0982088	0.00802965	0.00247066	0.0438542	0.0228536	0.137739	0.00926498	0.0240889	0.0358246	0.00308833	0.00308833	0.00926498	0.012971	0.00308833
13518_Array4	IgG
13518_Array4	Naïve
13518_Array4	antiCD4	0.0409966	0.0840317	0.0120045	0.0330691	0.00249151	0.00226501	0	0.016308	0.0416761	0.0110985	0.0604757	0.001812	0	0.0305776	0.000679502	0.000226501	0.000679502	0.112344	0.0303511	0.00679502	0.0858437	0.000906002	0.0414496	0.014949	0.00294451	0.0219706	0.0015855	0	0.00385051	0.00203851	0.0665912	0.00724802	0.00634202	0.0283126	0.014043	0.115742	0.00203851	0.0231031	0.0369196	0.00226501	0.000226501	0.00792752	0.0228766	0.00294451
13518_Array5Gran	IgG
13518_Array5Gran	Naïve
13518_Array5Gran	antiCD4	0.0626263	0.0792929	0.0141414	0.0419192	0.00252525	0.00757576	0.000505051	0.0378788	0.0656566	0.000505051	0.112121	0.0040404	0.000505051	0.00151515	0.000505051	0	0.000505051	0.0227273	0.0323232	0	0.0611111	0.000505051	0.0646465	0.0166667	0.00151515	0.0010101	0.0010101	0	0.0020202	0.00707071	0.0757576	0.00252525	0.00252525	0.0217172	0.0181818	0.111111	0.00252525	0.0176768	0.0570707	0.000505051	0	0.0126263	0.0292929	0.00606061
13518_Array6	IgG
13518_Array6	Naïve
13518_Array6	antiCD4	0.0450476	0.0593173	0.0109121	0.04169	0.00111919	0.000279799	0.000279799	0.0265809	0.0786234	0.000279799	0.0923335	0.000839396	0	0.00223839	0.000279799	0.000279799	0.000279799	0.0716284	0.0173475	0	0.0691102	0	0.0900951	0.0198657	0.00615557	0.00447678	0.000279799	0	0.000559597	0.00111919	0.0604365	0.0114717	0.00139899	0.0201455	0.0193061	0.13822	0.000559597	0.0162283	0.0391718	0.00195859	0.00111919	0.0212647	0.0232233	0.00447678
13818_Array8	IgG
13818_Array8	Naïve	0.019686	0.139442	0.126318	0.0555425	0.00937427	0.0149988	0.000937427	0.043356	0.0119522	0.00468713	0.0892899	0.00632763	0.000937427	0.00140614	0.00117178	0.000468713	0.00187485	0.0749941	0.0468713	0.00374971	0.0250762	0.00890555	0.0377314	0.0105461	0.00398406	0.0016405	0.00070307	0.000234357	0.00351535	0.00140614	0.0590579	0.0159363	0.00210921	0.0182798	0.0159363	0.0290602	0.00468713	0.016405	0.0142958	0.00960862	0.000468713	0.0128896	0.022967	0.0311694
13818_Array8	antiCD4
13818_Array9	IgG
13818_Array9	Naïve	0.0236011	0.0787971	0.143129	0.0848877	0.00761325	0.0156072	0	0.0289303	0.0601447	0.00532927	0.0928816	0.00532927	0	0	0.00228397	0.00114199	0	0.0590027	0.0433955	0.0110392	0.0190331	0.00837457	0.0494861	0.00723258	0.00380662	0	0.00114199	0	0.00647126	0.0296917	0.0475828	0.0091359	0	0.0110392	0.0289303	0.0338789	0.00456795	0.0159878	0.0121812	0.00989722	0	0.0106585	0.0129425	0.0148458
13818_Array9	antiCD4
13818_Array10	IgG
13818_Array10	Naïve	0.013723	0.100635	0.0841169	0.0360864	0.015756	0.0589581	0.00025413	0.0218551	0.0284625	0.0180432	0.0716645	0.0149936	0	0.000762389	0.0025413	0.00762389	0.00381194	0.123507	0.0363405	0.0226175	0.0129606	0.00482846	0.0320203	0.00711563	0.00533672	0.00203304	0.00127065	0.000762389	0.00838628	0.0188056	0.0246506	0.0264295	0.00228717	0.0101652	0.0243964	0.0180432	0.00660737	0.0498094	0.00711563	0.00279543	0.00025413	0.0121982	0.0243964	0.0355781
13818_Array10	antiCD4
13818_Array11	IgG
13818_Array11	Naïve	0.0244073	0.0843794	0.117155	0.0369596	0.0195258	0.0244073	0	0.0202232	0.140167	0.0069735	0.067643	0.0069735	0	0	0.0013947	0.0027894	0	0.027894	0.0355649	0.0041841	0.0160391	0.0104603	0.0453278	0.0132497	0.00348675	0	0.00069735	0	0.0153417	0.0146444	0.0683403	0.0146444	0	0.00627615	0.025802	0.011855	0.00767085	0.0320781	0.0111576	0.00209205	0	0.0237099	0.0195258	0.0369596
13818_Array11	antiCD4
13818_Array12	IgG
13818_Array12	Naïve	0.013285	0.0851449	0.137077	0.0495169	0.00724638	0.013285	0	0.0458937	0.0217391	0.0199275	0.104469	0.0126812	0	0	0.00181159	0.00362319	0.00120773	0.0791063	0.0513285	0.00664251	0.013285	0.00483092	0.0247585	0.0102657	0.00362319	0.00362319	0.000603865	0	0.00724638	0.0102657	0.0320048	0.0386473	0.000603865	0.013285	0.00664251	0.0247585	0.00483092	0.048913	0.00905797	0.00785024	0.00120773	0.0144928	0.0338164	0.031401
13818_Array12	antiCD4
13918_Array8	IgG
13918_Array8	Naïve	0.0200753	0.00677541	0.0795483	0.0148055	0.00376412	0.00351317	0.00250941	0.0398996	0.0117942	0.00602258	0.0321205	0.00803011	0	0.0138018	0.00200753	0.00125471	0.00627353	0.0446675	0.0393977	0.00476788	0.0273526	0.0153074	0.0642409	0.00476788	0.0238394	0.00577164	0.00125471	0.00150565	0.00200753	0.00326223	0.06399	0.00250941	0.00225847	0.0797992	0.0815558	0.0313676	0.00928482	0.114178	0.0145546	0.00677541	0.00376412	0.0190715	0.0670013	0.0135508
13918_Array8	antiCD4
13918_Array9	IgG
13918_Array9	Naïve	0.0217581	0.017624	0.0961706	0.0178416	0.00130548	0.00522193	0.00435161	0.0828982	0.0132724	0.00435161	0.0617929	0.00456919	0.00130548	0.00761532	0.00152306	0.00174064	0.00369887	0.0454743	0.0746301	0.00391645	0.0369887	0.00805048	0.0583116	0.00761532	0.0208877	0.00456919	0.0010879	0.000435161	0.000870322	0.00217581	0.0826806	0.00805048	0.00195822	0.0435161	0.0215405	0.064839	0.00500435	0.0667972	0.0145779	0.00696258	0.0010879	0.020235	0.0330722	0.017624
13918_Array9	antiCD4
13918_Array10	IgG
13918_Array10	Naïve	0.0286544	0.024395	0.0828654	0.014908	0.000580833	0.00232333	0.00232333	0.0404647	0.00851888	0.00425944	0.02788	0.00193611	0.000774443	0.0257502	0.00154889	0.00271055	0.010455	0.0991288	0.0888674	0.00290416	0.0290416	0.00987415	0.0133591	0.00696999	0.032333	0.0232333	0.000774443	0	0.00212972	0.000193611	0.105324	0.00638916	0.00522749	0.0571152	0.0108422	0.0799613	0.00309777	0.0414327	0.0261375	0.00813166	0.003485	0.0156825	0.0387222	0.00929332
13918_Array10	antiCD4
13918_Array11	IgG
13918_Array11	Naïve	0.0190904	0.0143178	0.0859068	0.0134756	0.00224593	0.000842223	0.00336889	0.072712	0.0306008	0.00224593	0.0620438	0.00421112	0.00196519	0.00814149	0.000561482	0.00112296	0.00393038	0.062886	0.0536216	0.00140371	0.0291971	0.00645705	0.0797305	0.00814149	0.0204941	0.00449186	0.000561482	0	0.00252667	0.00308815	0.079169	0.00561482	0.00252667	0.0395845	0.0364964	0.0836609	0.00336889	0.0519371	0.0193711	0.00786075	0.00336889	0.0145985	0.0404267	0.0126334
13918_Array11	antiCD4
13918_Array12	IgG
13918_Array12	Naïve	0.0175249	0.0167161	0.077649	0.0145592	0.00458345	0.00700998	0	0.0323537	0.025883	0.00404422	0.0989485	0.00781882	0.000269614	0.0075492	0.00512267	0.0075492	0.00323537	0.0493394	0.0625506	0.00620113	0.0301968	0.0037746	0.0787274	0.00647075	0.0150984	0.00485306	0.000539229	0.000269614	0.00512267	0.00997573	0.0617417	0.0056619	0.00242653	0.0415206	0.0299272	0.0709086	0.00107846	0.0843893	0.018873	0.00781882	0.00161769	0.0175249	0.0423295	0.0102453
13918_Array12	antiCD4
14018_Array2	IgG	0.113376	0	0.0305732	0.0127389	0	0.00382166	0	0.011465	0.056051	0.0140127	0.0585987	0.00254777	0.00127389	0.0140127	0.00382166	0.00254777	0.00382166	0.300637	0.00509554	0.00254777	0.124841	0.00382166	0	0.0127389	0.00127389	0.0203822	0	0	0.00509554	0	0.0394904	0.0140127	0	0.0242038	0.00764331	0.0356688	0.0101911	0.00254777	0.0203822	0.0089172	0.00127389	0.0229299	0.00764331	0
14018_Array2	Naïve
14018_Array2	antiCD4
14018_Array3	IgG	0.120805	0.00587248	0.0671141	0.0223714	0.00167785	0.00559284	0.000279642	0.0352349	0.0103468	0.00251678	0.0137025	0.00167785	0.000559284	0.0190157	0.00139821	0.000559284	0.00167785	0.183725	0.0201342	0.000559284	0.204978	0.00251678	0.000838926	0.0128635	0.00195749	0.0548098	0.000279642	0	0.00195749	0.00223714	0.0439038	0.00223714	0.000559284	0.0190157	0.00894855	0.0654362	0.00279642	0.0033557	0.0218121	0.0151007	0.000279642	0.00643177	0.00978747	0.00307606
14018_Array3	Naïve
14018_Array3	antiCD4
14018_Array4	IgG	0.0387029	0	0.0324268	0.0125523	0	0.00209205	0	0.00732218	0.0345188	0	0.0125523	0.0041841	0.00313808	0.0041841	0	0	0.00209205	0.633891	0.0104603	0	0.0868201	0	0.00209205	0.00732218	0	0.0439331	0	0	0	0.00104603	0.00627615	0.00104603	0	0.0041841	0.00104603	0.0292887	0.00104603	0.00104603	0.00523013	0.00523013	0	0.00313808	0.00209205	0.00104603
14018_Array4	Naïve
14018_Array4	antiCD4
14018_Array5	IgG	0.0923277	0.00260078	0.0507152	0.0390117	0.023407	0.00130039	0.00260078	0.0104031	0.083225	0.0390117	0.0338101	0.0104031	0.00520156	0.0169051	0.00390117	0.00650195	0	0.13264	0.0195059	0.00260078	0.148244	0.00910273	0.00130039	0.00780234	0	0.0650195	0.00130039	0	0.00520156	0.00130039	0.0338101	0.00520156	0	0.0325098	0.0260078	0.0208062	0.0130039	0.00390117	0.00780234	0.0117035	0.00130039	0.00910273	0.0143043	0.00520156
14018_Array5	Naïve
14018_Array5	antiCD4
14218_Array8	IgG
14218_Array8	Naïve
14218_Array8	antiCD4	0.0997442	0.00767263	0.0767263	0.0102302	0	0	0.00511509	0.0255754	0.0792839	0.00255754	0.0434783	0.0102302	0.0306905	0.0690537	0	0	0.0179028	0.0639386	0.0460358	0	0.0664962	0	0	0.0153453	0	0.0306905	0	0	0.00511509	0.0460358	0.028133	0	0.00255754	0.00255754	0.0204604	0.084399	0.00767263	0.00767263	0.028133	0.0230179	0.00255754	0.0102302	0.0230179	0.00767263
14218_Array9Granulo	IgG
14218_Array9Granulo	Naïve
14218_Array9Granulo	antiCD4	0.333333	0	0	0	0	0	0	0	0.333333	0	0	0	0	0.333333	0	0	0	0	0	0	0	0	0	0	0	0	0	0	0	0	0	0	0	0	0	0	0	0	0	0	0	0	0	0
14218_Array10	IgG
14218_Array10	Naïve
14218_Array10	antiCD4	0.114961	0.0397638	0.0507874	0.0350394	0.0015748	0.00590551	0	0.0165354	0.0188976	0.0011811	0.0240157	0.0023622	0	0.0401575	0.0019685	0.000787402	0.0019685	0.084252	0.0984252	0	0.104724	0.000787402	0.00472441	0.0330709	0.00944882	0.0267717	0	0	0.000393701	0.00314961	0.0267717	0.0019685	0.000787402	0.00826772	0.00314961	0.133071	0.0015748	0.0114173	0.0566929	0.011811	0	0.00708661	0.0102362	0.00551181
14218_Array11	IgG
14218_Array11	Naïve
14218_Array11	antiCD4	0.120738	0.00909321	0.0396565	0.0212175	0.0295529	0.0045466	0.00479919	0.00555696	0.0143976	0.00328366	0.0394039	0.0143976	0	0.0406668	0.00101036	0.000757767	0.00429401	0.121243	0.0333418	0.000505178	0.0755241	0.00656731	0.00858803	0.0232382	0.00555696	0.0166709	0.00202071	0.00126295	0.00934579	0.00353625	0.0563274	0.00429401	0.00202071	0.0646628	0.0732508	0.018439	0.0191968	0.0358676	0.0219752	0.00404142	0.00303107	0.00530437	0.0229856	0.00783026
14218_Array12	IgG
14218_Array12	Naïve
14218_Array12	antiCD4	0.123366	0.0138526	0.0493988	0.0282279	0.00522739	0.00522739	0.000784109	0.0433873	0.0230005	0.000784109	0.026137	0.00182959	0.00026137	0.0316257	0.00130685	0.000784109	0.00418191	0.055149	0.0703084	0.00026137	0.0990591	0.00496602	0.0086252	0.0331939	0.00575013	0.0258756	0.00026137	0	0.000784109	0.000784109	0.050183	0.0026137	0.00313643	0.055149	0.0237846	0.0663879	0.00470465	0.0214323	0.0632514	0.0151594	0.00026137	0.00679561	0.0188186	0.00392054

## Sheet: Coarse_Cell_Counts
array number	Group	Alveolar Type 1 cells	Alveolar Type 2 cells	B cells	Ciliated cells	Mast cells	Endothelial cells	Eosinophils	Fibroblasts	Neutrophils	Plasma cells	Macrophages	T,NK cells	cDC 1	cDC 2	pDCs
12518_Array2	IgG	5	0	55	1	6	27	2	0	14	21	298	759	3	22	2
12518_Array2	Naïve	0	0	0	0	0	0	0	0	0	0	0	0	0	0	0
12518_Array2	antiCD4	0	0	0	0	0	0	0	0	0	0	0	0	0	0	0
12518_Array3	IgG	4	2	413	0	132	95	15	18	61	34	811	2550	21	50	29
12518_Array3	Naïve	0	0	0	0	0	0	0	0	0	0	0	0	0	0	0
12518_Array3	antiCD4	0	0	0	0	0	0	0	0	0	0	0	0	0	0	0
12518_Array4	IgG	0	0	30	1	9	0	3	0	4	20	72	264	6	4	7
12518_Array4	Naïve	0	0	0	0	0	0	0	0	0	0	0	0	0	0	0
12518_Array4	antiCD4	0	0	0	0	0	0	0	0	0	0	0	0	0	0	0
12518_Array5	IgG	1	0	83	0	90	5	5	1	20	31	200	487	7	15	11
12518_Array5	Naïve	0	0	0	0	0	0	0	0	0	0	0	0	0	0	0
12518_Array5	antiCD4	0	0	0	0	0	0	0	0	0	0	0	0	0	0	0
12818_Array2	IgG	0	0	0	0	0	0	0	0	0	0	0	0	0	0	0
12818_Array2	Naïve	0	0	0	0	0	0	0	0	0	0	0	0	0	0	0
12818_Array2	antiCD4	4	1	22	0	27	9	0	1	21	1	90	462	8	14	1
12818_Array3	IgG	0	0	0	0	0	0	0	0	0	0	0	0	0	0	0
12818_Array3	Naïve	0	0	0	0	0	0	0	0	0	0	0	0	0	0	0
12818_Array3	antiCD4	7	44	56	0	21	8	11	5	86	9	229	474	41	36	4
12818_Array4	IgG	0	0	0	0	0	0	0	0	0	0	0	0	0	0	0
12818_Array4	Naïve	0	0	0	0	0	0	0	0	0	0	0	0	0	0	0
12818_Array4	antiCD4	16	50	107	58	165	107	11	104	136	7	696	1521	28	53	3
12818_Array5	IgG	0	0	0	0	0	0	0	0	0	0	0	0	0	0	0
12818_Array5	Naïve	0	0	0	0	0	0	0	0	0	0	0	0	0	0	0
12818_Array5	antiCD4	3	49	102	1	56	62	46	15	219	10	903	3074	50	79	19
12818_Array6	IgG	0	0	0	0	0	0	0	0	0	0	0	0	0	0	0
12818_Array6	Naïve	0	0	0	0	0	0	0	0	0	0	0	0	0	0	0
12818_Array6	antiCD4	3	14	504	0	119	32	13	15	112	48	795	2960	63	60	22
13518_Array2	IgG	0	0	0	0	0	0	0	0	0	0	0	0	0	0	0
13518_Array2	Naïve	0	0	0	0	0	0	0	0	0	0	0	0	0	0	0
13518_Array2	antiCD4	17	49	128	0	12	34	0	12	359	25	1104	2092	53	91	27
13518_Array3	IgG	0	0	0	0	0	0	0	0	0	0	0	0	0	0	0
13518_Array3	Naïve	0	0	0	0	0	0	0	0	0	0	0	0	0	0	0
13518_Array3	antiCD4	7	3	103	4	26	47	2	16	176	13	384	797	15	21	5
13518_Array4	IgG	0	0	0	0	0	0	0	0	0	0	0	0	0	0	0
13518_Array4	Naïve	0	0	0	0	0	0	0	0	0	0	0	0	0	0	0
13518_Array4	antiCD4	11	27	72	0	260	32	3	89	245	32	1187	2308	35	101	13
13518_Array5Gran	IgG	0	0	0	0	0	0	0	0	0	0	0	0	0	0	0
13518_Array5Gran	Naïve	0	0	0	0	0	0	0	0	0	0	0	0	0	0	0
13518_Array5Gran	antiCD4	5	37	75	1	10	11	1	4	164	5	478	1094	25	58	12
13518_Array6	IgG	0	0	0	0	0	0	0	0	0	0	0	0	0	0	0
13518_Array6	Naïve	0	0	0	0	0	0	0	0	0	0	0	0	0	0	0
13518_Array6	antiCD4	4	8	95	0	29	10	1	3	391	41	1019	1798	76	83	16
13818_Array8	IgG	0	0	0	0	0	0	0	0	0	0	0	0	0	0	0
13818_Array8	Naïve	40	97	185	4	22	82	8	44	229	68	917	2285	55	98	133
13818_Array8	antiCD4	0	0	0	0	0	0	0	0	0	0	0	0	0	0	0
13818_Array9	IgG	0	0	0	0	0	0	0	0	0	0	0	0	0	0	0
13818_Array9	Naïve	20	133	76	0	0	54	0	52	206	24	638	1323	28	34	39
13818_Array9	antiCD4	0	0	0	0	0	0	0	0	0	0	0	0	0	0	0
13818_Array10	IgG	0	0	0	0	0	0	0	0	0	0	0	0	0	0	0
13818_Array10	Naïve	62	365	86	0	20	113	15	175	222	104	1137	1352	48	96	140
13818_Array10	antiCD4	0	0	0	0	0	0	0	0	0	0	0	0	0	0	0
13818_Array11	IgG	0	0	0	0	0	0	0	0	0	0	0	0	0	0	0
13818_Array11	Naïve	28	66	29	0	0	52	0	19	102	21	398	604	34	28	53
13818_Array11	antiCD4	0	0	0	0	0	0	0	0	0	0	0	0	0	0	0
13818_Array12	IgG	0	0	0	0	0	0	0	0	0	0	0	0	0	0	0
13818_Array12	Naïve	12	60	76	0	7	36	2	48	52	64	449	718	24	56	52
13818_Array12	antiCD4	0	0	0	0	0	0	0	0	0	0	0	0	0	0	0
13918_Array8	IgG	0	0	0	0	0	0	0	0	0	0	0	0	0	0	0
13918_Array8	Naïve	15	59	159	0	87	142	25	56	581	10	1221	1233	76	267	54
13918_Array8	antiCD4	0	0	0	0	0	0	0	0	0	0	0	0	0	0	0
13918_Array9	IgG	0	0	0	0	0	0	0	0	0	0	0	0	0	0	0
13918_Array9	Naïve	6	55	381	6	65	99	17	50	367	37	1157	2030	93	152	81
13918_Array9	antiCD4	0	0	0	0	0	0	0	0	0	0	0	0	0	0	0
13918_Array10	IgG	0	0	0	0	0	0	0	0	0	0	0	0	0	0	0
13918_Array10	Naïve	3	23	209	4	280	122	54	49	125	33	1376	2558	81	200	48
13918_Array10	antiCD4	0	0	0	0	0	0	0	0	0	0	0	0	0	0	0
13918_Array11	IgG	0	0	0	0	0	0	0	0	0	0	0	0	0	0	0
13918_Array11	Naïve	8	29	259	7	54	72	14	17	414	20	953	1474	52	144	45
13918_Array11	antiCD4	0	0	0	0	0	0	0	0	0	0	0	0	0	0	0
13918_Array12	IgG	0	0	0	0	0	0	0	0	0	0	0	0	0	0	0
13918_Array12	Naïve	17	92	120	1	55	72	12	59	403	21	1169	1428	65	157	38
13918_Array12	antiCD4	0	0	0	0	0	0	0	0	0	0	0	0	0	0	0
14018_Array2	IgG	0	5	9	1	27	18	3	16	6	11	348	317	18	6	0
14018_Array2	Naïve	0	0	0	0	0	0	0	0	0	0	0	0	0	0	0
14018_Array2	antiCD4	0	0	0	0	0	0	0	0	0	0	0	0	0	0	0
14018_Array3	IgG	6	34	126	2	266	30	6	17	35	8	830	2147	23	35	11
14018_Array3	Naïve	0	0	0	0	0	0	0	0	0	0	0	0	0	0	0
14018_Array3	antiCD4	0	0	0	0	0	0	0	0	0	0	0	0	0	0	0
14018_Array4	IgG	0	7	7	3	46	1	2	0	3	1	656	224	3	2	1
14018_Array4	Naïve	0	0	0	0	0	0	0	0	0	0	0	0	0	0	0
14018_Array4	antiCD4	0	0	0	0	0	0	0	0	0	0	0	0	0	0	0
14018_Array5	IgG	18	10	8	4	63	29	0	36	21	4	220	334	7	11	4
14018_Array5	Naïve	0	0	0	0	0	0	0	0	0	0	0	0	0	0	0
14018_Array5	antiCD4	0	0	0	0	0	0	0	0	0	0	0	0	0	0	0
14218_Array8	IgG	0	0	0	0	0	0	0	0	0	0	0	0	0	0	0
14218_Array8	Naïve	0	0	0	0	0	0	0	0	0	0	0	0	0	0	0
14218_Array8	antiCD4	0	22	10	12	40	8	7	1	8	0	77	190	4	9	3
14218_Array9Granulo	IgG	0	0	0	0	0	0	0	0	0	0	0	0	0	0	0
14218_Array9Granulo	Naïve	0	0	0	0	0	0	0	0	0	0	0	0	0	0	0
14218_Array9Granulo	antiCD4	0	0	0	0	1	0	0	0	0	0	1	1	0	0	0
14218_Array10	IgG	0	0	0	0	0	0	0	0	0	0	0	0	0	0	0
14218_Array10	Naïve	0	0	0	0	0	0	0	0	0	0	0	0	0	0	0
14218_Array10	antiCD4	4	29	42	0	172	9	5	8	20	5	397	1791	18	26	14
14218_Array11	IgG	0	0	0	0	0	0	0	0	0	0	0	0	0	0	0
14218_Array11	Naïve	0	0	0	0	0	0	0	0	0	0	0	0	0	0	0
14218_Array11	antiCD4	117	89	22	0	235	178	17	27	324	17	1113	1677	21	91	31
14218_Array12	IgG	0	0	0	0	0	0	0	0	0	0	0	0	0	0	0
14218_Array12	Naïve	0	0	0	0	0	0	0	0	0	0	0	0	0	0	0
14218_Array12	antiCD4	20	30	166	1	232	47	16	10	124	10	714	2343	26	72	15

## Sheet: Detailed_Cell_Counts
array number	Group	Alveolar Type 1 cells	Alveolar Type 2 cells	B cells	Ciliated cells	Mast cells	Endothelial cells	Eosinophils	Fibroblasts	Neutrophils	Plasma cells	Macrophages	T,NK cells	cDC 1	cDC 2	pDCs
12518_Array2	IgG	5	0	55	1	6	27	2	0	14	21	298	759	3	22	2
12518_Array2	Naïve	0	0	0	0	0	0	0	0	0	0	0	0	0	0	0
12518_Array2	antiCD4	0	0	0	0	0	0	0	0	0	0	0	0	0	0	0
12518_Array3	IgG	4	2	413	0	132	95	15	18	61	34	811	2550	21	50	29
12518_Array3	Naïve	0	0	0	0	0	0	0	0	0	0	0	0	0	0	0
12518_Array3	antiCD4	0	0	0	0	0	0	0	0	0	0	0	0	0	0	0
12518_Array4	IgG	0	0	30	1	9	0	3	0	4	20	72	264	6	4	7
12518_Array4	Naïve	0	0	0	0	0	0	0	0	0	0	0	0	0	0	0
12518_Array4	antiCD4	0	0	0	0	0	0	0	0	0	0	0	0	0	0	0
12518_Array5	IgG	1	0	83	0	90	5	5	1	20	31	200	487	7	15	11
12518_Array5	Naïve	0	0	0	0	0	0	0	0	0	0	0	0	0	0	0
12518_Array5	antiCD4	0	0	0	0	0	0	0	0	0	0	0	0	0	0	0
12818_Array2	IgG	0	0	0	0	0	0	0	0	0	0	0	0	0	0	0
12818_Array2	Naïve	0	0	0	0	0	0	0	0	0	0	0	0	0	0	0
12818_Array2	antiCD4	4	1	22	0	27	9	0	1	21	1	90	462	8	14	1
12818_Array3	IgG	0	0	0	0	0	0	0	0	0	0	0	0	0	0	0
12818_Array3	Naïve	0	0	0	0	0	0	0	0	0	0	0	0	0	0	0
12818_Array3	antiCD4	7	44	56	0	21	8	11	5	86	9	229	474	41	36	4
12818_Array4	IgG	0	0	0	0	0	0	0	0	0	0	0	0	0	0	0
12818_Array4	Naïve	0	0	0	0	0	0	0	0	0	0	0	0	0	0	0
12818_Array4	antiCD4	16	50	107	58	165	107	11	104	136	7	696	1521	28	53	3
12818_Array5	IgG	0	0	0	0	0	0	0	0	0	0	0	0	0	0	0
12818_Array5	Naïve	0	0	0	0	0	0	0	0	0	0	0	0	0	0	0
12818_Array5	antiCD4	3	49	102	1	56	62	46	15	219	10	903	3074	50	79	19
12818_Array6	IgG	0	0	0	0	0	0	0	0	0	0	0	0	0	0	0
12818_Array6	Naïve	0	0	0	0	0	0	0	0	0	0	0	0	0	0	0
12818_Array6	antiCD4	3	14	504	0	119	32	13	15	112	48	795	2960	63	60	22
13518_Array2	IgG	0	0	0	0	0	0	0	0	0	0	0	0	0	0	0
13518_Array2	Naïve	0	0	0	0	0	0	0	0	0	0	0	0	0	0	0
13518_Array2	antiCD4	17	49	128	0	12	34	0	12	359	25	1104	2092	53	91	27
13518_Array3	IgG	0	0	0	0	0	0	0	0	0	0	0	0	0	0	0
13518_Array3	Naïve	0	0	0	0	0	0	0	0	0	0	0	0	0	0	0
13518_Array3	antiCD4	7	3	103	4	26	47	2	16	176	13	384	797	15	21	5
13518_Array4	IgG	0	0	0	0	0	0	0	0	0	0	0	0	0	0	0
13518_Array4	Naïve	0	0	0	0	0	0	0	0	0	0	0	0	0	0	0
13518_Array4	antiCD4	11	27	72	0	260	32	3	89	245	32	1187	2308	35	101	13
13518_Array5Gran	IgG	0	0	0	0	0	0	0	0	0	0	0	0	0	0	0
13518_Array5Gran	Naïve	0	0	0	0	0	0	0	0	0	0	0	0	0	0	0
13518_Array5Gran	antiCD4	5	37	75	1	10	11	1	4	164	5	478	1094	25	58	12
13518_Array6	IgG	0	0	0	0	0	0	0	0	0	0	0	0	0	0	0
13518_Array6	Naïve	0	0	0	0	0	0	0	0	0	0	0	0	0	0	0
13518_Array6	antiCD4	4	8	95	0	29	10	1	3	391	41	1019	1798	76	83	16
13818_Array8	IgG	0	0	0	0	0	0	0	0	0	0	0	0	0	0	0
13818_Array8	Naïve	40	97	185	4	22	82	8	44	229	68	917	2285	55	98	133
13818_Array8	antiCD4	0	0	0	0	0	0	0	0	0	0	0	0	0	0	0
13818_Array9	IgG	0	0	0	0	0	0	0	0	0	0	0	0	0	0	0
13818_Array9	Naïve	20	133	76	0	0	54	0	52	206	24	638	1323	28	34	39
13818_Array9	antiCD4	0	0	0	0	0	0	0	0	0	0	0	0	0	0	0
13818_Array10	IgG	0	0	0	0	0	0	0	0	0	0	0	0	0	0	0
13818_Array10	Naïve	62	365	86	0	20	113	15	175	222	104	1137	1352	48	96	140
13818_Array10	antiCD4	0	0	0	0	0	0	0	0	0	0	0	0	0	0	0
13818_Array11	IgG	0	0	0	0	0	0	0	0	0	0	0	0	0	0	0
13818_Array11	Naïve	28	66	29	0	0	52	0	19	102	21	398	604	34	28	53
13818_Array11	antiCD4	0	0	0	0	0	0	0	0	0	0	0	0	0	0	0
13818_Array12	IgG	0	0	0	0	0	0	0	0	0	0	0	0	0	0	0
13818_Array12	Naïve	12	60	76	0	7	36	2	48	52	64	449	718	24	56	52
13818_Array12	antiCD4	0	0	0	0	0	0	0	0	0	0	0	0	0	0	0
13918_Array8	IgG	0	0	0	0	0	0	0	0	0	0	0	0	0	0	0
13918_Array8	Naïve	15	59	159	0	87	142	25	56	581	10	1221	1233	76	267	54
13918_Array8	antiCD4	0	0	0	0	0	0	0	0	0	0	0	0	0	0	0
13918_Array9	IgG	0	0	0	0	0	0	0	0	0	0	0	0	0	0	0
13918_Array9	Naïve	6	55	381	6	65	99	17	50	367	37	1157	2030	93	152	81
13918_Array9	antiCD4	0	0	0	0	0	0	0	0	0	0	0	0	0	0	0
13918_Array10	IgG	0	0	0	0	0	0	0	0	0	0	0	0	0	0	0
13918_Array10	Naïve	3	23	209	4	280	122	54	49	125	33	1376	2558	81	200	48
13918_Array10	antiCD4	0	0	0	0	0	0	0	0	0	0	0	0	0	0	0
13918_Array11	IgG	0	0	0	0	0	0	0	0	0	0	0	0	0	0	0
13918_Array11	Naïve	8	29	259	7	54	72	14	17	414	20	953	1474	52	144	45
13918_Array11	antiCD4	0	0	0	0	0	0	0	0	0	0	0	0	0	0	0
13918_Array12	IgG	0	0	0	0	0	0	0	0	0	0	0	0	0	0	0
13918_Array12	Naïve	17	92	120	1	55	72	12	59	403	21	1169	1428	65	157	38
13918_Array12	antiCD4	0	0	0	0	0	0	0	0	0	0	0	0	0	0	0
14018_Array2	IgG	0	5	9	1	27	18	3	16	6	11	348	317	18	6	0
14018_Array2	Naïve	0	0	0	0	0	0	0	0	0	0	0	0	0	0	0
14018_Array2	antiCD4	0	0	0	0	0	0	0	0	0	0	0	0	0	0	0
14018_Array3	IgG	6	34	126	2	266	30	6	17	35	8	830	2147	23	35	11
14018_Array3	Naïve	0	0	0	0	0	0	0	0	0	0	0	0	0	0	0
14018_Array3	antiCD4	0	0	0	0	0	0	0	0	0	0	0	0	0	0	0
14018_Array4	IgG	0	7	7	3	46	1	2	0	3	1	656	224	3	2	1
14018_Array4	Naïve	0	0	0	0	0	0	0	0	0	0	0	0	0	0	0
14018_Array4	antiCD4	0	0	0	0	0	0	0	0	0	0	0	0	0	0	0
14018_Array5	IgG	18	10	8	4	63	29	0	36	21	4	220	334	7	11	4
14018_Array5	Naïve	0	0	0	0	0	0	0	0	0	0	0	0	0	0	0
14018_Array5	antiCD4	0	0	0	0	0	0	0	0	0	0	0	0	0	0	0
14218_Array8	IgG	0	0	0	0	0	0	0	0	0	0	0	0	0	0	0
14218_Array8	Naïve	0	0	0	0	0	0	0	0	0	0	0	0	0	0	0
14218_Array8	antiCD4	0	22	10	12	40	8	7	1	8	0	77	190	4	9	3
14218_Array9Granulo	IgG	0	0	0	0	0	0	0	0	0	0	0	0	0	0	0
14218_Array9Granulo	Naïve	0	0	0	0	0	0	0	0	0	0	0	0	0	0	0
14218_Array9Granulo	antiCD4	0	0	0	0	1	0	0	0	0	0	1	1	0	0	0
14218_Array10	IgG	0	0	0	0	0	0	0	0	0	0	0	0	0	0	0
14218_Array10	Naïve	0	0	0	0	0	0	0	0	0	0	0	0	0	0	0
14218_Array10	antiCD4	4	29	42	0	172	9	5	8	20	5	397	1791	18	26	14
14218_Array11	IgG	0	0	0	0	0	0	0	0	0	0	0	0	0	0	0
14218_Array11	Naïve	0	0	0	0	0	0	0	0	0	0	0	0	0	0	0
14218_Array11	antiCD4	117	89	22	0	235	178	17	27	324	17	1113	1677	21	91	31
14218_Array12	IgG	0	0	0	0	0	0	0	0	0	0	0	0	0	0	0
14218_Array12	Naïve	0	0	0	0	0	0	0	0	0	0	0	0	0	0	0
14218_Array12	antiCD4	20	30	166	1	232	47	16	10	124	10	714	2343	26	72	15
