# Supplementary material for: CD4+ T cells re-wire granuloma cellularity and regulatory networks to promote immunomodulation following Mtb reinfection
Source: Immunity. 2024 Oct 8;57(10):2380–2398.e6. doi: 10.1016/j.immuni.2024.08.002 (PMC11466276; doi:10.1016/j.immuni.2024.08.002)
Supplement: Table S5. Detailed cell type frequencies, counts, and associated statistics, related to Figures 4, 5, 6, and S4 [file mmc6.xlsx]

## Sheet: scCODA_NaivevIgG_CredibleEffect
Cell Type	Final Parameter
FABP4$^{hi}$, MCEMP1$^{hi}$ Alveolar Mφ	TRUE
$T_{Eff-like}$	TRUE
$T_{M-like}$	FALSE
CXCL9$^{hi}$, IDO1$^{hi}$ Mφ	TRUE
Alveolar Type 2 cells	FALSE
THBS1$^{hi}$, FCN1$^{hi}$ Mφ	TRUE
FURIN$^{hi}$ $T_{M-like}$	TRUE
$T_{Naive/CM-like}$	FALSE
pDCs	TRUE
ICAM1$^{hi}$, NBN$^{hi}$ Neutrophils	TRUE
C1QB$^{hi}$, C1QA$^{hi}$ Mφ	TRUE
Plasma cells	FALSE
NK-like	FALSE
cDC 2	TRUE
SORL1$^{hi}$, CFD$^{hi}$ Neutrophils	FALSE
Fibroblasts	FALSE
B cells	FALSE
MMP7$^{hi}$Alveolar Type 2 cells	FALSE
COL6A2$^{hi}$ Fibroblasts	FALSE
T1T17-like	FALSE
Alveolar Type 1 cells	FALSE
CXCL17$^{hi}$Alveolar Type 2 cells	TRUE
$T_{EMRA-like}$	TRUE
GZMK$^{hi}$ $T_{EM/PEX-like}$	TRUE
cDC 1	FALSE
S100A4$^{hi}$, CFP$^{hi}$ Monocytes	FALSE
MCAM$^{hi}$ Endothelial cells	FALSE
Endothelial cells	FALSE
ILC-like	FALSE
Tc17-like	FALSE
THBD$^{hi}$ Endothelial cells	FALSE
LGALS3$^{hi}$, FN1$^{hi}$ Mφ	TRUE
HPGD$^{hi}$ Endothelial cells	FALSE
Eosinophils	FALSE
Tregs	FALSE
EGFL6$^{hi}$ Fibroblasts	FALSE
Proliferating Mast cells	FALSE
LMNA$^{hi}$, IL13$^{hi}$ Mast cells	TRUE
LTBP1$^{hi}$ Fibroblasts	FALSE
DUSP1$^{hi}$, FOS$^{hi}$ Mast cells	TRUE
Lymphatic Endothelial cells	FALSE
Arterial Endothelial cells	FALSE
Venous Endothelial cells	FALSE
Ciliated cells	FALSE

## Sheet: _Subcluster_MannWhitney_Pvalues
Cell Type	Group 1	Group 2	U Statistic	P-Value
cDC 2	Naïve	IgG	77	0.000319941
cDC 2	antiCD4	IgG	100	0.00845581
cDC 1	Naïve	IgG	68	0.011655
cDC 1	antiCD4	IgG	79	0.238202
Tc17-like	Naïve	IgG	26	0.236985
Tc17-like	antiCD4	IgG	109	0.000766856
Fibroblasts	Naïve	IgG	78	0.000810191
Fibroblasts	antiCD4	IgG	58	0.918313
LMNA$^{hi}$, IL13$^{hi}$ Mast cells	Naïve	IgG	9	0.00670006
LMNA$^{hi}$, IL13$^{hi}$ Mast cells	antiCD4	IgG	31	0.0649339
NK-like	Naïve	IgG	60	0.0831391
NK-like	antiCD4	IgG	58	0.924607
Alveolar Type 1 cells	Naïve	IgG	62	0.0555844
Alveolar Type 1 cells	antiCD4	IgG	81	0.183566
Endothelial cells	Naïve	IgG	58	0.119201
Endothelial cells	antiCD4	IgG	54.5	0.741655
DUSP1$^{hi}$, FOS$^{hi}$ Mast cells	Naïve	IgG	17	0.0451433
DUSP1$^{hi}$, FOS$^{hi}$ Mast cells	antiCD4	IgG	70	0.547857
T1T17-like	Naïve	IgG	59	0.101102
T1T17-like	antiCD4	IgG	106	0.00188859
pDCs	Naïve	IgG	73	0.00205677
pDCs	antiCD4	IgG	57.5	0.897254
CXCL17$^{hi}$Alveolar Type 2 cells	Naïve	IgG	70	0.00841932
CXCL17$^{hi}$Alveolar Type 2 cells	antiCD4	IgG	75	0.345083
THBS1$^{hi}$, FCN1$^{hi}$ Mφ	Naïve	IgG	80	0.00044562
THBS1$^{hi}$, FCN1$^{hi}$ Mφ	antiCD4	IgG	113	0.000693302
S100A4$^{hi}$, CFP$^{hi}$ Monocytes	Naïve	IgG	43	0.828557
S100A4$^{hi}$, CFP$^{hi}$ Monocytes	antiCD4	IgG	47	0.428142
THBD$^{hi}$ Endothelial cells	Naïve	IgG	40	1
THBD$^{hi}$ Endothelial cells	antiCD4	IgG	49.5	0.518398
FURIN$^{hi}$ $T_{M-like}$	Naïve	IgG	80	4.57059e-05
FURIN$^{hi}$ $T_{M-like}$	antiCD4	IgG	110	0.000554747
LTBP1$^{hi}$ Fibroblasts	Naïve	IgG	62	0.0535635
LTBP1$^{hi}$ Fibroblasts	antiCD4	IgG	76	0.289248
MMP7$^{hi}$Alveolar Type 2 cells	Naïve	IgG	75	0.00195135
MMP7$^{hi}$Alveolar Type 2 cells	antiCD4	IgG	89.5	0.0558712
Lymphatic Endothelial cells	Naïve	IgG	60	0.0283259
Lymphatic Endothelial cells	antiCD4	IgG	76	0.130044
Alveolar Type 2 cells	Naïve	IgG	71	0.00661544
Alveolar Type 2 cells	antiCD4	IgG	80.5	0.192813
Plasma cells	Naïve	IgG	42	0.89675
Plasma cells	antiCD4	IgG	33	0.0870829
$T_{Naive/CM-like}$	Naïve	IgG	48	0.514786
$T_{Naive/CM-like}$	antiCD4	IgG	68	0.635523
$T_{M-like}$	Naïve	IgG	60	0.0831391
$T_{M-like}$	antiCD4	IgG	16	0.00323874
MCAM$^{hi}$ Endothelial cells	Naïve	IgG	60	0.0830041
MCAM$^{hi}$ Endothelial cells	antiCD4	IgG	62	0.92279
$T_{Eff-like}$	Naïve	IgG	80	0.000436563
$T_{Eff-like}$	antiCD4	IgG	113.5	0.000604431
HPGD$^{hi}$ Endothelial cells	Naïve	IgG	67	0.0183015
HPGD$^{hi}$ Endothelial cells	antiCD4	IgG	61.5	0.948082
CXCL9$^{hi}$, IDO1$^{hi}$ Mφ	Naïve	IgG	71	0.00438777
CXCL9$^{hi}$, IDO1$^{hi}$ Mφ	antiCD4	IgG	82	0.168827
Ciliated cells	Naïve	IgG	24	0.155952
Ciliated cells	antiCD4	IgG	37	0.123956
Arterial Endothelial cells	Naïve	IgG	44	0.748681
Arterial Endothelial cells	antiCD4	IgG	51.5	0.590006
GZMK$^{hi}$ $T_{EM/PEX-like}$	Naïve	IgG	0	4.57059e-05
GZMK$^{hi}$ $T_{EM/PEX-like}$	antiCD4	IgG	19	0.00673446
ILC-like	Naïve	IgG	36	0.761826
ILC-like	antiCD4	IgG	75	0.357224
ICAM1$^{hi}$, NBN$^{hi}$ Neutrophils	Naïve	IgG	80	0.00044562
ICAM1$^{hi}$, NBN$^{hi}$ Neutrophils	antiCD4	IgG	106	0.00323691
B cells	Naïve	IgG	41	0.965401
B cells	antiCD4	IgG	50	0.547857
FABP4$^{hi}$, MCEMP1$^{hi}$ Alveolar Mφ	Naïve	IgG	14	0.020522
FABP4$^{hi}$, MCEMP1$^{hi}$ Alveolar Mφ	antiCD4	IgG	22	0.0129998
Proliferating Mast cells	Naïve	IgG	61	0.0605863
Proliferating Mast cells	antiCD4	IgG	95	0.023919
LGALS3$^{hi}$, FN1$^{hi}$ Mφ	Naïve	IgG	80	0.000418842
LGALS3$^{hi}$, FN1$^{hi}$ Mφ	antiCD4	IgG	91	0.0458707
C1QB$^{hi}$, C1QA$^{hi}$ Mφ	Naïve	IgG	32	0.514786
C1QB$^{hi}$, C1QA$^{hi}$ Mφ	antiCD4	IgG	66	0.728362
SORL1$^{hi}$, CFD$^{hi}$ Neutrophils	Naïve	IgG	65	0.0266466
SORL1$^{hi}$, CFD$^{hi}$ Neutrophils	antiCD4	IgG	91	0.0473044
COL6A2$^{hi}$ Fibroblasts	Naïve	IgG	61	0.0671088
COL6A2$^{hi}$ Fibroblasts	antiCD4	IgG	71	0.495779
Eosinophils	Naïve	IgG	40	1
Eosinophils	antiCD4	IgG	53.5	0.697825
Tregs	Naïve	IgG	10	0.00621601
Tregs	antiCD4	IgG	15	0.00403637
$T_{EMRA-like}$	Naïve	IgG	0	4.57059e-05
$T_{EMRA-like}$	antiCD4	IgG	65	0.776331
Venous Endothelial cells	Naïve	IgG	51	0.345819
Venous Endothelial cells	antiCD4	IgG	75.5	0.328704
EGFL6$^{hi}$ Fibroblasts	Naïve	IgG	58	0.119201
EGFL6$^{hi}$ Fibroblasts	antiCD4	IgG	59	0.973889

## Sheet: scCODA_aCD4vIgG_CredibleEffect
Cell Type	Final Parameter
FABP4$^{hi}$, MCEMP1$^{hi}$ Alveolar Mφ	TRUE
$T_{Eff-like}$	TRUE
$T_{M-like}$	TRUE
CXCL9$^{hi}$, IDO1$^{hi}$ Mφ	TRUE
Alveolar Type 2 cells	FALSE
THBS1$^{hi}$, FCN1$^{hi}$ Mφ	TRUE
FURIN$^{hi}$ $T_{M-like}$	TRUE
$T_{Naive/CM-like}$	FALSE
pDCs	FALSE
ICAM1$^{hi}$, NBN$^{hi}$ Neutrophils	TRUE
C1QB$^{hi}$, C1QA$^{hi}$ Mφ	FALSE
Plasma cells	FALSE
NK-like	FALSE
cDC 2	FALSE
SORL1$^{hi}$, CFD$^{hi}$ Neutrophils	FALSE
Fibroblasts	FALSE
B cells	FALSE
MMP7$^{hi}$Alveolar Type 2 cells	FALSE
COL6A2$^{hi}$ Fibroblasts	FALSE
T1T17-like	TRUE
Alveolar Type 1 cells	FALSE
CXCL17$^{hi}$Alveolar Type 2 cells	FALSE
$T_{EMRA-like}$	FALSE
GZMK$^{hi}$ $T_{EM/PEX-like}$	TRUE
cDC 1	FALSE
S100A4$^{hi}$, CFP$^{hi}$ Monocytes	FALSE
MCAM$^{hi}$ Endothelial cells	FALSE
Endothelial cells	FALSE
ILC-like	FALSE
Tc17-like	TRUE
THBD$^{hi}$ Endothelial cells	FALSE
LGALS3$^{hi}$, FN1$^{hi}$ Mφ	FALSE
HPGD$^{hi}$ Endothelial cells	FALSE
Eosinophils	FALSE
Tregs	TRUE
EGFL6$^{hi}$ Fibroblasts	FALSE
Proliferating Mast cells	FALSE
LMNA$^{hi}$, IL13$^{hi}$ Mast cells	TRUE
LTBP1$^{hi}$ Fibroblasts	FALSE
DUSP1$^{hi}$, FOS$^{hi}$ Mast cells	FALSE
Lymphatic Endothelial cells	FALSE
Arterial Endothelial cells	FALSE
Venous Endothelial cells	FALSE
Ciliated cells	FALSE

## Sheet: Fisher_Exact_Naive_vs_IgG
Cell Type	P-value	Significance	Comparison
cDC 2	1.66751e-52	significant	Naïve vs IgG
cDC 1	3.15326e-16	significant	Naïve vs IgG
Tc17-like	3.06504e-08	significant	Naïve vs IgG
Fibroblasts	8.52273e-20	significant	Naïve vs IgG
LMNA$^{hi}$, IL13$^{hi}$ Mast cells	4.65896e-108	significant	Naïve vs IgG
NK-like	3.26754e-12	significant	Naïve vs IgG
Alveolar Type 1 cells	1.07634e-06	significant	Naïve vs IgG
Endothelial cells	0.0585777	not significant	Naïve vs IgG
DUSP1$^{hi}$, FOS$^{hi}$ Mast cells	6.67082e-07	significant	Naïve vs IgG
T1T17-like	2.08027e-21	significant	Naïve vs IgG
pDCs	2.19529e-36	significant	Naïve vs IgG
CXCL17$^{hi}$Alveolar Type 2 cells	7.80147e-15	significant	Naïve vs IgG
THBS1$^{hi}$, FCN1$^{hi}$ Mφ	1.49582e-199	significant	Naïve vs IgG
S100A4$^{hi}$, CFP$^{hi}$ Monocytes	0.115076	not significant	Naïve vs IgG
THBD$^{hi}$ Endothelial cells	0.0733327	not significant	Naïve vs IgG
FURIN$^{hi}$ $T_{M-like}$	2.2252e-104	significant	Naïve vs IgG
LTBP1$^{hi}$ Fibroblasts	0.275996	not significant	Naïve vs IgG
MMP7$^{hi}$Alveolar Type 2 cells	6.08157e-25	significant	Naïve vs IgG
Lymphatic Endothelial cells	0.0260479	significant	Naïve vs IgG
Alveolar Type 2 cells	1.76752e-35	significant	Naïve vs IgG
Plasma cells	0.201515	not significant	Naïve vs IgG
$T_{Naive/CM-like}$	1.29512e-06	significant	Naïve vs IgG
$T_{M-like}$	2.38079e-05	significant	Naïve vs IgG
MCAM$^{hi}$ Endothelial cells	0.000161785	significant	Naïve vs IgG
$T_{Eff-like}$	4.33068e-189	significant	Naïve vs IgG
HPGD$^{hi}$ Endothelial cells	9.09439e-09	significant	Naïve vs IgG
CXCL9$^{hi}$, IDO1$^{hi}$ Mφ	1.61543e-75	significant	Naïve vs IgG
Ciliated cells	0.332571	not significant	Naïve vs IgG
Arterial Endothelial cells	0.109754	not significant	Naïve vs IgG
GZMK$^{hi}$ $T_{EM/PEX-like}$	0	significant	Naïve vs IgG
ILC-like	0.0767168	not significant	Naïve vs IgG
ICAM1$^{hi}$, NBN$^{hi}$ Neutrophils	1.1059e-198	significant	Naïve vs IgG
B cells	3.9174e-07	significant	Naïve vs IgG
FABP4$^{hi}$, MCEMP1$^{hi}$ Alveolar Mφ	1.9076e-193	significant	Naïve vs IgG
Proliferating Mast cells	0.000226788	significant	Naïve vs IgG
LGALS3$^{hi}$, FN1$^{hi}$ Mφ	4.39107e-56	significant	Naïve vs IgG
C1QB$^{hi}$, C1QA$^{hi}$ Mφ	1.04168e-10	significant	Naïve vs IgG
SORL1$^{hi}$, CFD$^{hi}$ Neutrophils	3.69574e-34	significant	Naïve vs IgG
COL6A2$^{hi}$ Fibroblasts	0.00188613	significant	Naïve vs IgG
Eosinophils	0.0243128	significant	Naïve vs IgG
Tregs	3.52951e-22	significant	Naïve vs IgG
$T_{EMRA-like}$	1.40242e-295	significant	Naïve vs IgG
Venous Endothelial cells	0.1951	not significant	Naïve vs IgG
EGFL6$^{hi}$ Fibroblasts	0.0358149	significant	Naïve vs IgG

## Sheet: Fisher_Exact_aCD4_vs_IgG
Cell Type	P-value	Significance	Comparison
cDC 2	5.11322e-11	significant	antiCD4 vs IgG
cDC 1	3.02e-06	significant	antiCD4 vs IgG
Tc17-like	8.37018e-44	significant	antiCD4 vs IgG
Fibroblasts	0.00654628	significant	antiCD4 vs IgG
LMNA$^{hi}$, IL13$^{hi}$ Mast cells	5.72585e-48	significant	antiCD4 vs IgG
NK-like	0.0357079	significant	antiCD4 vs IgG
Alveolar Type 1 cells	3.2644e-05	significant	antiCD4 vs IgG
Endothelial cells	0.462807	not significant	antiCD4 vs IgG
DUSP1$^{hi}$, FOS$^{hi}$ Mast cells	3.20219e-05	significant	antiCD4 vs IgG
T1T17-like	2.29844e-134	significant	antiCD4 vs IgG
pDCs	0.505235	not significant	antiCD4 vs IgG
CXCL17$^{hi}$Alveolar Type 2 cells	0.000165005	significant	antiCD4 vs IgG
THBS1$^{hi}$, FCN1$^{hi}$ Mφ	4.28256e-55	significant	antiCD4 vs IgG
S100A4$^{hi}$, CFP$^{hi}$ Monocytes	0.00267415	significant	antiCD4 vs IgG
THBD$^{hi}$ Endothelial cells	0.0255345	significant	antiCD4 vs IgG
FURIN$^{hi}$ $T_{M-like}$	3.93939e-73	significant	antiCD4 vs IgG
LTBP1$^{hi}$ Fibroblasts	0.566185	not significant	antiCD4 vs IgG
MMP7$^{hi}$Alveolar Type 2 cells	9.50755e-06	significant	antiCD4 vs IgG
Lymphatic Endothelial cells	0.047624	significant	antiCD4 vs IgG
Alveolar Type 2 cells	1.5155e-05	significant	antiCD4 vs IgG
Plasma cells	1.26823e-07	significant	antiCD4 vs IgG
$T_{Naive/CM-like}$	8.34937e-05	significant	antiCD4 vs IgG
$T_{M-like}$	3.17049e-150	significant	antiCD4 vs IgG
MCAM$^{hi}$ Endothelial cells	0.163157	not significant	antiCD4 vs IgG
$T_{Eff-like}$	1.44244e-115	significant	antiCD4 vs IgG
HPGD$^{hi}$ Endothelial cells	0.728835	not significant	antiCD4 vs IgG
CXCL9$^{hi}$, IDO1$^{hi}$ Mφ	2.84282e-47	significant	antiCD4 vs IgG
Ciliated cells	0.0179972	significant	antiCD4 vs IgG
Arterial Endothelial cells	0.485791	not significant	antiCD4 vs IgG
GZMK$^{hi}$ $T_{EM/PEX-like}$	1.08399e-118	significant	antiCD4 vs IgG
ILC-like	7.92907e-08	significant	antiCD4 vs IgG
ICAM1$^{hi}$, NBN$^{hi}$ Neutrophils	8.18013e-127	significant	antiCD4 vs IgG
B cells	1.13358e-20	significant	antiCD4 vs IgG
FABP4$^{hi}$, MCEMP1$^{hi}$ Alveolar Mφ	2.72479e-175	significant	antiCD4 vs IgG
Proliferating Mast cells	0.00206416	significant	antiCD4 vs IgG
LGALS3$^{hi}$, FN1$^{hi}$ Mφ	9.5972e-07	significant	antiCD4 vs IgG
C1QB$^{hi}$, C1QA$^{hi}$ Mφ	0.00988161	significant	antiCD4 vs IgG
SORL1$^{hi}$, CFD$^{hi}$ Neutrophils	6.36059e-28	significant	antiCD4 vs IgG
COL6A2$^{hi}$ Fibroblasts	0.00326625	significant	antiCD4 vs IgG
Eosinophils	0.418695	not significant	antiCD4 vs IgG
Tregs	1.44681e-43	significant	antiCD4 vs IgG
$T_{EMRA-like}$	0.691141	not significant	antiCD4 vs IgG
Venous Endothelial cells	1	not significant	antiCD4 vs IgG
EGFL6$^{hi}$ Fibroblasts	0.00635355	significant	antiCD4 vs IgG

## Sheet: Statistics_Summary_Table
Cell Type	Mann-Whitney Naive	Mann-Whitney aCD4	Fishers Naive	Fishers aCD4	scCODA Naive	scCODA aCD4	Significant (2/3 tests) Naive	Significant (2/3 tests) aCD4
cDC 2	TRUE	TRUE	TRUE	TRUE	TRUE	FALSE	TRUE	TRUE
cDC 1	TRUE	FALSE	TRUE	TRUE	FALSE	FALSE	TRUE	FALSE
Tc17-like	FALSE	TRUE	TRUE	TRUE	FALSE	TRUE	FALSE	TRUE
Fibroblasts	TRUE	FALSE	TRUE	TRUE	FALSE	FALSE	TRUE	FALSE
LMNA$^{hi}$, IL13$^{hi}$ Mast cells	TRUE	FALSE	TRUE	TRUE	TRUE	TRUE	TRUE	TRUE
NK-like	FALSE	FALSE	TRUE	TRUE	FALSE	FALSE	FALSE	FALSE
Alveolar Type 1 cells	FALSE	FALSE	TRUE	TRUE	FALSE	FALSE	FALSE	FALSE
Endothelial cells	FALSE	FALSE	FALSE	FALSE	FALSE	FALSE	FALSE	FALSE
DUSP1$^{hi}$, FOS$^{hi}$ Mast cells	TRUE	FALSE	TRUE	TRUE	TRUE	FALSE	TRUE	FALSE
T1T17-like	FALSE	TRUE	TRUE	TRUE	FALSE	TRUE	FALSE	TRUE
pDCs	TRUE	FALSE	TRUE	FALSE	TRUE	FALSE	TRUE	FALSE
CXCL17$^{hi}$Alveolar Type 2 cells	TRUE	FALSE	TRUE	TRUE	TRUE	FALSE	TRUE	FALSE
THBS1$^{hi}$, FCN1$^{hi}$ Mφ	TRUE	TRUE	TRUE	TRUE	TRUE	TRUE	TRUE	TRUE
S100A4$^{hi}$, CFP$^{hi}$ Monocytes	FALSE	FALSE	FALSE	TRUE	FALSE	FALSE	FALSE	FALSE
THBD$^{hi}$ Endothelial cells	FALSE	FALSE	FALSE	TRUE	FALSE	FALSE	FALSE	FALSE
FURIN$^{hi}$ $T_{M-like}$	TRUE	TRUE	TRUE	TRUE	TRUE	TRUE	TRUE	TRUE
LTBP1$^{hi}$ Fibroblasts	FALSE	FALSE	FALSE	FALSE	FALSE	FALSE	FALSE	FALSE
MMP7$^{hi}$Alveolar Type 2 cells	TRUE	FALSE	TRUE	TRUE	FALSE	FALSE	TRUE	FALSE
Lymphatic Endothelial cells	TRUE	FALSE	TRUE	TRUE	FALSE	FALSE	TRUE	FALSE
Alveolar Type 2 cells	TRUE	FALSE	TRUE	TRUE	FALSE	FALSE	TRUE	FALSE
Plasma cells	FALSE	FALSE	FALSE	TRUE	FALSE	FALSE	FALSE	FALSE
$T_{Naive/CM-like}$	FALSE	FALSE	TRUE	TRUE	FALSE	FALSE	FALSE	FALSE
$T_{M-like}$	FALSE	TRUE	TRUE	TRUE	FALSE	TRUE	FALSE	TRUE
MCAM$^{hi}$ Endothelial cells	FALSE	FALSE	TRUE	FALSE	FALSE	FALSE	FALSE	FALSE
$T_{Eff-like}$	TRUE	TRUE	TRUE	TRUE	TRUE	TRUE	TRUE	TRUE
HPGD$^{hi}$ Endothelial cells	TRUE	FALSE	TRUE	FALSE	FALSE	FALSE	TRUE	FALSE
CXCL9$^{hi}$, IDO1$^{hi}$ Mφ	TRUE	FALSE	TRUE	TRUE	TRUE	TRUE	TRUE	TRUE
Ciliated cells	FALSE	FALSE	FALSE	TRUE	FALSE	FALSE	FALSE	FALSE
Arterial Endothelial cells	FALSE	FALSE	FALSE	FALSE	FALSE	FALSE	FALSE	FALSE
GZMK$^{hi}$ $T_{EM/PEX-like}$	TRUE	TRUE	TRUE	TRUE	TRUE	TRUE	TRUE	TRUE
ILC-like	FALSE	FALSE	FALSE	TRUE	FALSE	FALSE	FALSE	FALSE
ICAM1$^{hi}$, NBN$^{hi}$ Neutrophils	TRUE	TRUE	TRUE	TRUE	TRUE	TRUE	TRUE	TRUE
B cells	FALSE	FALSE	TRUE	TRUE	FALSE	FALSE	FALSE	FALSE
FABP4$^{hi}$, MCEMP1$^{hi}$ Alveolar Mφ	TRUE	TRUE	TRUE	TRUE	TRUE	TRUE	TRUE	TRUE
Proliferating Mast cells	FALSE	TRUE	TRUE	TRUE	FALSE	FALSE	FALSE	TRUE
LGALS3$^{hi}$, FN1$^{hi}$ Mφ	TRUE	TRUE	TRUE	TRUE	TRUE	FALSE	TRUE	TRUE
C1QB$^{hi}$, C1QA$^{hi}$ Mφ	FALSE	FALSE	TRUE	TRUE	TRUE	FALSE	TRUE	FALSE
SORL1$^{hi}$, CFD$^{hi}$ Neutrophils	TRUE	TRUE	TRUE	TRUE	FALSE	FALSE	TRUE	TRUE
COL6A2$^{hi}$ Fibroblasts	FALSE	FALSE	TRUE	TRUE	FALSE	FALSE	FALSE	FALSE
Eosinophils	FALSE	FALSE	TRUE	FALSE	FALSE	FALSE	FALSE	FALSE
Tregs	TRUE	TRUE	TRUE	TRUE	FALSE	TRUE	TRUE	TRUE
$T_{EMRA-like}$	TRUE	FALSE	TRUE	FALSE	TRUE	FALSE	TRUE	FALSE
Venous Endothelial cells	FALSE	FALSE	FALSE	FALSE	FALSE	FALSE	FALSE	FALSE
EGFL6$^{hi}$ Fibroblasts	FALSE	FALSE	TRUE	TRUE	FALSE	FALSE	FALSE	FALSE
