# Supplementary material for: CD4+ T cells re-wire granuloma cellularity and regulatory networks to promote immunomodulation following Mtb reinfection
Source: Immunity. 2024 Oct 8;57(10):2380–2398.e6. doi: 10.1016/j.immuni.2024.08.002 (PMC11466276; doi:10.1016/j.immuni.2024.08.002)
Supplement: Table S6. Statistics and Hallmark gene set information, related to Figures 4, 5, 6, S3, and S4 [file mmc7.xlsx]

## Sheet: Monocyte-derived_aCD4vsIgG
Gene	P_Value		Gene	P_Value
CXCL8	0.0201368		IL6	0.438578
CXCL9	0.000994649		IL10	0.897279
CXCL10	0.00367561		IL13	0.15558
CXCL11	0.00298491		IL15	0.0813611
CXCL12	0.477675		IL18	0.651378
IL2RA	0.220031		IL27	0.137638
CSF2RB	0.00367561		IL6ST	0.438578
TNF	0.27249		IL1R2	0.401387
CCR7	0.146399		LYST	0.245278
CD5L	1		IRF8	0.477675
CCL3	0.948533		TLR5	0.897279
IL1A	0.605577		TLR2	0.0238684
IL1B	0.106583		TLR4	0.00367561
VEGFA	0.00194577		TLR6	0.561276
TGFBI	0.0388671		TLR7	0.245278
ISG15	0.137638		TLR8	0.3017
ISG20	0.605577		NOD1	0.0707011
MX1	0.438578		COCH	0.00241465
IFIT3	0.651378		SLC11A1	0.15558
SLAMF7	0.0201368		SERPINB9	0.00550935
CD40	0.00982327		NOD2	0.106583
IDO1	0.00298491		BCL3	0.0141714
CD80	0.0281858		GSDMD	0.0707011
SLAMF8	0.00367561		PPARG	0.00670628
CARD16	0.0528075		FABP4	0.0281858
CD274	0.00670628		CD36	0.0707011
			RETN	0.00813202
			SLC1A5	0.00813202
			CMBL	0.0045087
			DHRS7	0.00124883
			PDLIM1	0.00982327
			HMOX2	0.00298491
			CAT	0.0612146
			SOD1	0.000789113
			GSR	0.27249
			TXN	0.00367561
			MGST1	0.0612146

## Sheet: Monoctye-derived_NaivevIgG
Gene	P_Value		Gene	P_Value
CXCL8	0.374259		IL6	0.155132
CXCL9	0.000379285		IL10	0.00101068
CXCL10	0.000379285		IL13	0.0913739
CXCL11	0.000734441		IL15	0.286321
CXCL12	0.000734441		IL18	0.155132
IL2RA	0.78981		IL27	0.000379285
CSF2RB	0.000379285		IL6ST	1
TNF	0.0263301		IL1R2	0.0755606
CCR7	0.0329694		LYST	0.00997434
CD5L	0.533964		IRF8	0.0208793
CCL3	0.858955		TLR5	0.722283
IL1A	0.0263301		TLR2	0.000379285
IL1B	0.00187194		TLR4	0.00138056
VEGFA	0.000379285		TLR6	0.00768579
TGFBI	0.0128512		TLR7	0.0506124
ISG15	0.00138056		TLR8	0.0128512
ISG20	0.000379285		NOD1	0.000379285
MX1	0.00446526		COCH	0.593955
IFIT3	0.0164393		SLC11A1	0.0329694
SLAMF7	0.000379285		SERPINB9	0.000379285
CD40	0.000379285		NOD2	0.182602
IDO1	0.000379285		BCL3	0.000734441
CD80	0.00187194		GSDMD	0.000734441
SLAMF8	0.000379285		PPARG	0.00768579
CARD16	0.000379285		FABP4	0.000529757
CD274	0.000379285		CD36	0.0208793
			RETN	0.000734441
			SLC1A5	0.000734441
			CMBL	0.00446526
			DHRS7	0.00446526
			PDLIM1	0.00768579
			HMOX2	0.00587959
			CAT	0.000379285
			SOD1	0.000379285
			GSR	0.477197
			TXN	0.00251959
			MGST1	0.130919

## Sheet: Mastcell_aCD4vIgG
Gene	P_Value		Gene	P_Value
IL2RA	0.00194577		ARL4C	0.796253
IL4R	0.0281858		SAMSN1	0.366157
IL5	0.0118211		FOSL2	0.196706
IL5RA	0.0612146		FOSB	0.401387
IL6R	0.948533		RAB20	0.000994649
IL10RB	0.220031		MLPH	0.0141714
IL13	0.796253		MMP25	0.00550935
IL17RB	0.208132		NR4A2	0.366157
TNFRSF1B	0.175244		IRF1	0.796253
CCL5	0.27249		SLAMF1	0.0169247
CCL1	0.651378		STAT1	0.796253
CXCL16	0.0141714		STAT3	0.477675
HDC	0.175244		B2M	0.0388671
PTGS1	0.00982327		IL2RA	0.00194577
PTGS2	0.196706
VEGFA	0.438578
TGFB1	0.137638
MS4A2	0.3017
CMA1	0.0707011
GATA2	0.0612146
GPR183	0.00550935
CD9	0.0169247
CD38	0.518605
CD48	0.106583
CD53	0.0453879
CD274	0.796253

## Sheet: Mastcell_NaivevIgG
Gene	P_Value		Gene	P_Value
IL2RA	0.0356919		ARL4C	0.00457444
IL4R	0.344562		SAMSN1	0.00162919
IL5	0.00162919		FOSL2	0.00077753
IL5RA	0.00077753		FOSB	0.0356919
IL6R	0.0157143		RAB20	0.00232209
IL10RB	0.00865154		MLPH	0.141482
IL13	0.0459994		MMP25	0.00457444
IL17RB	0.0459994		NR4A2	0.0032759
TNFRSF1B	0.00162919		IRF1	0.528612
CCL5	0.00077753		SLAMF1	0.430897
CCL1	0.674424		STAT1	0.00232209
CXCL16	0.0117187		STAT3	0.141482
HDC	0.00162919		B2M	0.141482
PTGS1	0.0208626		IL2RA	0.0356919
PTGS2	0.0587074
VEGFA	0.115184
TGFB1	0.0117187
MS4A2	0.00865154
CMA1	0.247996
GATA2	0.115184
GPR183	0.207578
CD9	0.0742034
CD38	0.0356919
CD48	0.00632295
CD53	0.0032759
CD274	0.115184

## Sheet: TNKcell_aCD4vIgG
Gene	P_Value		Gene	P_Value
CD4	0.000107511		CD2	0.651378
CD8A	0.000181197		CD28	0.245278
CD8B	0.00013985		ICOS	0.477675
GZMA	0.196706		CD5	0.0612146
GZMB	0.0388671		CD6	0.175244
GZMH	0.948533		BCL3	0.0201368
GZMK	0.000490879		NFKBIZ	0.0045087
PRF1	0.0201368		ISG15	0.0141714
RORA	0.00124883		MX1	0.0281858
RORC	0.000789113		IFI27	0.401387
HIF1A	0.0118211		CD274	0.175244
BHLHE40	0.000107511		SATB1	0.00124883
BATF3	0.0201368		TGFB1	0.245278
TCF7	0.0141714		IRF2BP2	0.0141714
LEF1	0.00241465		IL7R	0.196706
EOMES	0.897279		TGFBR2	0.00982327
TBX21	0.746886		FOSL2	0.000490879
ZEB2	0.137638		CLEC12A	0.0118211
KLF3	0.121335		KLRG1	0.03316
GATA3	0.27249		KLRB1	0.796253
FOXP3	0.0201368		NKG7	0.0238684
ZNF683	0.000994649		CCR5	0.605577
CXCR3	0.651378		CX3CR1	0.0201368
CXCR4	0.137638		SMAD7	0.518605
CXCR6	0.175244		IRF2	0.477675
IFNG	0.897279		ORAI1	0.0707011
TNF	0.175244		GNLY	0.477675
IL10	0.00550935		FURIN	0.00194577
IL21	0.651378		CD40LG	0.000994649
IL26	0.196706
ENTPD1	0.000789113
CTLA4	0.948533
LAG3	0.0045087
HAVCR2	0.366157
CD38	0.0238684
TOX2	0.00298491
CD244	0.0201368
TOX	0.000107511
TIGIT	0.0045087
PDCD1	0.000107511
CD160	0.15558
LAIR2	0.561276

## Sheet: TNKcell_NaivevIgG
Gene	P_Value		Gene	P_Value
CD4	0.00336649		CD2	0.00768579
CD8A	0.0913739		CD28	0.423901
CD8B	0.593955		ICOS	0.00997434
GZMA	0.00187194		CD5	0.477197
GZMB	0.000379285		CD6	0.533964
GZMH	0.286321		BCL3	0.00768579
GZMK	0.000529757		NFKBIZ	0.0263301
PRF1	0.0263301		ISG15	0.000379285
RORA	0.00187194		MX1	0.00251959
RORC	0.0409927		IFI27	0.328383
HIF1A	0.00187194		CD274	0.78981
BHLHE40	0.000379285		SATB1	0.000379285
BATF3	0.000734441		TGFB1	0.477197
TCF7	0.423901		IRF2BP2	0.00446526
LEF1	0.0913739		IL7R	0.593955
EOMES	0.109745		TGFBR2	0.423901
TBX21	0.423901		FOSL2	0.248058
ZEB2	0.000379285		CLEC12A	0.000379285
KLF3	0.00587959		KLRG1	0.000379285
GATA3	0.0913739		KLRB1	0.0208793
FOXP3	0.656853		NKG7	0.0329694
ZNF683	0.0128512		CCR5	0.286321
CXCR3	0.00768579		CX3CR1	0.00768579
CXCR4	0.00587959		SMAD7	0.0329694
CXCR6	0.858955		IRF2	0.286321
IFNG	0.929199		ORAI1	0.00997434
TNF	0.78981		GNLY	0.0128512
IL10	0.00187194		FURIN	0.000379285
IL21	0.0409927		CD40LG	0.00251959
IL26	0.722283
ENTPD1	0.000379285
CTLA4	0.00101068
LAG3	0.000379285
HAVCR2	0.374259
CD38	0.000379285
TOX2	0.00138056
CD244	0.328383
TOX	0.000379285
TIGIT	0.000734441
PDCD1	0.000379285
CD160	0.656853
LAIR2	0.0263301

## Sheet: Neutrophils_aCD4vIgG
Gene	P_Value
CXCL8	0.477197
CXCL9	0.00187194
CXCL10	0.000529757
CXCL11	0.000379285
CXCL16	0.0208793
IL1R1	0.000379285
IL1R2	0.0128512
CXCR1	0.0506124
CXCR2	0.00587959
CXCR4	0.0208793
CCL3	0.286321
SERPINB1	0.000379285
TNF	0.00251959
IL6R	0.328383
CASP1	0.0506124
NFAM1	0.000734441
IFNGR1	0.00446526
NLRP3	0.0208793
STAT1	0.00446526
STAT3	0.00587959
NFKBIA	0.000734441
FCGR2B	0.213524
CD177	0.0620555
LTF	0.533964
MMP9	0.248058
PADI4	0.286321
CD63	0.423901
LAMP2	0.0164393

## Sheet: Neutrophils_NaivevIgG
Gene	P_Value
CXCL8	0.945585
CXCL9	0.00570589
CXCL10	0.00133726
CXCL11	0.000824709
CXCL16	0.0127308
IL1R1	0.00022814
IL1R2	0.0477802
CXCR1	0.0559961
CXCR2	0.014007
CXCR4	0.016902
CCL3	0.632816
SERPINB1	0.0343598
TNF	0.00513649
IL6R	0.00133726
CASP1	0.124617
NFAM1	0.00513649
IFNGR1	0.0559961
NLRP3	0.0653562
STAT1	0.00169174
STAT3	0.0289567
NFKBIA	0.00213089
FCGR2B	0.219243
CD177	0.172238
LTF	0.14226
MMP9	0.305937
PADI4	0.305937
CD63	0.837762
LAMP2	0.00777143

## Sheet: Hallmark_aCD4vsIgG
Name	Term	ES	NES	NOM p-val	FDR q-val	FWER p-val	Tag %	Gene %	Lead_genes
gsea	TNF-alpha Signaling via NF-kB	-0.712177	-3.11935	0	0	0	109/193	0.1245	VEGFA;NINJ1;AREG;LITAF;SPHK1;SOD2;MARCKS;CXCL11;ICAM1;DRAM1;EHD1;TAP1;PDE4B;NR4A3;CXCL10;SOCS3;SLC2A3;IRF1;FOSL2;CDKN1A;DUSP2;BCL3;REL;KDM6B;TNFAIP3;PNRC1;FOSB;PER1;SIK1;G0S2;B4GALT1;CCND1;TNIP1;TRAF1;ZFP36;RELA;TNIP2;MCL1;TNFAIP2;PFKFB3;IFNGR2;ABCA1;ETS2;B4GALT5;RNF19B;NFIL3;CD80;NAMPT;IL1B;CFLAR;GEM;PPP1R15A;RELB;RIPK2;GCH1;BTG1;NFKB2;NR4A2;NFKBIE;EGR3;NFKB1;TNFAIP6;GADD45B;NR4A1;PLAUR;BCL6;GPR…
gsea	Interferon Gamma Response	-0.701117	-3.11475	0	0	0	99/183	0.1095	CXCL9;PSMB8;IDO1;IL18BP;SOD2;PTPN1;SECTM1;CXCL11;SERPING1;PTPN2;ICAM1;SLAMF7;ST8SIA4;PSMB10;IL4R;APOL6;TAP1;STAT1;PDE4B;CXCL10;UBE2L6;SOCS3;IRF1;CDKN1A;PSME2;BANK1;HIF1A;IL10RA;LAP3;TNFAIP3;PELI1;STAT3;FCGR1A;CSF2RB;CD40;FAS;FGL2;CMKLR1;SP110;IFI30;MYD88;TNFAIP2;SAMD9L;LCP2;ST3GAL5;NAMPT;CD38;RIPK2;VCAM1;JAK2;GCH1;BTG1;TNFSF10;SLC25A28;IRF7;CD274;ADAR;NFKB1;TNFAIP6;PIM1;RNF213;DHX58;RBCK1;MTHFD2;…
gsea	Inflammatory Response	-0.581927	-2.83094	0	0	0	79/193	0.1057	CXCL9;SPHK1;CXCL11;ICAM1;TIMP1;CSF3R;IL4R;PDE4B;CXCL10;SCN1B;IRF1;CDKN1A;HIF1A;IL10RA;OSM;RNF144B;CD40;CMKLR1;SEMA4D;RELA;EBI3;LCP2;SCARF1;IFNGR2;ABCA1;LYN;KCNJ2;NAMPT;IL1B;RIPK2;GCH1;SLC1A2;TNFSF10;SLC31A2;IRF7;NFKB1;IFNAR1;TNFAIP6;TNFRSF1B;PLAUR;GPR183;MEFV;PTGIR;ADGRE1;P2RX7;CD82;MXD1;IL1R1;CHST2;GPR132;EREG;HBEGF;CD48;TLR2;NLRP3;LDLR;P2RY2;ATP2B1;ICOSLG;IL18;LAMP3;PIK3R5;NFKBIA;NOD2;ATP2A2;BT…
gsea	IL-6/JAK/STAT3 Signaling	-0.663315	-2.80404	0	0	0	39/80	0.1284	CXCL9;PTPN1;CXCL11;PTPN2;CSF3R;IL4R;STAT1;CXCL10;SOCS3;IL13RA1;IRF1;IL2RA;STAT3;CSF2RB;FAS;GRB2;EBI3;MYD88;IFNGR2;IL1B;CD38;IFNAR1;PIM1;TNFRSF1B;ITGA4;CBL;TNFRSF21;IL1R1;TLR2;STAT2;TGFB1;PIK3R5;LTBR;IL6;IL15RA;TNFRSF1A;IL6ST;CCR1;TYK2
gsea	Allograft Rejection	-0.558639	-2.75282	0	0	0	70/170	0.1455	CXCL9;ICAM1;ST8SIA4;TIMP1;PSMB10;IL4R;TAP1;STAT1;IL2RA;HIF1A;BCL3;EIF4G3;CD4;CD40;IL16;HCLS1;FAS;EIF3D;CCR2;LCP2;IFNGR2;LYN;CCR5;CD80;GPR65;IL1B;RIPK2;JAK2;CCND2;IRF7;CSK;TAP2;ITGB2;IFNAR2;CD74;CCL19;EREG;CD86;TLR2;WAS;NLRP3;MMP9;EIF3A;ICOSLG;DEGS1;TGFB1;IL18;EIF5A;UBE2D1;FCGR2B;C2;TPD52;ITGAL;IKBKB;IL6;LY86;TGFB2;INHBA;TAPBP;LY75;ABCE1;PTPN6;MTIF2;CCR1;HDAC9;TRAF2;BCAT1;STAB1;ACHE;AKT1
gsea	G2-M Checkpoint	-0.562815	-2.59161	0	0.000296707	0.001	69/185	0.1708	MARCKS;CUL1;SLC7A5;LMNB1;HIF1A;BCL3;TLE3;EZH2;ILF3;CCNT1;CCND1;CDKN1B;G3BP1;NOLC1;TMPO;HMGA1;HNRNPD;TOP1;MAPK14;E2F4;STAG1;LBR;E2F3;ABL1;CCNF;CUL3;UPF1;NUMA1;FOXN3;TGFB1;TACC3;RAD21;GSPT1;KPNB1;SMC1A;NASP;KIF5B;SS18;MCM2;DR1;SMAD3;SFPQ;HNRNPU;PML;SUV39H1;DDX39A;SLC7A1;RBL1;ATF5;EWSR1;XPO1;CDC25B;NUP98;BUB1;KIF20B;ODF2;DBF4;PRPF4B;YTHDC1;MTF2;SMARCC1;PRMT5;PURA;KIF22;ORC6;PDS5B;SYNCRIP;HMMR;CUL5
gsea	KRAS Signaling Up	-0.488316	-2.53326	0	0.00025432	0.001	71/185	0.2162	PSMB8;LAT2;F13A1;TMEM176B;CXCL10;TMEM176A;SCN1B;IL10RA;EPB41L3;TNFAIP3;G0S2;TRAF1;NIN;CMKLR1;MAP3K1;SATB1;ADAMDEC1;IL1B;PPP1R15A;LCP1;CCND2;TNFRSF1B;GYPC;DOCK2;GPRC5B;PLAUR;ITGB2;CBL;ST6GAL1;BIRC3;EREG;HBEGF;IKZF1;TLR8;ETV5;MMP9;ADAM8;GFPT2;AKT2;STRN;EPHB2;ERO1A;USP12;RBM4;INHBA;PDCD1LG2;CLEC4A;LAPTM5;KLF4;IL33;CFH;PRDM1;ADGRA2;HDAC9;PTGS2;BTBD3;RABGAP1L;ALDH1A2;TRIB1;ALDH1A3;IRF8;IL1RL2;PLAU;ANG…
gsea	mTORC1 Signaling	-0.522016	-2.50274	0	0.00022253	0.001	91/186	0.1923	PPA1;SLC7A5;INSIG1;SLC2A3;PFKL;CDKN1A;FGL2;ACSL3;IFI30;CALR;NFIL3;CTSC;NAMPT;PPP1R15A;SERP1;CORO1A;ADD3;TFRC;SKAP2;GPI;HSPA4;PSMD13;ITGB2;MTHFD2;SLA;HSPA9;SSR1;SDF2L1;USO1;DDIT4;EDEM1;LDLR;CCNF;SHMT2;CANX;VLDLR;ACLY;MAP2K3;ENO1;ETF1;SLC2A1;M6PR;HSPA5;RPN1;GSK3B;ATP2A2;BTG2;HSP90B1;CCT6A;TRIB3;NUP205;DHCR24;ERO1A;PSME3;MCM2;TBK1;DAPP1;GLA;ACACA;DDX39A;G6PD;STARD4;ADIPOR2;IMMT;NFYC;IDI1;HMGCS1;FKBP…
gsea	UV Response Up	-0.508801	-2.44506	0	0.000197805	0.001	67/144	0.2262	SOD2;ICAM1;TAP1;BCL2L11;IRF1;FOSB;CREG1;LYN;ACAA1;GCH1;BTG1;CNP;TFRC;BID;NR4A1;JUNB;PPIF;STARD3;ARRB2;DDX21;CASP3;NXF1;NUP58;AGO2;MARK2;KLHDC3;HTR7;GRINA;PSMC3;NFKBIA;RPN1;BTG2;CDK2;IL6;CDC5L;HNRNPU;RASGRP1;CHRNA5;PPT1;IL6ST;RFC4;FOS;ASNS;NAT1;TUBA4A;ALAS1;PDAP1;HSPA13;DLG4;GLS;FEN1;RAB27A;SIGMAR1;PRKCD;PRKACA;RRAD;CDO1;DNAJB1;SHOX2;PRPF3;DGAT1;STK25;CHKA;BAK1;YKT6;AQP3;WIZ
gsea	Unfolded Protein Response	-0.538863	-2.36353	0	0.000178024	0.001	60/106	0.2235	VEGFA;SLC7A5;PDIA6;HYOU1;SRPRA;CALR;NABP1;EIF4G1;SERP1;NOLC1;HERPUD1;MTHFD2;DNAJC3;EEF2;TTC37;HSPA9;SSR1;FUS;DDIT4;EDEM1;GOSR2;WIPI1;PDIA5;DCP1A;CXXC1;EDC4;KDELR3;HSPA5;HSP90B1;DCP2;ERO1A;KIF5B;ARFGAP1;EIF4A3;ALDH18A1;TSPYL2;NFYA;ATF6;EXOSC10;YIF1A;ASNS;KHSRP;DCTN1;CNOT6;XBP1;TATDN2;PARN;CNOT4;LSM1;EIF2AK3;SPCS3;GEMIN4;LSM4;SEC31A;EXOSC1;ZBTB17;STC2;SPCS1;CNOT2;NOP14
gsea	heme Metabolism	-0.461791	-2.3557	0	0.00016184	0.001	83/180	0.27	C3;ELL2;LPIN2;KDM7A;KEL;BMP2K;LRP10;MFHAS1;GYPC;TFRC;SEC14L1;FBXO34;KLF3;KHNYN;TOP1;ACKR1;MPP1;UROS;GAPVD1;SLC22A4;BNIP3L;PICALM;SLC25A37;DCAF11;EPB41;RBM5;FBXO7;MARK3;MAP2K3;SLC2A1;HDGF;BTG2;TNRC6B;TFDP2;CLCN3;FOXO3;PGLS;MOCOS;HEBP1;MKRN1;SIDT2;SLC11A2;ICAM4;YPEL5;ARL2BP;ATP6V0A1;GLRX5;ASNS;NFE2L1;SLC6A9;XPO7;ADD1;RAD23A;NR3C1;TRAK2;ALDH1L1;NARF;DCAF10;NNT;RNF19A;RNF123;SPTB;UBAC1;FBXO9;HMBS;CCD…
gsea	Interferon Alpha Response	-0.572332	-2.35305	0	0.000148354	0.001	48/88	0.1751	PSMB8;CXCL11;IL4R;TAP1;CXCL10;UBE2L6;IRF1;PSME2;LAP3;SP110;IFI30;SAMD9L;RIPK2;SLC25A28;CNP;IRF7;ADAR;LPAR6;NUB1;DHX58;TRIM14;MX1;CD74;EPSTI1;BATF2;PARP14;STAT2;PSMB9;ISG20;MOV10;LAMP3;IFIH1;ISG15;RNF31;TRAFD1;IRF2;CASP1;TMEM140;TRIM26;PARP9;C1S;TRIM25;CMTR1;NMI;ELF1;TRIM21;IL7;CCRL2
gsea	PI3K/AKT/mTOR Signaling	-0.517497	-2.30789	0	0.000136942	0.001	43/100	0.1823	CDKN1A;CDKN1B;ITPR2;GRB2;MYD88;PTEN;CALR;CLTC;MAPKAP1;ATF1;SLA;CSNK2B;NOD1;VAV3;STAT2;TSC2;MKNK2;MAP2K3;SLC2A1;GSK3B;CDK2;HSP90B1;TRIB3;RPTOR;PRKAR2A;TBK1;DAPP1;ACACA;TNFRSF1A;RALB;PPP1CA;PDK1;TRAF2;GNA14;AP2M1;ACTR3;AKT1;RAC1;PIKFYVE;ARHGDIA;ECSIT;PTPN11;RIT1
gsea	Mitotic Spindle	-0.466135	-2.28051	0	0.00012716	0.001	78/194	0.2039	MARCKS;BCL2L11;LMNB1;MYO9B;PREX1;NIN;SSH2;EPB41L2;ARHGAP4;WASF2;PXN;KIF3B;RHOT2;DOCK2;CSNK1D;NF1;AKAP13;TUBGCP2;ABL1;MAP3K11;ABR;EPB41;TAOK2;ARHGAP29;LRPPRC;NUMA1;HOOK3;BIN1;RALBP1;ARHGEF11;TSC1;SMC1A;CD2AP;ARHGEF7;KIF5B;DYNLL2;CKAP5;CLIP1;MYO1E;PCM1;TLK1;ARHGAP5;DOCK4;CAPZB;RICTOR;STK38L;TBCD;ARFIP2;CLASP1;PLEKHG2;MYH9;FARP1;BUB1;RABGAP1;TUBGCP6;ARHGEF2;KLC1;KIF20B;TUBA4A;FSCN1;CEP57;ARHGDIA;KIF…
gsea	Protein Secretion	-0.526801	-2.23154	0	0.000118683	0.001	48/92	0.2058	ABCA1;CTSC;LMAN1;SNAP23;COPB2;STX16;CLTC;ARFGEF2;GBF1;USO1;RER1;GOSR2;AP2B1;ATP1A1;COPE;RAB5A;ADAM10;TMED10;SEC24D;M6PR;ARFGAP3;VPS4B;CLCN3;IGF2R;GALC;RAB22A;TPD52;COPB1;MON2;ARCN1;AP3B1;TMED2;GLA;AP1G1;PPT1;STX7;PAM;AP2M1;ICA1;RAB14;SEC22B;VAMP7;ARFGEF1;SEC31A;NAPA;ERGIC3;SCAMP3;SCAMP1
gsea	Complement	-0.433407	-2.21704	0	0.00022253	0.002	87/191	0.2291	C3;SERPING1;TIMP1;EHD1;ERAP2;SERPINA1;CTSH;CALM3;IRF1;FCN1;LAP3;TNFAIP3;ITGAM;DOCK10;GRB2;LCP2;LYN;CTSC;JAK2;IRF7;ADAM9;PIM1;PLAUR;CD46;VCPIP1;USP8;CTSL;ATOX1;GNB4;WAS;CASP3;PSMB9;PREP;PLEK;STX4;CP;MSRB1;PDP1;PIK3R5;HSPA5;RHOG;CASP9;SRC;TFPI2;C2;GNG2;MAFF;IL6;CSRP1;PPP4C;DOCK4;RASGRP1;APOBEC3F;USP16;COL4A2;IRF2;PIK3CA;CASP1;GNAI2;CFH;RBSN;CASP10;DUSP5;SIRT6;CDH13;PIK3CG;GNAI3;S100A9;C1QA;KIF2A;C1…
gsea	Apoptosis	-0.446962	-2.18784	0	0.000418881	0.003	65/156	0.209	SOD2;TIMP1;TAP1;BCL2L11;IRF1;CDKN1A;CYLD;CCND1;CDKN1B;FAS;RELA;MCL1;CREBBP;DPYD;SATB1;IL1B;CFLAR;CD38;PLCB2;GCH1;PEA15;CCND2;TNFSF10;EGR3;GADD45B;BID;RHOT2;PTK2;DNAJC3;PAK1;BNIP3L;BIRC3;EREG;CASP3;ISG20;PMAIP1;IL18;BMF;ETF1;DIABLO;BTG2;CDK2;CASP9;IGF2R;IL6;TGFB2;SMAD7;CASP1;PPT1;CDC25B;GNA15;ADD1;HGF;MADD;DAP3;TSPO;GADD45A;F2R;ERBB3;IER3;DAP;IL1A;IFNB1;SLC20A1;CD44
gsea	Hypoxia	-0.457729	-2.18353	0	0.00039561	0.003	82/178	0.224	VEGFA;PLAC8;SLC2A3;FOSL2;PFKL;CDKN1A;TNFAIP3;PNRC1;CDKN1B;ZFP36;PFKFB3;MAP3K1;NFIL3;PPP1R15A;BTG1;SIAH2;TGFBI;PIM1;TGM2;GPI;PLAUR;BCL2;HEXA;BNIP3L;CHST2;SDC3;ISG20;DDIT4;KLF7;VLDLR;RBPJ;CP;KDELR3;ENO1;NEDD4L;SLC2A5;SLC2A1;HSPA5;EXT1;NDRG1;FOXO3;ERO1A;TPD52;HS3ST1;MAFF;IL6;CCNG2;HDLBP;SDC4;AMPD3;NOCT;FOS;WSB1;MYH9;PDK1;AK4;PAM;ZNF292;JMJD6;NR3C1;SLC6A6;HK1;GPC3;DPYSL4;SCARB1;EDN2;B3GALT6;TIPARP;IE…
gsea	IL-2/STAT5 Signaling	-0.428601	-2.16892	0	0.000374788	0.003	72/192	0.2515	IL4R;SLC39A8;CXCL10;SLC2A3;IL2RA;IL10RA;CKAP4;DHRS3;FGL2;TRAF1;BATF;HUWE1;NFIL3;HIPK2;GPR65;CCND2;TNFSF10;CD81;PIM1;GADD45B;TNFRSF1B;TGM2;TNFRSF4;ST3GAL4;BCL2;CYFIP1;MXD1;GABARAPL1;TNFRSF21;LRRC8C;RHOH;NFKBIZ;CD48;CD86;CASP3;CTSZ;TTC39B;NDRG1;PRAF2;CD83;IGF2R;SYNGR2;SPRED2;MAFF;FAM126B;MYO1E;PTGER2;IKZF4;IGF1R;DENND5A;BMPR2;DCPS;PHLDA1;MAPKAPK2;RABGAP1L;XBP1;POU2F1;SOCS1;IRF8;ENPP1;IL10;HK2;TLR7;…
gsea	Apical Junction	-0.443162	-2.15857	0	0.000356049	0.003	69/178	0.2754	ICAM1;INSIG1;SYK;CNN2;B4GALT1;ARHGEF6;TRAF1;INPPL1;EPB41L2;PTEN;VCAM1;CD274;ADAM9;TGFBI;SKAP2;PTK2;PBX2;FBN1;NF1;MAPK14;EXOC4;GTF2F1;SDC3;CD86;VCAN;EVL;MMP9;TAOK2;STX4;AKT2;PIK3CB;TSC1;NF2;SRC;SIRPA;ICAM4;ALOX15B;AKT3;TSPAN4;TIAL1;GAMT;MVD;ZYX;GNAI2;MYH9;IKBKG;VAV2;ICAM2;FSCN1;COL17A1;BMP1;ITGB1;MYL9;DLG1;NLGN3;PARVA;NLGN2;DSC3;COL9A1;TNFRSF11B;CLDN11;MPZL1;SHROOM2;CDH11;TUBG1;MMP2;PARD6G;ADAM15;…
gsea	Estrogen Response Early	-0.416952	-2.1408	0	0.000423867	0.004	68/184	0.243	AREG;SLC7A5;AFF1;MYOF;MED13L;B4GALT1;CCND1;DHRS3;FKBP5;ABCA3;RHOBTB3;SLC26A2;JAK2;SIAH2;EGR3;ADD3;TGM2;RAB31;PAPSS2;CXCL12;BCL2;PPIF;ABAT;KDM4B;UGCG;P2RY2;PMAIP1;GAB2;FASN;SLC2A1;KLF10;CBFA2T3;RASGRP1;AMFR;IGF1R;GLA;ISG20L2;RRP12;KLF4;IL6ST;FOS;FARP1;OLFML3;BAG1;TGIF2;TPD52L1;CANT1;XBP1;ELF1;NXT1;SCARB1;PTGES;SLC19A2;FOXC1;TMPRSS3;TIPARP;UNC119;DLC1;KRT15;NCOR2;CD44;MYBBP1A;STC2;SLC9A3R1;AQP3;NPY…
gsea	Myc Targets V1	-0.466659	-2.116	0.00230947	0.000566441	0.005	73/174	0.2083	CUL1;FBL;EIF3D;TUFM;G3BP1;SF3A1;EIF4H;SLC25A3;APEX1;NOLC1;SF3B3;NAP1L1;FAM120A;HNRNPD;STARD7;XRCC6;DDX21;EIF3B;CANX;HNRNPR;PABPC4;SNRPA;ETF1;RNPS1;HDGF;GSPT1;KPNB1;CDK2;U2AF1;PA2G4;TRIM28;IMPDH2;DHX15;CCT3;MCM2;NCBP1;CCT7;RUVBL2;SNRPA1;RRM1;HNRNPU;PSMD1;TXNL4A;PSMB3;ABCE1;HNRNPA3;XPO1;RFC4;NDUFAB1;PRPF31;PCBP1;PSMA4;EIF2S2;PPM1G;MRPL9;PWP1;SMARCC1;EIF1AX;CAD;MCM4;C1QBP;SYNCRIP;CCT5;CCT4;SERBP1;UB…
gsea	Estrogen Response Late	-0.404147	-2.10439	0	0.000541813	0.005	69/182	0.289	AREG;SERPINA1;SLC7A5;DUSP2;AFF1;MYOF;CCND1;JAK1;ZFP36;IDH2;BATF;FKBP5;ABCA3;IMPA2;SLC26A2;JAK2;SIAH2;EGR3;ADD3;RAB31;PAPSS2;CXCL12;BCL2;SNX10;PPIF;NAB2;ISG20;TSTA3;SERPINA5;ASS1;TFPI2;AMFR;GLA;PTPN6;ETFB;KLF4;ALDH3A2;IL6ST;FOS;FARP1;MEST;BAG1;UGDH;S100A9;TPD52L1;XBP1;NXT1;SCARB1;ACOX2;PTGES;FOXC1;TMPRSS3;CDC20;CKB;NCOR2;LSR;CD44;SLC9A3R1;NPY1R;IGSF1;TFF3;FGFR3;DLG5;PKP3;TOP2A;SERPINA3;SLC2A8;NMU;…
gsea	Androgen Response	-0.447132	-2.05501	0	0.000964299	0.009	38/91	0.203	ELL2;INSIG1;B4GALT1;CCND1;ACSL3;XRCC5;FKBP5;LMAN1;SLC26A2;STEAP4;ELK4;NKX3-1;PIAS1;XRCC6;SRF;CDK6;SEC24D;SLC38A2;NDRG1;PA2G4;DHCR24;TPD52;ARID5B;MAF;HERC3;ADRM1;RRP12;UBE2I;IDI1;HMGCS1;GNAI3;AKT1;FADS1;TSC22D1;ALDH1A3;SPCS3;ZMIZ1;TNFAIP8
gsea	p53 Pathway	-0.406662	-2.02548	0	0.00142419	0.012	79/182	0.2293	NINJ1;SPHK1;DRAM1;TAP1;CDKN1A;FAS;RALGDS;CSRNP2;IFI30;SEC61A1;RNF19B;ZFP36L1;PPP1R15A;CCND2;BTG1;CD81;DNTTIP2;SP1;CCNK;CD82;MXD1;ABAT;IRAK1;GM2A;RAP2B;ZMAT3;HBEGF;DDIT4;PLXNB2;TGFB1;RB1;MKNK2;VDR;BTG2;NDRG1;TRIB3;STOM;ADA;FOXO3;STEAP3;TRAFD1;TAX1BP3;TSPYL2;ALOX15B;RHBDF2;ISCU;AEN;CASP1;TP53;KLF4;PPM1D;FOS;WRAP73;PLK3;CDH13;SERTAD3;TPD52L1;UPP1;ACVR1B;OSGIN1;TSC22D1;GADD45A;F2R;MXD4;RXRA;SOCS1;DEF…
gsea	Hedgehog Signaling	-0.555261	-2.00166	0	0.00143789	0.012	1935-10-01	0.1448	VEGFA;TLE3;ETS2;RTN1;NF1;CDK6;VLDLR;PML;MYH9;ACHE
gsea	Pperoxisome	-0.422618	-1.93785	0	0.00230772	0.021	33/93	0.2065	SOD2;ACSL1;ACSL4;DHRS3;IDH2;ACAA1;SLC23A2;MVP;ERCC1;FIS1;ATXN1;LONP2;CTBP1;ALDH1A1;HSD3B7;SLC35B2;VPS4B;ECH1;DHCR24;ACOX1;GSTK1;IDE;IDI1;SMARCC1;DLG4;FADS1;TSPO;SCP2;ABCD3;CRABP2;PRDX5;ACOT8;STS
gsea	Wnt-beta Catenin Signaling	-0.48396	-1.92702	0	0.00260679	0.024	1939-11-01	0.2254	CUL1;CCND2;RBPJ;NKD1;JAG1;TP53;NUMB;MAML1;NCOR2;DLL1;NOTCH1
gsea	DNA Repair	-0.399031	-1.92675	0	0.0025169	0.024	66/141	0.3407	PDE4B;GUK1;HCLS1;VPS28;SEC61A1;ELL;ERCC1;GTF2B;VPS37B;POLR3C;GTF2F1;EDF1;NELFB;POLR2G;NT5C;SF3A3;ADA;SUPT5H;POLR2A;IMPDH2;APRT;GMPR2;USP11;NUDT21;TMED2;ADRM1;POLR2C;NELFE;TP53;DDB1;ALYREF;POLR2E;RFC4;TAF10;ZNRD1;SSRP1;CANT1;FEN1;POLA1;REV3L;NFX1;DGCR8;POLR2D;ERCC8;VPS37D;LIG1;RFC5;RAE1;ERCC5;STX3;TAF1C;RNMT;TAF6;POLA2;SNAPC5;NELFCD;SRSF6;BCAP31;POLH;GTF3C5;SURF1;CCNO;MPG;POLR1C;SNAPC4;POLD4
gsea	Apical Surface	-0.512564	-1.89988	0	0.00267037	0.025	1940-08-01	0.1116	SULF2;B4GALT1;LYN;PLAUR;AKAP7;ADAM10;NCOA6;ADIPOR2
gsea	Cholesterol Homeostasis	0.452393	1.87752	0.0018315	0.031146	0.059	24/70	0.2746	FABP5;CD9;LGALS3;PPARG;ANXA5;S100A11;SCD;TNFRSF12A;ACTG1;FDFT1;CLU;LGMN;FBXO6;LPL;GNAI1;PMVK;MAL2;CPEB2;ALCAM;GPX8;GSTM2;TM7SF2;ETHE1;SC5D
gsea	Angiogenesis	-0.466668	-1.79472	0.00186567	0.00735068	0.071	1934-12-01	0.1418	VEGFA;TIMP1;THBD;CCND2;PTK2;TNFRSF21;VCAN;SERPINA5;JAG1;VAV2;VTN;COL3A1
gsea	E2F Targets	-0.386864	-1.77275	0.00657895	0.00895685	0.083	74/192	0.3231	LMNB1;CDKN1A;EZH2;DNMT1;ILF3;CDKN1B;PRKDC;NOLC1;TMPO;HMGA1;TFRC;NAP1L1;HNRNPD;MTHFD2;XRCC6;STAG1;LBR;NBN;TACC3;RAD21;GSPT1;SMC1A;NASP;NUP205;PA2G4;MCM2;TUBB;NUDT21;IPO7;SUV39H1;DDX39A;TP53;PAN2;RBBP7;XPO1;CDC25B;PPM1D;ING3;SSRP1;NUP153;TBRG4;PPP1R8;MCM4;KIF22;ORC6;SMC3;PDS5B;SYNCRIP;HMMR;DEPDC1;CDC20;SRSF2;ASF1B;CTCF;AK2;WDR90;LIG1;MLH1;KIF18B;POLA2;TUBG1;CDKN2C;CSE1L;TOP2A;GINS4;CDCA8;TIMELESS;N…
gsea	Notch Signaling	-0.458263	-1.74528	0.00645161	0.0104657	0.094	13/32	0.2375	CUL1;CCND1;WNT5A;DTX1;PSENEN;JAG1;DTX2;FBXW11;APH1A;ARRB1;DLL1;NOTCH1;DTX4
gsea	Reactive Oxygen Species Pathway	0.458579	1.73124	0.0137931	0.0446878	0.164	17/45	0.0954	TXN;PDLIM1;FTL;GPX4;PRDX1;HMOX2;SOD1;GLRX;CAT;LAMTOR5;MGST1;GLRX2;GSR;GPX3;SRXN1;NQO1;PRNP
gsea	Glycolysis	-0.337472	-1.72138	0.00446429	0.0125664	0.111	90/189	0.3479	VEGFA;IL13RA1;SLC16A3;B4GALT1;COPB2;TGFBI;RBCK1;AKR1A1;ME2;QSOX1;CHPF2;CHST2;SDC3;VCAN;ISG20;DDIT4;TSTA3;VLDLR;KDELR3;ENO1;HSPA5;GMPPB;PLOD1;NASP;EXT1;PGLS;NDUFV3;ERO1A;HDLBP;GMPPA;G6PD;PAXIP1;AGL;XYLT2;AK4;PAM;NSDHL;ZNF292;GOT1;CHST12;PYGB;KIF2A;GPC3;ALG1;ECD;DPYSL4;HMMR;MDH2;B3GALT6;IER3;ANGPTL4;DEPDC1;CHST4;SPAG4;HK2;PPP2CB;PGAM2;LHX9;PMM2;MET;CD44;STC2;GALK1;HS2ST1;EGLN3;GOT2;CTH;TFF3;POLR3K;…
gsea	Adipogenesis	0.376245	1.66078	0.0282686	0.0473058	0.216	78/176	0.3972	FABP4;ALDH2;RETN;PPARG;MGST3;RMDN3;CD36;GPX4;DHRS7;CMBL;SLC1A5;UCP2;SOD1;DRAM2;ESYT1;CD151;APOE;LTC4S;CAT;HADH;GPAM;PGM1;GPHN;DLAT;RAB34;ACADM;GPX3;CMPK1;TOB1;PTGER3;PHYH;LPL;SLC25A10;PDCD4;SNCG;COL15A1;ALDOA;PRDX3;POR;FZD4;ESRRA;SDHC;COQ3;UBC;EPHX2;GPD2;SPARCL1;ANGPT1;MGLL;RTN3;COQ5;TST;ARL4A;FAH;MCCC1;RETSAT;NDUFA5;OMD;SOWAHC;SORBS1;CRAT;ITGA7;ACADS;HIBCH;RNF11;QDPR;PEX14;ABCB8;YWHAG;BCL2L13;LE…
gsea	Spermatogenesis	-0.364255	-1.64663	0.00468019	0.0215664	0.177	37/107	0.3127	NCAPH;EZH2;PHKG2;COIL;CHFR;CLPB;SLC2A5;AGFG1;CSNK2A2;PGS1;IL13RA2;BRAF;NF2;SIRT1;TOPBP1;PRKAR2A;THEG;MTOR;IDE;IP6K1;RFC4;BUB1;DBF4;ART3;TSN;GAD1;DPEP3;MAST2;PGK2;ALOX15;TCP11;MAP7;DDX25;ODF1;TNNI3;SYCP1;ZC3H14
gsea	Coagulation	0.336544	1.62858	0.017316	0.0436044	0.249	119/119	0.9996	ANXA1;CD9;CPQ;CFD;ANG;CRIP2;APOC1;CAPN2;SERPINE1;FN1;PDGFB;P2RY1;CLU;PROS1;LGMN;DUSP6;VWF;PEF1;GNG12;F12;MMP15;APOC2;CTSK;FYN;OLR1;LTA4H;MMP14;SH2B2;SERPINC1;PLAT;S100A1;MSRB2;MMP7;CTSB;GP9;MMP1;LRP1;F2RL2;HMGCS2;S100A13;MMP10;MASP2;PROC;CTSO;TIMP3;ITGB3;DPP4;MEP1A;F8;MMP11;RABIF;GNB2;RAPGEF3;DUSP14;F2;KLKB1;C9;DCT;ITIH1;ITGA2;F3;PRSS23;CAPN5;HPN;MMP3;LAMP2;F10;HNF4A;MMP8;PECAM1;F11;MST1;FURIN;CO…
gsea	Epithelial Mesenchymal Transition	-0.320096	-1.59675	0.00503356	0.0292257	0.217	92/193	0.4479	VEGFA;AREG;TIMP1;TNFAIP3;BASP1;FAS;SPARC;COPA;GEM;VCAM1;TGFBI;GADD45B;TGM2;FBN1;PLAUR;WNT5A;CXCL12;QSOX1;LAMC1;THBS1;VCAN;COL4A1;TGFB1;PLOD1;PCOLCE2;TFPI2;P3H1;IL6;HTRA1;INHBA;CALD1;PPIB;COL4A2;SDC4;FBN2;MEST;COL1A1;GLIPR1;COL3A1;CALU;GADD45A;BMP1;COL12A1;ITGB1;MYL9;COL8A2;CTHRC1;ACTA2;TNC;CDH2;CD44;CD59;SCG2;NNMT;FMOD;PFN2;POSTN;MXRA5;TNFRSF11B;COL1A2;NID2;VEGFC;CDH11;CXCL1;COL6A3;MMP2;FZD8;APLP…
gsea	TGF-beta Signaling	-0.389803	-1.58846	0.0280374	0.0299273	0.22	25/53	0.3145	IFNGR2;HIPK2;PPP1R15A;RAB31;JUNB;THBS1;TGFB1;ID3;KLF10;TGIF1;SMAD3;SMAD7;TGFBR1;BMPR2;PPP1CA;SKIL;SMURF2;APC;NCOR2;SLC20A1;MAP3K7;PPM1A;SMAD1;XIAP;FURIN
gsea	Oxidative Phosphorylation	-0.344606	-1.56757	0.062201	0.0335904	0.24	75/151	0.3465	ATP1B1;IDH2;ACAA1;IDH3B;SLC25A6;NQO2;SLC25A3;RHOT2;GPI;NDUFS7;CS;HSPA9;HADHA;NDUFV1;MRPS12;LRPPRC;NDUFS2;MFN2;ACO2;NDUFS1;MRPL11;PDP1;TCIRG1;ECH1;MRPS30;AFG3L2;DECR1;ISCU;ETFB;IMMT;NDUFS3;NDUFAB1;ABCB7;ALAS1;NDUFA9;MRPS11;OPA1;ECI1;NDUFS8;OGDH;ECHS1;BCKDHA;SUCLG1;NNT;PMPCA;ATP6AP1;IDH3A;NDUFS6;MDH2;SLC25A11;PDHA1;NDUFA3;NDUFA8;ACAA2;MTRR;AIFM1;VDAC2;PDHB;HSD17B10;GOT2;TIMM13;ATP6V0C;ATP6V1F;MRPL1…
gsea	UV Response Dn	-0.295839	-1.4911	0.0226804	0.0520835	0.327	59/137	0.3638	PIK3CD;INSIG1;RND3;CDKN1B;PTEN;NFKB1;ADD3;NIPBL;MAPK14;LAMC1;LDLR;ATP2B1;ATXN1;CELF2;VLDLR;DYRK1A;SIPA1L1;RUNX1;SMAD3;AKT3;SMAD7;IGF1R;SLC7A1;PRDM2;MTA1;VAV2;ICA1;COL1A1;NR3C1;ATP2C1;YTHDC1;COL3A1;FZD2;SLC22A18;SCAF8;RXRA;SPOP;ATRN;AGGF1;DLG1;DLC1;ZMIZ1;RASA2;MET;IGFBP5;PHF3;CDK13;PIAS3;COL1A2;TGFBR2;DUSP1;AMPH;ATRX;MMP16;ARHGEF9;DBP;BDNF;SNAI2;RGS4
gsea	Bile Acid Metabolism	-0.317191	-1.46682	0.0307414	0.0581249	0.357	44/96	0.412	ACSL1;IDH2;ABCA1;ABCA3;SLC23A2;PNPLA8;ATXN1;LONP2;ALDH1A1;HSD3B7;SLC35B2;DHCR24;GSTK1;ABCA2;IDI1;SLC22A18;FADS1;RXRA;SCP2;AQP9;ABCD3;PRDX5;LIPE;PFKM;FADS2;APOA1;BBOX1;PEX26;CH25H;GCLM;NUDT12;NEDD4;SULT1B1;DIO1;MLYCD;ABCD1;PEX12;NR0B2;HSD17B4;ABCA5;RBP1;AR;GC;PIPOX
gsea	Fatty Acid Metabolism	-0.311702	-1.45342	0.0605381	0.0609625	0.379	62/134	0.3938	ACSL1;IL4I1;UBE2L6;ACSL4;G0S2;GLUL;TP53INP2;ACAA1;IDH3B;APEX1;GSTZ1;UROS;GABARAPL1;ERP29;FASN;ALDH1A1;ACO2;NBN;ECH1;DHCR24;ACAT2;DECR1;ACOX1;ADIPOR2;ALDH3A2;IDI1;HMGCS1;NSDHL;UGDH;ECI1;ECHS1;BPHL;SUCLG1;MDH2;PDHA1;PCBD1;GPD1;ACAA2;ACOT8;RAP1GDS1;PDHB;HSD17B10;FMO1;REEP6;IDH3G;HSPH1;UROD;INMT;FH;CD1D;NTHL1;DLD;MLYCD;PTPRG;D2HGDH;CPT1A;CA6;MDH1;CPT2;HSD17B4;ADSL;AUH
gsea	Xenobiotic Metabolism	0.299297	1.44608	0.0419847	0.0978256	0.444	163/163	0.9995	ADH7;ALDH2;CD36;DHRS7;SERPINE1;SLC1A5;EPHX1;ABCC3;APOE;NDRG2;PTGR1;IGF1;CAT;PROS1;ALDH9A1;GSTO1;ADH5;ELOVL5;GSR;PGD;PTGES3;PDLIM5;CYFIP2;SSR3;PDK4;ASL;NQO1;ACP1;HPRT1;ENTPD5;DCXR;GSTA3;ABHD6;DHPS;IGFBP4;POR;MAN1A1;ENPEP;PMM1;HACL1;MCCC2;FAH;TPST1;CSAD;HGFAC;GCKR;RAP1GAP;RETSAT;CDA;ETFDH;CASP6;NFS1;CA2;ABCD2;AP4B1;ESR1;FBLN1;AOX1;BLVRB;ID2;GCLC;MTHFD1;ALDH3A1;PTS;CES1;SPINT2;ITIH4;SAR1B;PYCR1;GNMT…
gsea	Myogenesis	0.269509	1.42207	0.0205128	0.0935735	0.468	176/176	0.999	CFD;CD36;EIF4A2;FST;ITGB5;NCAM1;APP;PPFIA4;SCD;BDKRB2;AK1;IGF1;FHL1;CLU;ABLIM1;PDLIM7;TNNI2;FKBP1B;SPTAN1;MYO1C;RYR1;GPX3;BHLHE40;LPIN1;FXYD1;APOD;NQO1;TPM3;PRNP;COL15A1;SPEG;COL6A2;ACTN2;GABARAPL2;ACTC1;FGF2;ATP2A1;CKM;VIPR1;ENO3;FABP3;PICK1;MYOG;CASQ1;CACNA1H;TNNT1;CNN3;DMPK;ADCY9;IGFBP3;SMTN;CRYAB;EFS;SORBS1;ACTA1;NOS1;REEP1;CRAT;ITGA7;SGCD;GAA;ACTN3;TNNC1;ADAM12;MYL4;OCEL1;MYOM2;DTNA;MYBPC3;K…
gsea	Myc Targets V2	-0.323572	-1.31441	0.144231	0.122159	0.594	26/56	0.3453	DUSP2;NOLC1;PA2G4;NOC4L;RRP12;TBRG4;GRWD1;MCM4;TCOF1;SRM;IMP4;MAP3K6;HK2;MRTO4;UTP20;DDX18;LAS1L;MYBBP1A;WDR74;EXOSC5;FARSA;AIMP2;GNL3;SLC29A2;NOP2;PPRC1
gsea	Pancreas Beta Cells	0.350422	1.16738	0.220903	0.247504	0.785	17/28	0.3536	STXBP1;SEC11A;SRP9;PKLR;PAK3;SRP14;PAX6;NKX2-2;PCSK2;INSM1;SRPRB;NKX6-1;SYT13;MAFB;FOXA2;FOXO1;DPP4
gsea	KRAS Signaling Dn	-0.25131	-1.06366	0.313997	0.354724	0.912	79/146	0.4963	MTHFR;CD80;DTNB;NR4A2;MX1;MEFV;CHST2;SNN;SLC29A3;MSH5;BTG2;TGFB2;ENTPD7;SPHK2;GAMT;SKIL;KMT2D;IL5;CPA2;HTR1D;EDN2;PDCD1;THRB;KRT15;SHOX2;CNTFR;GP1BA;SYNPO;ABCB11;KCNN1;FGFR3;TG;SNCB;SERPINB2;EPHA5;KRT5;TNNI3;GP2;EGF;TCF7L1;GTF3C5;TGM1;CELSR2;ATP6V1B1;HSD11B2;P2RX6;RSAD2;SCGB1A1;PAX3;CLPS;HTR1B;SSTR4;KRT1;NPHS1;EDAR;COL2A1;MYOT;CCDC106;GPR3;VPS50;GRID2;PDK2;COPZ2;SLC30A3;ZNF112;ATP4A;PLAG1;GPRC5C;…

## Sheet: Hallmark_NaivevIgG
Name	Term	ES	NES	NOM p-val	FDR q-val	FWER p-val	Tag %	Gene %	Lead_genes
gsea	Interferon Gamma Response	-0.835279	-3.66411	0	0	0	122/183	0.0775	IDO1;SOD2;SECTM1;CXCL10;TNFAIP3;TAP1;PTPN2;IL18BP;CDKN1A;PTPN1;PSMB8;SERPING1;ICAM1;CSF2RB;CXCL9;APOL6;MX2;STAT1;ISG20;ST8SIA4;PDE4B;LAP3;UBE2L6;SLAMF7;PSMB10;TNFSF10;GCH1;CXCL11;JAK2;ISG15;HIF1A;BANK1;IRF7;IL10RA;SOCS3;NAMPT;IL4R;MX1;CD274;RNF213;IFI30;MYD88;CD40;SAMD9L;IRF1;PSME2;DHX58;EPSTI1;TNFAIP2;STAT3;NFKB1;MTHFD2;FCGR1A;OAS2;CD38;LCP2;BTG1;IFIH1;FAS;NFKBIA;ST3GAL5;OAS3;RIPK2;TRAFD1;TRIM25…
gsea	TNF-alpha Signaling via NF-kB	-0.811479	-3.49726	0	0	0	132/193	0.1008	SOD2;VEGFA;CXCL10;TNFAIP3;DRAM1;TAP1;CDKN1A;ICAM1;EHD1;MARCKS;AREG;IER3;LITAF;PDE4B;DUSP2;NR4A3;SPHK1;GCH1;CXCL11;GADD45B;SOCS3;BCL3;NAMPT;NINJ1;PNRC1;IFNGR2;SLC2A3;FOSL2;RNF19B;ETS2;BCL2A1;IL1B;IRF1;SIK1;TNIP1;TLR2;TNIP2;BIRC3;GFPT2;TNFAIP2;PPP1R15A;NFKB1;FOSB;ZFP36;TRAF1;NR4A1;PFKFB3;BTG1;IFIH1;SLC2A6;NR4A2;NFIL3;B4GALT1;NFKBIA;NFKB2;GPR183;RELB;NFKBIE;RIPK2;G0S2;CFLAR;PTX3;KYNU;CEBPD;KLF10;MCL…
gsea	Inflammatory Response	-0.692373	-3.4211	0	0	0	92/192	0.1031	CXCL10;CSF3R;CDKN1A;ICAM1;CXCL9;SEMA4D;TIMP1;SLC31A2;PDE4B;TNFSF10;SPHK1;GCH1;CXCL11;HIF1A;IRF7;IL10RA;NAMPT;IL4R;IFNGR2;FFAR2;RNF144B;IL1B;CD40;IRF1;TLR2;TNFRSF1B;LYN;NFKB1;LCP2;SCN1B;NFKBIA;GPR183;OSM;EREG;RIPK2;PTGER2;SCARF1;NLRP3;KCNJ2;RELA;CD48;CMKLR1;MEFV;CD82;GNA15;PLAUR;IL1R1;TNFAIP6;PTGIR;SLC11A2;BTG2;ATP2B1;ATP2A2;NMI;P2RY2;P2RX4;IFNAR1;MXD1;IRAK2;CHST2;GPR132;PTGER4;ABCA1;P2RX7;IL10;CC…
gsea	Allograft Rejection	-0.641085	-3.36353	0	0	0	75/169	0.1165	TAP1;ICAM1;CXCL9;TIMP1;STAT1;ST8SIA4;PSMB10;JAK2;HIF1A;IRF7;BCL3;IL4R;IFNGR2;CCR5;IL1B;CD40;FCGR2B;TLR2;LYN;NCF4;LCP2;CCR2;FAS;IL16;EIF4G3;EREG;RIPK2;IGSF6;NLRP3;CD86;HCLS1;GPR65;DEGS1;TAP2;WAS;CD80;ITGB2;CSK;TGFB1;IFNAR2;FGR;CD74;TLR6;UBE2D1;IRF8;IL10;EIF3D;MMP9;ITGAL;CCND2;IKBKB;IL2RA;SOCS1;TRAF2;CCL2;AKT1;ICOSLG;CCL19;INHBA;ABCE1;TLR1;PTPN6;CCR1;IL18;CD47;CD4;IL7;ELANE;IRF4;PTPRC;CFP;EIF5A;IFN…
gsea	Interferon Alpha Response	-0.81192	-3.18666	0	0	0	61/88	0.0915	CXCL10;TAP1;PSMB8;ISG20;LAP3;UBE2L6;CXCL11;ISG15;IRF7;IL4R;MX1;IFI30;SAMD9L;IRF1;PSME2;DHX58;OAS1;EPSTI1;TMEM140;IFIH1;RIPK2;TRAFD1;TRIM25;CASP1;SP110;MOV10;OASL;PSMB9;SLC25A28;PARP14;IFI35;NUB1;BATF2;LGALS3BP;IFI44L;IFI27;IFIT3;CD74;CNP;NMI;ADAR;USP18;STAT2;HERC6;IFIT2;PARP9;RSAD2;CCRL2;ELF1;IRF2;EIF2AK2;TRIM5;LPAR6;CMTR1;SAMD9;IFI44;TRIM21;DDX60;RNF31;IFITM1;IRF9
gsea	IL-6/JAK/STAT3 Signaling	-0.700657	-3.09784	0	0	0	47/80	0.1238	CXCL10;CSF3R;PTPN2;PTPN1;CSF2RB;CXCL9;STAT1;CXCL11;SOCS3;IL4R;IFNGR2;MYD88;IL13RA1;IL1B;IRF1;TLR2;TNFRSF1B;STAT3;CD38;FAS;GRB2;ITGA4;IL1R1;PIM1;CD44;TGFB1;IFNAR1;LTBR;STAT2;TNFRSF1A;EBI3;IL2RA;SOCS1;IL15RA;CBL;IRF9;CCR1;PTPN11;PIK3R5;ACVR1B;IL7;TYK2;IFNGR1;TNF;HAX1;IL6ST;IL6
gsea	KRAS Signaling Up	-0.559069	-2.96051	0	0	0	70/183	0.202	CXCL10;TNFAIP3;LAT2;PSMB8;IL10RA;CLEC4A;F13A1;IL1B;TNFRSF1B;BIRC3;GFPT2;PPP1R15A;TRAF1;EPB41L3;LCP1;SCN1B;EREG;G0S2;NIN;MAP3K1;TMEM176A;CMKLR1;ERO1A;PLAUR;KLF4;TLR8;TMEM176B;AKT2;ITGB2;PRDM1;PTGS2;TRIB1;GYPC;IRF8;DOCK2;RBM4;SATB1;IKZF1;PLAU;MMP9;ADAM8;CCND2;ID2;ALDH1A2;USP12;CBL;INHBA;SDCCAG8;PDCD1LG2;STRN;ST6GAL1;GPRC5B;ETV5;SERPINA3;IL1RL2;EPHB2;RGS16;C3AR1;FUCA1;FBXO4;ALDH1A3;SPP1;PLEK2;CTSS;H…
gsea	Unfolded Protein Response	-0.641792	-2.93428	0	0	0	60/106	0.1684	VEGFA;MTHFD2;PDIA6;HERPUD1;SERP1;SRPRA;ERO1A;SLC7A5;CALR;WIPI1;HSPA5;FUS;DNAJC3;DDIT4;HSPA9;HSP90B1;HYOU1;EDEM1;EIF4A3;BAG3;ERN1;EIF4G1;CEBPB;NABP1;DCP1A;KIF5B;ATF6;GOSR2;CCL2;EEF2;CXXC1;EXOSC1;DCP2;SSR1;WFS1;NOLC1;EIF2AK3;TATDN2;SHC1;LSM4;TTC37;CNOT2;EXOSC10;KHSRP;XBP1;CNOT6;EIF2S1;YIF1A;EDC4;ATP6V0D1;ARFGAP1;SPCS3;SLC1A4;EXOC2;TSPYL2;KDELR3;EXOSC5;ATF3;NFYA;ALDH18A1
gsea	UV Response Up	-0.592222	-2.88813	0	0	0	70/144	0.2011	SOD2;BCL2L11;TAP1;ICAM1;GCH1;IRF1;LYN;FOSB;NR4A1;BTG1;NFKBIA;ACAA1;GRINA;PPT1;TFRC;BTG2;BID;PPIF;CNP;ALAS1;DNAJB1;HTR7;MARK2;CREG1;RAB27A;JUNB;AGO2;BTG3;RASGRP1;ARRB2;ATP6V1C1;RRAD;NXF1;CASP3;STARD3;PRKCD;HSPA13;NUP58;CDKN2B;FOS;PSMC3;STK25;KLHDC3;CDK2;TUBA4A;RPN1;AQP3;PRPF3;IL6ST;HNRNPU;EIF5;IL6;DGAT1;DDX21;CDO1;CDC5L;SHOX2;SPR;HMOX1;STIP1;ATF3;TST;BAK1;MAOA;YKT6;APOM;PDAP1;WIZ;NAT1;AMD1
gsea	Apoptosis	-0.551796	-2.8468	0	0	0	72/156	0.1778	SOD2;BCL2L11;TAP1;CDKN1A;TIMP1;IER3;ISG20;TNFSF10;GCH1;GADD45B;IL1B;IRF1;BIRC3;CD38;FAS;CDKN1B;EREG;CFLAR;DPYD;MCL1;PMAIP1;CASP1;RELA;CCND1;SMAD7;PEA15;PPT1;GNA15;SAT1;CYLD;EGR3;CD44;BTG2;BID;DNAJC3;CREBBP;BNIP3L;IGF2R;DAP;PLCB2;DIABLO;BMF;BTG3;SATB1;CCND2;CDC25B;RHOT2;PTK2;CASP3;ETF1;NEDD9;GSN;IL1A;CASP9;MADD;CDK2;DAP3;IL18;VDAC2;IFNGR1;TNF;IL6;CTNNB1;HSPB1;PPP2R5B;HMOX1;GADD45A;ATF3;DNM1L;IFNB1…
gsea	mTORC1 Signaling	-0.566992	-2.84203	0	0	0	89/186	0.1545	PPA1;CDKN1A;NAMPT;ACSL3;SLC2A3;IFI30;PPP1R15A;MTHFD2;INSIG1;NFIL3;SKAP2;SERP1;DAPP1;FGL2;SLA;CORO1A;ERO1A;PSMD13;SLC7A5;CALR;TFRC;AK4;VLDLR;HSPA5;BTG2;GPI;ITGB2;ATP2A2;GLA;SDF2L1;DDIT4;HSPA9;FKBP2;HSP90B1;ADD3;ACLY;EDEM1;USO1;ENO1;TES;PFKL;MAP2K3;CANX;GSK3B;ACTR3;DDX39A;GAPDH;G6PD;UBE2D3;TRIB3;CCNF;MCM2;ETF1;CTSC;HK2;PSME3;SLC9A3R1;TBK1;NUP205;HSPA4;SSR1;SLC2A1;NFYC;CCT6A;PSMC4;LDLR;PSMA4;TUBA4A;…
gsea	PI3K/AKT/mTOR Signaling	-0.59396	-2.78543	0	0	0	47/100	0.1957	CDKN1A;MYD88;GRB2;CDKN1B;PTEN;DAPP1;SLA;CALR;ITPR2;MAPKAP1;ATF1;NOD1;STAT2;HSP90B1;MAP2K3;CSNK2B;GSK3B;ACTR3;TNFRSF1A;UBE2D3;PPP1CA;TRIB3;TRAF2;AKT1;VAV3;CLTC;TBK1;SLC2A1;CDK2;PTPN11;RAC1;RALB;PRKAR2A;MKNK2;ACTR2;RPTOR;RIPK1;RIT1;DUSP3;ECSIT;YWHAB;CAB39;PRKCB;RAF1;MAPK1;NFKBIB;PRKAG1
gsea	IL-2/STAT5 Signaling	-0.512567	-2.75455	0	0	0	75/192	0.1999	CXCL10;SLC39A8;TNFSF10;GADD45B;IL10RA;IL4R;SLC2A3;TNFRSF1B;NFKBIZ;TRAF1;SMPDL3A;NFIL3;PTGER2;CD86;CD48;FGL2;BATF;GPR65;RHOH;CKAP4;DHRS3;PIM1;MAFF;CD44;GABARAPL1;ST3GAL4;CD83;IGF2R;P2RX4;MXD1;CTSZ;IRF8;IL10;TGM2;HUWE1;BCL2;CCND2;NDRG1;DENND5A;IL2RA;SOCS1;CYFIP1;CASP3;FAM126B;SYNGR2;SPRED2;TNFRSF4;PHLDA1;HK2;PRAF2;LRRC8C;IRF4;IKZF4;IFNGR1;XBP1;MAP3K8;DCPS;PRNP;ECM1;MAPKAPK2;TTC39B;NCOA3;RGS16;KLF6;…
gsea	Hypoxia	-0.557455	-2.70293	0	0	0	75/181	0.1618	VEGFA;TNFAIP3;PLAC8;CDKN1A;IER3;ISG20;PNRC1;SLC2A3;FOSL2;PPP1R15A;SDC3;ZFP36;PFKFB3;BTG1;NFIL3;CDKN1B;SIAH2;MAP3K1;ERO1A;PLAUR;PIM1;MAFF;AK4;VLDLR;HSPA5;TGFBI;GPI;BNIP3L;DDIT4;CHST2;KLF7;ENO1;TES;PFKL;DPYSL4;TGM2;HEXA;BCL2;GAPDH;NDRG1;CP;FOXO3;EXT1;AMPD3;SLC2A5;NEDD4L;DUSP1;ADM;JMJD6;HK2;FOS;RBPJ;SLC2A1;XPNPEP1;UGP2;WSB1;PAM;ADORA2B;CCNG2;IL6;IRS2;GCNT2;TPI1;GALK1;PPP1R3C;NR3C1;PFKP;HMOX1;NOCT;B3…
gsea	Complement	-0.498586	-2.60476	0	0	0	87/191	0.2045	TNFAIP3;SERPINA1;SERPING1;EHD1;TIMP1;LAP3;JAK2;IRF7;FCN1;IRF1;LYN;CALM3;DOCK10;LCP2;CTSH;GRB2;KYNU;CASP1;ITGAM;APOBEC3G;PSMB9;C3;PLAUR;PIM1;MAFF;CTSL;HSPA5;WAS;APOBEC3F;PLEK;ADAM9;STX4;SRC;VCPIP1;ERAP2;TFPI2;IRF2;RASGRP1;CEBPB;ATOX1;PPP4C;DOCK4;CP;SH2B3;CASP3;GNB4;OLR1;PDP1;PPP2CB;CTSC;PRKCD;RHOG;SERPINB2;DUSP5;CASP9;USP8;XPNPEP1;GNAI2;GNAI3;PIK3R5;PRCP;USP15;GNG2;MSRB1;PIK3CA;IL6;KCNIP3;CXCL1;CT…
gsea	p53 Pathway	-0.493552	-2.58062	0	0	0	80/181	0.1891	DRAM1;TAP1;CDKN1A;IER3;SPHK1;NINJ1;RALGDS;ADA;IFI30;RNF19B;PPP1R15A;ZFP36L1;BTG1;FAS;CSRNP2;TRAFD1;CASP1;CD82;TSC22D1;SAT1;SEC61A1;KLF4;UPP1;BTG2;TGFB1;DDIT4;RB1;SP1;MXD1;IRAK1;RHBDF2;DNTTIP2;RAP2B;PLK3;CCND2;NDRG1;FOXO3;RRAD;SOCS1;TRIB3;ABAT;CDKN2B;FOS;IL1A;CCNK;TAX1BP3;SLC19A2;PLK2;STOM;VDR;GM2A;PTPRE;ACVR1B;HEXIM1;WRAP73;MKNK2;ISCU;MDM2;SERTAD3;MXD4;RXRA;ZMAT3;PLXNB2;HDAC3;RGS16;HMOX1;GADD45A;…
gsea	heme Metabolism	-0.489057	-2.47501	0	0	0	76/180	0.2097	ELL2;KDM7A;SLC25A37;LPIN2;SLC22A4;C3;SEC14L1;BMP2K;TFRC;FBXO7;PICALM;SLC11A2;BTG2;MKRN1;BNIP3L;FBXO34;MARK3;KLF3;MOCOS;TOP1;HDGF;GYPC;DCAF11;BACH1;LMO2;EPB41;MFHAS1;ATP6V0A1;MAP2K3;ACKR1;KHNYN;FOXO3;LRP10;SLC10A3;UBAC1;ICAM4;GAPVD1;CLCN3;MPP1;SLC2A1;OPTN;ARL2BP;NARF;RBM5;USP15;RAD23A;YPEL5;NUDT4;DCAF10;AQP3;PGLS;TRAK2;GCLM;NEK7;RNF123;XPO7;NFE2L1;CTSB;KEL;PPP2R5B;NR3C1;FOXJ2;ADIPOR1;SDCBP;GLRX5;S…
gsea	Estrogen Response Early	-0.46732	-2.46548	0	0	0	71/185	0.2413	AREG;JAK2;MYOF;B4GALT1;AFF1;SIAH2;KLF10;PMAIP1;CCND1;SLC7A5;DHRS3;MED13L;EGR3;RHOBTB3;CD44;KLF4;UGCG;PPIF;PAPSS2;GLA;P2RY2;ADD3;SLC26A2;ABCA3;CXCL12;TGM2;ELF1;RASGRP1;BCL2;RRP12;NXT1;FKBP5;ABAT;FOS;SLC9A3R1;SLC2A1;RAB31;WFS1;SLC19A2;KDM4B;CANT1;GAB2;UNC119;ELOVL5;AQP3;FASN;TGIF2;XBP1;ISG20L2;IL6ST;BAG1;SLC37A1;TMPRSS3;SLC16A1;SLC39A6;SLC1A4;NADSYN1;AMFR;NCOR2;CBFA2T3;SLC24A3;HES1;FLNB;KRT15;MYBBP…
gsea	G2-M Checkpoint	-0.51554	-2.42126	0	9.65516e-05	0.001	66/185	0.2066	CUL1;MARCKS;HIF1A;BCL3;LMNB1;EZH2;CDKN1B;G3BP1;CCND1;SLC7A5;TLE3;CCNT1;MAPK14;ILF3;SMAD3;STAG1;TGFB1;HMGA1;E2F4;EWSR1;TOP1;SUV39H1;HNRNPD;DR1;PML;SMC1A;DDX39A;KIF5B;CDC25B;E2F3;LBR;NOTCH2;CCNF;MCM2;TACC3;RAD21;UPF1;FOXN3;NOLC1;TMPO;CUL3;NASP;ATF5;CUL5;SS18;SFPQ;XPO1;HNRNPU;HMMR;KPNB1;RAD23B;PRMT5;BUB3;SYNCRIP;ODF2;PURA;SRSF2;ODC1;SLC7A1;EGF;GSPT1;TFDP1;RBM14;NUMA1;AMD1;YTHDC1
gsea	Estrogen Response Late	-0.448567	-2.33324	0	9.1724e-05	0.001	67/180	0.2419	SERPINA1;AREG;ISG20;DUSP2;JAK2;SNX10;MYOF;ZFP36;AFF1;SIAH2;JAK1;CCND1;ALDH3A2;BATF;IDH2;SLC7A5;EGR3;CD44;KLF4;PPIF;PAPSS2;GLA;ADD3;SLC26A2;ABCA3;CXCL12;TFPI2;BTG3;BCL2;ID2;IMPA2;NXT1;NAB2;FKBP5;TSTA3;FOS;SLC9A3R1;RAB31;WFS1;PTPN6;ELOVL5;XBP1;IL6ST;UGDH;SERPINA3;BAG1;TMPRSS3;SLC16A1;SLC1A4;AMFR;NCOR2;TST;SLC24A3;LSR;EMP2;FLNB;LTF;MEST;SERPINA5;FKBP4;PTGES;OPN3;GJB3;DNAJC1;ASS1;TPD52L1;RNASEH2A
gsea	Notch Signaling	-0.586358	-2.23705	0	0.000349425	0.002	15/32	0.2254	CUL1;CCND1;PSENEN;NOTCH2;WNT5A;FBXW11;APH1A;DLL1;MAML2;DTX2;NOTCH1;HES1;JAG1;FZD1;PRKCA
gsea	Hedgehog Signaling	-0.599412	-2.2305	0	0.000333542	0.002	1935-12-01	0.2168	VEGFA;ETS2;TLE3;VLDLR;NF1;PML;CDK6;RTN1;DPYSL2;THY1;ACHE;MYH9
gsea	Glycolysis	-0.437306	-2.16515	0	0.00047856	0.004	83/190	0.2751	VEGFA;IER3;ISG20;IL13RA1;SDC3;B4GALT1;ERO1A;AK4;VLDLR;SLC16A3;CD44;HSPA5;TGFBI;COPB2;RBCK1;DDIT4;CHST2;ENO1;VCAN;DPYSL4;GMPPB;G6PD;PLOD1;EXT1;GMPPA;PPP2CB;TALDO1;TSTA3;HK2;ME2;AKR1A1;NDUFV3;PAXIP1;SDHC;PSMC4;MDH2;NASP;UGP2;EGLN3;QSOX1;GOT1;PGLS;PAM;HAX1;AGRN;ADORA2B;HMMR;AGL;IRS2;TPI1;FUT8;CHPF2;GALK1;SLC25A13;ALG1;PFKP;NSDHL;B3GALT6;ZNF292;KDELR3;CHST12;GNPDA1;SPAG4;DLD;PMM2;SDC1;ANGPTL4;PGAM2;N…
gsea	Apical Junction	-0.426151	-2.1606	0	0.00045862	0.004	62/179	0.2302	ICAM1;CD274;SDC3;INSIG1;SYK;TRAF1;B4GALT1;CNN2;PTEN;SKAP2;CD86;INPPL1;TGFBI;MAPK14;ARHGEF6;ADAM9;AKT2;STX4;SRC;NF1;VCAN;PBX2;TSPAN4;EXOC4;VCAM1;MMP9;IKBKG;PTK2;SIRPA;PIK3CB;TIAL1;ICAM4;CLDN14;GTF2F1;MVD;GNAI2;SHC1;DLG1;EPB41L2;PTPRC;TSC1;TAOK2;TUBG1;ICAM5;AKT3;COL17A1;CAP1;CTNND1;CDH11;FSCN1;CLDN11;THY1;PECAM1;CDK8;DSC3;VAV2;NRXN2;MPZL1;AMIGO1;MYH9;MAP4K2;NF2
gsea	Protein Secretion	-0.501391	-2.13682	0	0.000587034	0.005	51/92	0.2091	PPT1;SNAP23;COPB2;ATP1A1;STX16;IGF2R;GLA;SEC22B;ARFGEF2;USO1;ABCA1;AP2B1;LMAN1;SEC24D;GALC;STX7;COPE;TMED2;GOSR2;CTSC;RER1;RAB22A;ARFGAP3;COPB1;TMED10;CLTC;ARCN1;RAB5A;VAMP7;CLCN3;GBF1;AP3B1;ANP32E;AP1G1;NAPA;PAM;VPS4B;TMX1;ADAM10;YIPF6;ARFGEF1;GOLGA4;RAB9A;DNM1L;M6PR;MON2;YKT6;BET1;MAPK1;SCAMP3;SNX2
gsea	Myc Targets V1	-0.459092	-2.1126	0.0025	0.000776126	0.008	87/174	0.2036	CUL1;G3BP1;SLC25A3;SF3A1;FBL;EIF4H;TUFM;HDGF;DHX15;SNRPA1;U2AF1;FAM120A;HNRNPD;PCBP1;UBE2E1;NAP1L1;EIF3D;CANX;EIF3B;SF3B3;PSMD1;TCP1;HNRNPA2B1;TXNL4A;PSMB3;MCM2;ETF1;STARD7;TRIM28;SNRPA;PSMB2;PSMD8;CCT7;PSMD7;XRCC6;ABCE1;CDK2;NOLC1;HNRNPA3;PSMC4;EIF1AX;HNRNPR;PSMA4;EIF2S2;RNPS1;ILF2;COPS5;RUVBL2;UBA2;XPO1;PA2G4;HNRNPU;EIF2S1;KPNB1;PRPF31;PRDX3;CCT3;SRM;RAD23B;IMPDH2;DDX21;SRSF7;NCBP1;PRPS2;DDX18;…
gsea	Androgen Response	-0.436894	-2.09052	0	0.000815324	0.009	37/91	0.1741	ELL2;ACSL3;INSIG1;B4GALT1;CCND1;TSC22D1;SAT1;STEAP4;NKX3-1;XRCC5;SLC26A2;SRF;ELK4;LMAN1;SEC24D;RRP12;NDRG1;AKT1;TNFAIP8;UBE2I;FKBP5;ADRM1;XRCC6;PIAS1;GNAI3;HERC3;CDK6;ELOVL5;PTK2B;PA2G4;SLC38A2;MAF;SPCS3;IDI1;ARID5B;NGLY1;ALDH1A3
gsea	Mitotic Spindle	-0.409708	-2.06783	0	0.000851723	0.01	80/194	0.2632	BCL2L11;MARCKS;PREX1;LMNB1;NIN;MYO9B;PXN;ARHGAP4;SYNPO;WASF2;AKAP13;ABR;CSNK1D;SSH2;NF1;HOOK3;KIF3B;EPB41;MAP3K11;DOCK2;SMC1A;CLIP1;RICTOR;TUBGCP2;KIF5B;DOCK4;RHOT2;NOTCH2;PLEKHG2;ARHGEF11;TBCD;STK38L;MAPRE1;NEDD9;CD2AP;GSN;LRPPRC;ARHGAP5;CCDC88A;PCGF5;TUBA4A;DLG1;EPB41L2;ARHGEF2;TSC1;ARF6;ARHGAP29;TAOK2;RALBP1;SUN2;RABGAP1;DYNLL2;CEP57;ARFGEF1;KLC1;ARHGEF7;MARK4;UXT;KPTN;ITSN1;CEP250;FSCN1;FLNB;…
gsea	TGF-beta Signaling	-0.486262	-2.06055	0	0.000885611	0.01	22/53	0.1856	THBS1;IFNGR2;PPP1R15A;KLF10;SMAD7;ID3;SMAD3;TGFB1;JUNB;TGFBR1;UBE2D3;ID2;PPP1CA;SKIL;PPM1A;RAB31;TGIF1;CTNNB1;SMAD1;NCOR2;SLC20A1;HIPK2
gsea	Wnt-beta Catenin Signaling	-0.488332	-2.01143	0	0.000978389	0.011	17/40	0.2783	CUL1;CCND2;NKD1;RBPJ;DLL1;NUMB;CTNNB1;MAML1;NCSTN;NCOR2;NOTCH1;AXIN1;JAG1;FZD1;HDAC2;TP53;AXIN2
gsea	Adipogenesis	0.430256	1.99447	0.00177936	0.00645781	0.02	69/176	0.2293	FABP4;RETN;ALDH2;PPARG;CD36;GPX4;RMDN3;MGST3;APOE;SLC1A5;ESYT1;LTC4S;SOD1;CMBL;DHRS7;MGLL;HADH;GPHN;PDCD4;LPL;UCP2;GPAM;SLC25A10;DRAM2;GPX3;CAT;TOB1;IDH1;ALDOA;FZD4;PTGER3;SCARB1;CDKN2C;CRAT;DLAT;PHLDB1;BCKDHA;PGM1;ACADL;CD151;ACADM;ADIPOQ;SSPN;NDUFB7;VEGFB;SCP2;SPARCL1;HIBCH;RTN3;ACADS;POR;ME1;DNAJC15;CMPK1;REEP6;COL15A1;RAB34;COQ3;SNCG;DHCR7;PREB;ADCY6;EPHX2;LEP;PHYH;SLC5A6;MRPL15;MCCC1;YWHAG
gsea	Cholesterol Homeostasis	0.449518	1.89224	0.00183824	0.00945608	0.055	24/70	0.2088	FABP5;PPARG;CD9;LGALS3;SCD;ANXA5;S100A11;TNFRSF12A;LPL;CLU;FDFT1;ETHE1;SC5D;ABCA2;ACTG1;TMEM97;GUSB;AVPR1A;EBP;LGMN;DHCR7;MAL2;HSD17B7;TM7SF2
gsea	Pperoxisome	-0.397948	-1.86372	0.00218341	0.0033139	0.04	34/94	0.2839	SOD2;ACSL1;SLC23A2;ACAA1;ACSL4;IDH2;DHRS3;MVP;ALDH1A1;CTBP1;LONP2;ACOT8;ERCC1;SLC35B2;HSD3B7;ATXN1;ELOVL5;IDE;ABCD3;VPS4B;GNPAT;IDI1;ECH1;CRABP2;PABPC1;BCL10;HSD17B4;HMGCL;ABCD1;FIS1;ACOX1;ABCC8;SLC25A19;DLG4
gsea	Oxidative Phosphorylation	-0.397936	-1.83625	0.00913242	0.00418491	0.048	66/151	0.2484	ATP1B1;NQO2;ACAA1;TCIRG1;IDH2;IDH3B;GPI;SLC25A3;SLC25A6;HSPA9;ALAS1;NDUFS2;NDUFS7;NDUFV1;CS;ACO2;ATP6V1C1;RHOT2;NDUFA9;ATP6V0C;NDUFS1;PDP1;NDUFS6;SDHD;ECI1;ABCB7;LRPPRC;HADHA;ATP6V0B;SDHC;MDH2;MRPS12;SURF1;VDAC2;AFG3L2;ECHS1;PDHA1;PDHB;IMMT;ATP6AP1;ISCU;PRDX3;DECR1;NDUFS3;SLC25A5;SDHB;OGDH;AIFM1;SUCLG1;SLC25A11;NDUFS8;ECH1;NDUFA7;NDUFA8;DLD;PDHX;NDUFA3;OPA1;TIMM10;MPC1;MRPS11;MFN2;MRPL11;IDH3A;TI…
gsea	Epithelial Mesenchymal Transition	-0.379184	-1.83085	0	0.00411368	0.049	78/193	0.2993	VEGFA;TNFAIP3;AREG;TIMP1;GADD45B;THBS1;FAS;PTX3;PLAUR;SAT1;BASP1;CD44;GEM;TGFBI;COPA;TGFB1;VCAN;CXCL12;TGM2;VCAM1;TFPI2;ID2;PLOD1;NOTCH2;WNT5A;GLIPR1;PPIB;INHBA;WIPF1;COMP;QSOX1;FBN2;COL6A2;IL6;ECM1;CALU;CXCL1;P3H1;GADD45A;PCOLCE2;FUCA1;NID2;COL3A1;SERPINE2;TNC;PLOD3;CDH11;SDC4;COL7A1;SPP1;THY1;SDC1;LUM;COL4A1;MEST;FSTL1;MXRA5;COL1A1;BDNF;LAMC1;PRRX1;COLGALT1;CTHRC1;POSTN;COL1A2;IL15;APLP1;PLOD2;…
gsea	Xenobiotic Metabolism	-0.353674	-1.81001	0.00208333	0.00469411	0.057	70/159	0.3923	PSMB10;GCH1;NINJ1;ETS2;DDT;LPIN2;FAS;KYNU;CNDP2;IL1R1;GABARAPL1;UPP1;TMEM176B;PAPSS2;ATP2A2;ALAS1;IRF8;ARG2;ACP2;ACO2;TNFRSF1A;ID2;SERTAD1;SLC35B1;AQP9;COMT;BPHL;PTGDS;HES6;GSS;ELOVL5;UGDH;GCNT2;PEMT;CDO1;SHMT2;TKFC;HMOX1;LCAT;ECH1;DDAH2;NPC1;VTN;FAH;MAOA;UPB1;GAD1;NMT1;GART;EPHA2;PTGES;SMOX;TDO2;ACOX1;SLC22A1;SLC46A3;FMO1;ALDH3A1;F11;PINK1;GCLC;LONP1;SAR1B;MPP2;HNF4A;TAT;TTPA;BCAR1;SLC12A4;JUP
gsea	Coagulation	0.371599	1.78423	0.0042735	0.015837	0.115	120/120	0.999	APOC1;CD9;LTA4H;ANXA1;PROS1;SERPINE1;CRIP2;P2RY1;ANG;CTSK;CPQ;CAPN2;APOC2;CLU;HTRA1;GNG12;PDGFB;C1QA;VWF;CFD;MMP14;FYN;MMP2;PLAT;PEF1;MMP15;F12;S100A1;S100A13;LRP1;F8;C8G;SERPINC1;LGMN;C9;FN1;FBN1;GP9;ACOX2;F2RL2;ITGB3;KLKB1;DPP4;MMP1;ITIH1;MASP2;DUSP14;ITGA2;PROC;CAPN5;MMP10;MMP11;CFH;HPN;MMP7;MEP1A;HMGCS2;CTSO;MSRB2;F2;BMP1;MST1;TIMP3;RAPGEF3;CFB;C1R;C1S;PRSS23;SH2B2;MMP3;DCT;HNF4A;MMP8;RGN;GP1…
gsea	DNA Repair	-0.358375	-1.76758	0.00241546	0.0061324	0.074	74/140	0.3356	PDE4B;ADA;GUK1;HCLS1;SEC61A1;VPS37B;POLR2J;ELL;GTF2B;LIG1;TMED2;GMPR2;VPS28;TAF10;POLD3;ADRM1;SF3A3;ERCC1;NUDT9;NUDT21;GTF2F1;POLR3C;NELFE;CANT1;POLR2G;SURF1;POLE4;ALYREF;STX3;IMPDH2;RRM2B;NFX1;POLD4;APRT;SSRP1;NELFB;GTF2H1;SDCBP;DDB1;XPC;SNAPC4;NT5C;SUPT5H;NCBP2;MPG;DCTN4;GTF3C5;DGCR8;SUPT4H1;EDF1;POLR2A;POLR2E;SRSF6;CLP1;CMPK2;ERCC8;FEN1;USP11;RAE1;TP53;NPR2;RFC2;POLR2C;TSG101;NELFCD;RAD52;CCNO…
gsea	Apical Surface	-0.477754	-1.76081	0	0.00647164	0.078	13/40	0.2522	SULF2;LYN;B4GALT1;PLAUR;NCOA6;ADIPOR2;RTN4RL1;ADAM10;HSPB1;THY1;MAL;SCUBE1;PCSK9
gsea	Angiogenesis	-0.463591	-1.71686	0.00733945	0.00961862	0.111	19/34	0.2681	VEGFA;TIMP1;THBD;VCAN;CCND2;PTK2;OLR1;COL3A1;VTN;SPP1;LUM;JAG1;VAV2;FSTL1;SERPINA5;POSTN;TNFRSF21;KCNJ8;CXCL6
gsea	UV Response Dn	-0.334512	-1.67908	0.00188324	0.0123586	0.146	65/137	0.3454	NFKB1;PIK3CD;INSIG1;CDKN1B;PTEN;SMAD7;VLDLR;MAPK14;ATP2B1;SMAD3;SIPA1L1;CELF2;ADD3;NIPBL;SPOP;AGGF1;RND3;NOTCH2;DUSP1;PLPP3;MTA1;PRDM2;ATXN1;LDLR;SRI;DLG1;DYRK1A;SLC22A18;RUNX1;ADORA2B;NEK7;AKT3;PTPRM;KCNMA1;RXRA;NR3C1;ARHGEF9;COL3A1;SLC7A1;SCAF8;AMPH;ATP2C1;F3;IGFBP5;HAS2;YTHDC1;VAV2;ATRN;COL1A1;BDNF;PRKCA;LAMC1;PIAS3;COL1A2;SNAI2;MET;MAP1B;ATRX;MIOS;ZMIZ1;PTGFR;IGF1R;PHF3;ANXA4;DLC1
gsea	KRAS Signaling Dn	-0.392477	-1.67888	0	0.0120417	0.146	59/148	0.3774	MX1;NR4A2;MTHFR;SNN;MEFV;SYNPO;CD80;BTG2;IFI44L;CHST2;SLC29A3;KCNMB1;RSAD2;DTNB;SKIL;SERPINB2;SPHK2;ENTPD7;THNSL2;SHOX2;TCF7L1;MSH5;IL5;KMT2D;EGF;ABCB11;GTF3C5;EDN2;KRT15;GPR3;IL12B;TGM1;HTR1B;EDAR;ATP4A;EPHA5;ATP6V1B1;P2RX6;PKP1;PDCD1;COL2A1;KCNN1;TNNI3;GAMT;DLK2;NPHS1;PTGFR;PAX3;CAPN9;FGFR3;CPA2;GP1BA;CNTFR;GP2;KRT5;SLC6A3;HNF1A;SMPX;TLX1
gsea	E2F Targets	-0.353693	-1.66334	0.0318182	0.0138045	0.167	66/192	0.3196	CDKN1A;LMNB1;EZH2;DNMT1;MTHFD2;CDKN1B;TFRC;NBN;ILF3;STAG1;HMGA1;SUV39H1;PRKDC;HNRNPD;NAP1L1;SMC1A;LIG1;DDX39A;AK2;CDC25B;LBR;MCM2;POLD3;TACC3;RAD21;NUP205;XRCC6;NUDT21;IPO7;NOLC1;TMPO;NASP;ANP32E;PAN2;POLE4;ING3;XPO1;MLH1;PA2G4;HMMR;EIF2S1;TUBG1;TBRG4;SSRP1;SYNCRIP;PPP1R8;SRSF2;NUP153;ASF1B;UBR7;GSPT1;SLBP;NUP107;PPM1D;SNRPB;CSE1L;RNASEH2A;ORC6;PHF5A;MXD3;TP53;RFC2;DCLRE1B;MCM5;PDS5B;HUS1
gsea	Fatty Acid Metabolism	-0.330847	-1.60154	0.0221239	0.0209399	0.223	67/136	0.4201	ACSL1;UBE2L6;GLUL;G0S2;ACAA1;TP53INP2;ALDH3A2;ACSL4;ERP29;NBN;GABARAPL1;IDH3B;ALDH1A1;GCDH;HSPH1;ACO2;ACAT2;GSTZ1;D2HGDH;SDHD;ACOT8;ECI1;BPHL;SDHC;MDH2;ELOVL5;ACSS1;ECHS1;PDHA1;PDHB;FASN;UGDH;ADSL;ADIPOR2;DECR1;IDI1;APEX1;SUCLG1;NSDHL;ECH1;IL4I1;ODC1;MAOA;DLD;HSD17B4;HMGCL;GRHPR;RAP1GDS1;TDO2;ACOX1;FMO1;HMGCS1;ALDH3A1;FH;UROS;AQP7;DLST;AUH;IDH3G;INMT;PTPRG;CPOX;ENO3;PCBD1;CA2;NTHL1;CPT2
gsea	Myogenesis	0.279473	1.48745	0.0132626	0.0818758	0.435	100/178	0.4735	CD36;FHL1;SCD;EIF4A2;APP;NCAM1;ITGB5;SPTAN1;FST;CLU;PPFIA4;BDKRB2;LPIN1;GPX3;IGF1;CFD;AK1;PDLIM7;SORBS3;MYO1C;CRAT;FKBP1B;BHLHE40;ABLIM1;SSPN;APOD;VIPR1;FABP3;ACTC1;ANKRD2;CHRNA1;FXYD1;RYR1;MYOM2;MYOG;TPM3;ADAM12;PICK1;SGCD;MYBPC3;COL15A1;SPEG;OCEL1;DTNA;NOS1;SH3BGR;KIFC3;PC;CRYAB;FGF2;PYGM;IFRD1;MYL6B;KCNH2;HSPB2;REEP1;CAMK2B;ATP2A1;TNNI2;SGCG;ACTA1;CASQ1;HRC;TNNT1;ACTN3;TCAP;SORBS1;HDAC5;ITGB4;…
gsea	Reactive Oxygen Species Pathway	0.391363	1.47876	0.0725389	0.0690986	0.449	45/45	0.9998	PDLIM1;FTL;TXN;GPX4;PRDX1;SOD1;HMOX2;GPX3;CAT;LAMTOR5;GLRX2;MGST1;GSR;PRDX4;PRDX2;NDUFA6;ABCC1;ERCC2;GLRX;NQO1;NDUFB4;GCLC;CDKN2D;MPO;HHEX;TXNRD2;SCAF4;MBP;PFKP;SRXN1;PRNP;EGLN2;GCLM;STK25;FES;G6PD;ATOX1;MSRA;JUNB;NDUFS2;LSP1;OXSR1;IPCEF1;SBNO2;SOD2
gsea	Pancreas Beta Cells	0.383088	1.39718	0.0644391	0.0882183	0.551	13/29	0.2407	STXBP1;PAK3;SRP9;ELP4;SEC11A;SRP14;SRPRB;INSM1;FOXA2;PKLR;PAX6;PCSK2;GCG
gsea	Bile Acid Metabolism	-0.297569	-1.35911	0.0588235	0.0922481	0.573	37/96	0.4494	ACSL1;SLC23A2;IDH2;ALDH1A1;ABCA3;ABCA1;PNPLA8;LONP2;AQP9;SLC35B2;HSD3B7;OPTN;ATXN1;SLC22A18;ABCA6;ABCD3;GCLM;RXRA;GNPAT;IDI1;NPC1;APOA1;HSD17B4;PAOX;PFKM;ABCD1;LIPE;KLF1;SLC23A1;BBOX1;NUDT12;SULT1B1;AMACR;SLCO1A2;DIO1;ABCA9;RBP1
gsea	Myc Targets V2	-0.297138	-1.27336	0.147059	0.141255	0.715	25/56	0.4248	DUSP2;IMP4;RRP12;TCOF1;HK2;NOLC1;PA2G4;SRM;TBRG4;DDX18;EXOSC5;GRWD1;NOC4L;LAS1L;AIMP2;MYBBP1A;PPRC1;UTP20;MRTO4;MCM5;PES1;PUS1;SUPV3L1;FARSA;GNL3
gsea	Spermatogenesis	-0.26118	-1.21098	0.144838	0.185824	0.807	105/105	0.991	EZH2;PGS1;COIL;SIRT1;PHKG2;BRAF;NCAPH;SLC2A5;CHFR;TALDO1;AGFG1;CLPB;IDE;PRKAR2A;MAST2;MTOR;TSN;IP6K1;CSNK2A2;HTR5A;IFT88;PSMG1;GAD1;NF2;TCP11;PGK2;ART3;TNNI3;DMC1;DBF4;DDX25;HOXB1;DMRT1;SYCP1;PIAS2;ACTL7B;CLGN;ALOX15;IL12RB2;CNIH2;AKAP4;HSPA4L;MAP7;GPR182;PCSK1N;GRM8;RAD17;SCG3;IL13RA2;OAZ3;TULP2;TEKT2;POMC;BUB1;PACRG;TOPBP1;TSSK2;HSPA1L;NEFH;TKTL1;PHF7;DPEP3;CFTR;SHE;DDX4;ZPBP;KIF2C;ZC2HC1C;GAPD…
