# Supplementary material for: CD4+ T cells re-wire granuloma cellularity and regulatory networks to promote immunomodulation following Mtb reinfection
Source: Immunity. 2024 Oct 8;57(10):2380–2398.e6. doi: 10.1016/j.immuni.2024.08.002 (PMC11466276; doi:10.1016/j.immuni.2024.08.002)
Supplement: Table S7. Detailed cell type marker genes, related to Figures 4, 5, 6, S3, and S4 [file mmc8.xlsx]

## Sheet: CXCL9^{hi},IDO1^{hi}Mφ
cell_type	genes	logfoldchanges	pvals_adj	pvals
CXCL9$^{hi}$, IDO1$^{hi}$ Mφ	CXCL9	141.381	0	0
CXCL9$^{hi}$, IDO1$^{hi}$ Mφ	VOPP1	4.65451	0	0
CXCL9$^{hi}$, IDO1$^{hi}$ Mφ	C3	6.83487	0	0
CXCL9$^{hi}$, IDO1$^{hi}$ Mφ	SOCS3	5.95856	0	0
CXCL9$^{hi}$, IDO1$^{hi}$ Mφ	TMSB10	33.5844	0	0
CXCL9$^{hi}$, IDO1$^{hi}$ Mφ	CD63	11.4122	0	0
CXCL9$^{hi}$, IDO1$^{hi}$ Mφ	LAMP1	11.7675	0	0
CXCL9$^{hi}$, IDO1$^{hi}$ Mφ	LOC102147203	50.3582	0	0
CXCL9$^{hi}$, IDO1$^{hi}$ Mφ	PKM	7.55407	0	0
CXCL9$^{hi}$, IDO1$^{hi}$ Mφ	GPR84	5.61227	0	0
CXCL9$^{hi}$, IDO1$^{hi}$ Mφ	ADAMDEC1	13.3896	0	0
CXCL9$^{hi}$, IDO1$^{hi}$ Mφ	AOAH	7.99385	0	0
CXCL9$^{hi}$, IDO1$^{hi}$ Mφ	SLC2A5	5.74358	0	0
CXCL9$^{hi}$, IDO1$^{hi}$ Mφ	CD40	3.57124	0	0
CXCL9$^{hi}$, IDO1$^{hi}$ Mφ	CD68	12.1906	0	0
CXCL9$^{hi}$, IDO1$^{hi}$ Mφ	FOS	16.987	0	0
CXCL9$^{hi}$, IDO1$^{hi}$ Mφ	CUL1	6.07354	0	0
CXCL9$^{hi}$, IDO1$^{hi}$ Mφ	GCH1	4.21795	0	0
CXCL9$^{hi}$, IDO1$^{hi}$ Mφ	RAB20	4.71951	0	0
CXCL9$^{hi}$, IDO1$^{hi}$ Mφ	SERPINA1	14.817	0	0
CXCL9$^{hi}$, IDO1$^{hi}$ Mφ	ACSL1	8.68074	0	0
CXCL9$^{hi}$, IDO1$^{hi}$ Mφ	BCL2L14	4.08299	0	0
CXCL9$^{hi}$, IDO1$^{hi}$ Mφ	ALDH1A1	9.05051	0	0
CXCL9$^{hi}$, IDO1$^{hi}$ Mφ	IFNGR2	5.69497	0	0
CXCL9$^{hi}$, IDO1$^{hi}$ Mφ	SULF2	5.50615	0	0
CXCL9$^{hi}$, IDO1$^{hi}$ Mφ	ATP6V1B2	6.66126	0	0
CXCL9$^{hi}$, IDO1$^{hi}$ Mφ	ST3GAL1	5.157	0	0
CXCL9$^{hi}$, IDO1$^{hi}$ Mφ	PGD	9.15351	0	0
CXCL9$^{hi}$, IDO1$^{hi}$ Mφ	LIMS1	3.82894	0	0
CXCL9$^{hi}$, IDO1$^{hi}$ Mφ	G3BP1	4.89479	0	0
CXCL9$^{hi}$, IDO1$^{hi}$ Mφ	ENO1	12.997	0	0
CXCL9$^{hi}$, IDO1$^{hi}$ Mφ	CD84	5.73419	0	0
CXCL9$^{hi}$, IDO1$^{hi}$ Mφ	CCR5	3.7721	0	0
CXCL9$^{hi}$, IDO1$^{hi}$ Mφ	SMPDL3A	3.29366	0	0
CXCL9$^{hi}$, IDO1$^{hi}$ Mφ	VEGFA	4.516	0	0
CXCL9$^{hi}$, IDO1$^{hi}$ Mφ	GSAP	4.27556	0	0
CXCL9$^{hi}$, IDO1$^{hi}$ Mφ	PEA15	9.03195	0	0
CXCL9$^{hi}$, IDO1$^{hi}$ Mφ	IL18BP	3.59671	0	0
CXCL9$^{hi}$, IDO1$^{hi}$ Mφ	ATOX1	4.21882	0	0
CXCL9$^{hi}$, IDO1$^{hi}$ Mφ	CTSB	42.1379	0	0
CXCL9$^{hi}$, IDO1$^{hi}$ Mφ	UBE2L6	6.56428	0	0
CXCL9$^{hi}$, IDO1$^{hi}$ Mφ	RUFY3	4.15672	0	0
CXCL9$^{hi}$, IDO1$^{hi}$ Mφ	PSME2	8.20665	0	0
CXCL9$^{hi}$, IDO1$^{hi}$ Mφ	FMNL2	6.4137	0	0
CXCL9$^{hi}$, IDO1$^{hi}$ Mφ	SQRDL	4.347	0	0
CXCL9$^{hi}$, IDO1$^{hi}$ Mφ	CAPG	16.2606	0	0
CXCL9$^{hi}$, IDO1$^{hi}$ Mφ	TSPAN3	5.53872	0	0
CXCL9$^{hi}$, IDO1$^{hi}$ Mφ	LOC102135658	9.70013	0	0
CXCL9$^{hi}$, IDO1$^{hi}$ Mφ	LAP3	12.0629	0	0
CXCL9$^{hi}$, IDO1$^{hi}$ Mφ	TFEC	4.84778	0	0
CXCL9$^{hi}$, IDO1$^{hi}$ Mφ	SLC39A8	8.03706	0	0
CXCL9$^{hi}$, IDO1$^{hi}$ Mφ	SERPING1	6.93957	0	0
CXCL9$^{hi}$, IDO1$^{hi}$ Mφ	DRAM1	10.0378	0	0
CXCL9$^{hi}$, IDO1$^{hi}$ Mφ	ALAS1	8.56448	0	0
CXCL9$^{hi}$, IDO1$^{hi}$ Mφ	TMEM176B	11.1865	0	0
CXCL9$^{hi}$, IDO1$^{hi}$ Mφ	STAT1	30.1719	0	0
CXCL9$^{hi}$, IDO1$^{hi}$ Mφ	MYOF	7.6967	0	0
CXCL9$^{hi}$, IDO1$^{hi}$ Mφ	LILRB4	11.9473	0	0
CXCL9$^{hi}$, IDO1$^{hi}$ Mφ	ANKRD22	8.53926	0	0
CXCL9$^{hi}$, IDO1$^{hi}$ Mφ	SOD2	113.845	0	0
CXCL9$^{hi}$, IDO1$^{hi}$ Mφ	UBD	22.7249	0	0
CXCL9$^{hi}$, IDO1$^{hi}$ Mφ	CTSH	44.5033	0	0
CXCL9$^{hi}$, IDO1$^{hi}$ Mφ	CXCL10	32.3164	0	0
CXCL9$^{hi}$, IDO1$^{hi}$ Mφ	SNX10	19.4466	0	0
CXCL9$^{hi}$, IDO1$^{hi}$ Mφ	CLEC6A	13.5029	0	0
CXCL9$^{hi}$, IDO1$^{hi}$ Mφ	PTPN1	9.58767	0	0
CXCL9$^{hi}$, IDO1$^{hi}$ Mφ	RARRES3	20.0196	0	0
CXCL9$^{hi}$, IDO1$^{hi}$ Mφ	CXCL11	18.3585	0	0
CXCL9$^{hi}$, IDO1$^{hi}$ Mφ	FAM26F	28.051	0	0
CXCL9$^{hi}$, IDO1$^{hi}$ Mφ	CP	35.4709	0	0
CXCL9$^{hi}$, IDO1$^{hi}$ Mφ	IDO1	84.1514	0	0
CXCL9$^{hi}$, IDO1$^{hi}$ Mφ	NEURL3	9.625	0	0
CXCL9$^{hi}$, IDO1$^{hi}$ Mφ	IL2RA	8.27892	0	0
CXCL9$^{hi}$, IDO1$^{hi}$ Mφ	WARS	42.0329	0	0
CXCL9$^{hi}$, IDO1$^{hi}$ Mφ	TNS3	7.69054	0	0
CXCL9$^{hi}$, IDO1$^{hi}$ Mφ	LYZ	98.7223	0	0
CXCL9$^{hi}$, IDO1$^{hi}$ Mφ	SUCNR1	7.23052	0	0
CXCL9$^{hi}$, IDO1$^{hi}$ Mφ	APOL4	4.84232	0	0
CXCL9$^{hi}$, IDO1$^{hi}$ Mφ	TNIP1	8.05516	0	0
CXCL9$^{hi}$, IDO1$^{hi}$ Mφ	PRDX1	15.7815	0	0
CXCL9$^{hi}$, IDO1$^{hi}$ Mφ	KMO	3.88337	0	0
CXCL9$^{hi}$, IDO1$^{hi}$ Mφ	CD44	26.5408	0	0
CXCL9$^{hi}$, IDO1$^{hi}$ Mφ	NUB1	7.89695	0	0
CXCL9$^{hi}$, IDO1$^{hi}$ Mφ	GAPDH	22.1372	0	0
CXCL9$^{hi}$, IDO1$^{hi}$ Mφ	SLC2A6	4.70989	0	0
CXCL9$^{hi}$, IDO1$^{hi}$ Mφ	KYNU	6.31326	0	0
CXCL9$^{hi}$, IDO1$^{hi}$ Mφ	CHI3L1	10.7087	0	0
CXCL9$^{hi}$, IDO1$^{hi}$ Mφ	SLAMF7	9.21226	0	0
CXCL9$^{hi}$, IDO1$^{hi}$ Mφ	LOC102146847	8.08634	0	0
CXCL9$^{hi}$, IDO1$^{hi}$ Mφ	PPA1	7.27346	0	0
CXCL9$^{hi}$, IDO1$^{hi}$ Mφ	SLAMF8	5.86076	0	0
CXCL9$^{hi}$, IDO1$^{hi}$ Mφ	LOC102122418	38.769	0	0
CXCL9$^{hi}$, IDO1$^{hi}$ Mφ	APOL2	23.7741	0	0
CXCL9$^{hi}$, IDO1$^{hi}$ Mφ	NINJ1	10.3619	0	0
CXCL9$^{hi}$, IDO1$^{hi}$ Mφ	TMEM176A	6.99202	0	0
CXCL9$^{hi}$, IDO1$^{hi}$ Mφ	TGM2	9.04271	0	0
CXCL9$^{hi}$, IDO1$^{hi}$ Mφ	LHFPL2	3.95845	2.1457e-306	0
CXCL9$^{hi}$, IDO1$^{hi}$ Mφ	STOM	4.15664	1.63267e-300	6.14681e-303
CXCL9$^{hi}$, IDO1$^{hi}$ Mφ	LOC101867330	8.08019	1.97024e-300	7.49343e-303
CXCL9$^{hi}$, IDO1$^{hi}$ Mφ	TREML2	4.16085	1.17223e-299	4.50336e-302

## Sheet: cDC1
cell_type	genes	logfoldchanges	pvals_adj	pvals
cDC 1	CLEC9A	20.3624	0	0
cDC 1	TLR4	-11.8583	0	0
cDC 1	CFD	-22.8468	0	0
cDC 1	LOC102122418	-29.3348	0	0
cDC 1	GLUL	-21.6017	0	0
cDC 1	LOC102121644	15.9511	0	0
cDC 1	SERPINA1	-10.2667	4.94394e-287	1.32953e-290
cDC 1	FLT3	8.84046	3.01919e-282	9.27911e-286
cDC 1	SERPINB9	9.06447	3.73064e-281	1.28989e-284
cDC 1	CD14	-12.0545	6.83319e-279	2.62512e-282
cDC 1	LSP1	8.19781	1.22716e-276	5.18586e-280
cDC 1	CPVL	52.0369	8.88941e-274	4.09808e-277
cDC 1	IGSF6	-9.50929	1.55586e-265	7.77034e-269
cDC 1	CTSB	-107.794	1.26269e-260	6.79127e-264
cDC 1	LOC102140945	-16.0316	4.47135e-258	2.57665e-261
cDC 1	C5AR1	-16.2927	5.16804e-258	3.17667e-261
cDC 1	CLNK	9.03345	5.21524e-257	3.40603e-260
cDC 1	CSF1R	-14.1116	4.1981e-256	2.90303e-259
cDC 1	ID2	23.6851	3.99315e-252	2.91471e-255
cDC 1	CADM1	11.3738	7.49399e-252	5.75797e-255
cDC 1	LAMP1	-14.7183	4.25307e-251	3.43121e-254
cDC 1	TBC1D8	9.10697	5.85953e-251	4.95235e-254
cDC 1	CST3	99.0975	6.94851e-250	6.13967e-253
cDC 1	SOD2	-56.5242	1.03074e-244	9.50354e-248
cDC 1	TSPAN33	9.52198	9.76396e-244	9.3776e-247
cDC 1	C1H1orf54	7.83122	2.9372e-241	2.93381e-244
cDC 1	G0S2	-20.7422	6.31154e-232	6.54673e-235
cDC 1	NCF2	-8.20348	4.70229e-231	5.05817e-234
cDC 1	BATF3	6.83087	4.60782e-230	5.13357e-233
cDC 1	LOC102126493	-7.42405	1.72308e-224	1.98588e-227
cDC 1	BASP1	12.9961	1.00493e-222	1.19681e-225
cDC 1	LOC102122749	23.0415	6.79056e-221	8.34798e-224
cDC 1	FCER1G	-11.6788	2.38167e-216	3.0194e-219
cDC 1	IRF8	12.7051	1.6353e-213	2.136e-216
cDC 1	C3AR1	-7.71936	8.60183e-210	1.1566e-212
cDC 1	CSRP1	7.21224	9.11895e-208	1.26117e-210
cDC 1	ALDH2	-16.5621	4.89897e-204	6.96358e-207
cDC 1	FGR	-6.29984	7.60969e-202	1.1109e-204
cDC 1	FTL	-21.7396	2.22445e-197	3.33283e-200
cDC 1	FCGR2B	-6.83284	4.34448e-197	6.67611e-200
cDC 1	ITGAM	-8.6473	3.73336e-195	5.88044e-198
cDC 1	TXN	12.1506	1.29608e-194	2.09125e-197
cDC 1	CD163	-11.2799	1.28938e-190	2.12997e-193
cDC 1	LST1	-6.14101	1.29259e-190	2.18493e-193
cDC 1	WDFY4	13.28	4.77748e-189	8.25919e-192
cDC 1	NFAM1	-6.27935	4.86031e-187	8.5891e-190
cDC 1	ADAM19	5.64038	6.6299e-187	1.1971e-189
cDC 1	LGALS3	-17.3586	3.77884e-185	6.96827e-188
cDC 1	PTAFR	-6.50875	2.1896e-179	4.12179e-182
cDC 1	RNF130	-5.81238	1.19879e-178	2.30271e-181
cDC 1	CCND1	7.53856	4.22548e-178	8.27889e-181
cDC 1	CD226	7.60254	5.60308e-178	1.11932e-180
cDC 1	GCSAM	9.13658	1.13536e-175	2.31171e-178
cDC 1	ECE1	6.52293	1.71093e-175	3.54937e-178
cDC 1	ALDH1A1	-9.91913	4.11403e-175	8.69273e-178
cDC 1	SHTN1	9.74493	6.77997e-175	1.45862e-177
cDC 1	LRP1	-9.64481	7.94748e-174	1.74032e-176
cDC 1	CPNE3	6.77112	8.18673e-173	1.82417e-175
cDC 1	FNBP1	11.6111	5.37751e-171	1.21887e-173
cDC 1	ZNF366	6.75127	3.28632e-169	7.57508e-172
cDC 1	LOC102147203	-31.417	1.95409e-167	4.57931e-170
cDC 1	PKIB	5.64926	4.18105e-167	9.9587e-170
cDC 1	LOC102116921	-5.20946	6.24721e-167	1.512e-169
cDC 1	CASP1	-5.64908	1.18036e-165	2.90216e-168
cDC 1	FN1	-37.7149	1.31597e-165	3.28613e-168
cDC 1	FYB	-6.57228	4.8267e-165	1.22383e-167
cDC 1	TCIRG1	-6.7518	8.26614e-165	2.12766e-167
cDC 1	CREG1	-11.0471	3.1753e-164	8.29505e-167
cDC 1	PPM1J	5.70719	1.9138e-163	5.07307e-166
cDC 1	ACTG1	24.9819	6.95613e-162	1.87065e-164
cDC 1	LIPA	-13.7106	1.87562e-161	5.11598e-164
cDC 1	FCGR1A	-7.02611	4.45503e-161	1.23228e-163
cDC 1	PECAM1	-12.1907	2.86257e-160	8.02795e-163
cDC 1	SIRPA	-5.50332	3.00792e-158	8.55114e-161
cDC 1	DNASE1L3	11.6515	4.29438e-158	1.23733e-160
cDC 1	MAFB	-9.32312	1.08587e-157	3.17041e-160
cDC 1	GIMAP4	-7.43949	1.25641e-157	3.71663e-160
cDC 1	CLEC4A	-5.25773	1.26588e-154	3.79326e-157
cDC 1	TBC1D4	10.8721	3.01323e-154	9.14504e-157
cDC 1	CARD16	-5.24435	3.09644e-154	9.51652e-157
cDC 1	CD68	-20.6461	1.71183e-153	5.32687e-156
cDC 1	LOC102136468	67.3433	6.06849e-152	1.9117e-154
cDC 1	RNF13	-6.28418	9.93834e-152	3.16897e-154
cDC 1	DMXL2	-6.78982	1.60492e-148	5.17916e-151
cDC 1	GPX1	-18.1013	5.21392e-147	1.70259e-149
cDC 1	LOC102136310	-4.98949	1.78503e-146	5.89754e-149
cDC 1	TLR2	-4.62713	1.03441e-145	3.45731e-148
cDC 1	VAC14	4.73283	1.85339e-144	6.2658e-147
cDC 1	MARCKSL1	8.81383	1.41013e-142	4.82143e-145
cDC 1	ALOX5AP	-5.39571	1.42809e-142	4.93769e-145
cDC 1	CTSA	-16.0761	2.06672e-142	7.2252e-145
cDC 1	PLXDC2	-12.0268	9.26232e-142	3.27366e-144
cDC 1	APOE	-140.538	5.39124e-141	1.92618e-143
cDC 1	GPNMB	-32.3265	5.56492e-138	2.00961e-140
cDC 1	VOPP1	4.21355	1.28241e-137	4.68033e-140
cDC 1	LOC102136964	-8.51768	2.11117e-136	7.7861e-139
cDC 1	ADAM8	4.47968	2.67309e-136	9.96118e-139
cDC 1	CSF3R	-5.79229	4.82092e-136	1.81502e-138
cDC 1	GNS	-9.08016	6.24022e-136	2.37335e-138
cDC 1	CTSS	-15.0976	1.05507e-135	4.0533e-138

## Sheet: cDC2
cell_type	genes	logfoldchanges	pvals_adj	pvals
cDC 2	CPVL	21.7793	0	0
cDC 2	SOD2	-56.1697	0	0
cDC 2	JAML	5.46325	0	0
cDC 2	NFKBIA	-17.2254	5.26039e-255	8.08358e-259
cDC 2	LOC102137734	4.64761	1.77125e-234	3.40233e-238
cDC 2	CXCL8	-14.3111	7.4963e-229	1.72792e-232
cDC 2	IGF2R	-5.85545	8.56604e-224	2.30358e-227
cDC 2	PKIB	4.58041	1.07871e-210	3.31527e-214
cDC 2	GPNMB	-30.4531	1.27002e-200	4.39116e-204
cDC 2	CD1C	5.51164	2.42227e-199	9.30568e-203
cDC 2	G0S2	-16.6011	3.02151e-198	1.27686e-201
cDC 2	LOC102136468	39.525	1.01596e-191	4.68363e-195
cDC 2	C5AR1	-12.8028	1.67192e-189	8.34998e-193
cDC 2	MEF2C	3.06983	8.09642e-187	4.35459e-190
cDC 2	CD14	-7.9928	9.32985e-180	5.3764e-183
cDC 2	CST3	9.66029	9.5974e-179	5.89929e-182
cDC 2	ADAMDEC1	-20.4111	2.23602e-175	1.46033e-178
cDC 2	CORO1A	4.87688	1.12685e-170	7.79229e-174
cDC 2	CD74	90.5751	2.54055e-167	1.85441e-170
cDC 2	LOC102136862	22.9669	2.76522e-165	2.12464e-168
cDC 2	CD33	3.56078	3.89426e-165	3.14173e-168
cDC 2	VMO1	10.4164	5.09381e-165	4.30518e-168
cDC 2	RPS11	8.04473	3.16572e-163	2.79722e-166
cDC 2	GLUL	-14.9603	4.16929e-163	3.84414e-166
cDC 2	MNDA	6.43205	3.41251e-162	3.27748e-165
cDC 2	CD68	-19.4193	1.03871e-160	1.03751e-163
cDC 2	CNN2	2.54685	1.16846e-159	1.212e-162
cDC 2	TNFAIP3	-7.6571	2.33141e-159	2.50785e-162
cDC 2	PLCB2	2.60554	1.92932e-158	2.14946e-161
cDC 2	C3AR1	-4.9171	1.00173e-157	1.15451e-160
cDC 2	LOC102144782	4.69532	4.78296e-157	5.69618e-160
cDC 2	APOE	-131.487	1.0178e-155	1.25124e-158
cDC 2	LOC102140649	4.78325	4.19767e-154	5.32167e-157
cDC 2	LOC102141176	8.64768	1.10481e-150	1.44308e-153
cDC 2	GNB2L1	7.69461	5.16131e-150	6.93991e-153
cDC 2	CPM	-13.3928	1.78659e-148	2.47089e-151
cDC 2	PARM1	2.79931	1.82232e-148	2.59031e-151
cDC 2	CLEC10A	3.2589	2.93295e-148	4.28169e-151
cDC 2	RPL4	8.90528	1.4948e-146	2.23962e-149
cDC 2	LOC102126012	3.2234	6.45605e-145	9.92094e-148
cDC 2	RB1	2.30052	8.04415e-145	1.26704e-147
cDC 2	RPS14	10.2287	9.20578e-145	1.48537e-147
cDC 2	LOC102144039	65.9597	4.11175e-144	6.79236e-147
cDC 2	COTL1	6.94241	1.38918e-143	2.34821e-146
cDC 2	LOC102129811	-5.75296	1.42817e-143	2.46899e-146
cDC 2	FGL2	5.32457	1.54984e-143	2.73887e-146
cDC 2	PRCP	3.33129	3.4108e-142	6.15857e-145
cDC 2	C1QB	-21.8707	4.74963e-140	8.75844e-143
cDC 2	CTSB	-102.149	1.19767e-138	2.25455e-141
cDC 2	CTSD	-9.27769	1.66258e-138	3.19359e-141
cDC 2	LOC102144414	5.40778	4.34385e-138	8.51081e-141
cDC 2	LSP1	2.33728	1.15765e-136	2.31264e-139
cDC 2	PLEK	-13.2183	1.9997e-136	4.07162e-139
cDC 2	FLT3	2.93458	1.83057e-135	3.79758e-138
cDC 2	APOC1	-10.259	1.96875e-134	4.15986e-137
cDC 2	IL13RA1	5.65749	5.7511e-134	1.23727e-136
cDC 2	ALDH1A1	-7.10713	6.58238e-134	1.4414e-136
cDC 2	LOC102122749	1.92755	1.03057e-133	2.29631e-136
cDC 2	PADI2	2.42452	3.60303e-131	8.16669e-134
cDC 2	PID1	2.76983	3.01676e-129	6.95372e-132
cDC 2	LIMK2	-4.09889	1.38578e-127	3.24751e-130
cDC 2	CEBPD	2.48148	5.08003e-127	1.21e-129
cDC 2	LOC102139994	3.55848	4.85471e-124	1.17498e-126
cDC 2	NEURL1B	2.32089	7.43157e-124	1.8272e-126
cDC 2	C1QA	-17.6858	2.01262e-123	5.02576e-126
cDC 2	RPL13	6.04675	2.65328e-123	6.72749e-126
cDC 2	FAM129A	4.46256	3.11756e-121	8.02444e-124
cDC 2	PEA15	4.43593	1.08594e-120	2.83688e-123
cDC 2	GPR84	-4.23453	2.38984e-119	6.33496e-122
cDC 2	DRAM1	-4.70634	4.03121e-119	1.08407e-121
cDC 2	RPL13A	6.69334	1.32875e-118	3.62433e-121
cDC 2	DNASE2	-12.0876	2.08355e-117	5.76318e-120
cDC 2	RPL23	6.3368	2.26728e-117	6.35849e-120
cDC 2	CFD	-15.6841	3.91306e-117	1.11243e-119
cDC 2	BCL11A	3.01315	4.20963e-117	1.21292e-119
cDC 2	RPL18A	3.61718	7.88719e-117	2.30283e-119
cDC 2	LOC102139775	2.32918	1.05082e-116	3.10846e-119
cDC 2	LPAR6	2.4402	1.71645e-116	5.14343e-119
cDC 2	NRP2	-6.18205	1.89136e-116	5.7402e-119
cDC 2	RPS3	6.65551	6.60211e-116	2.02908e-118
cDC 2	C1H1orf162	2.00077	1.35683e-115	4.22219e-118
cDC 2	RPLP0	7.40826	8.76212e-115	2.76025e-117
cDC 2	MMP14	-7.07921	8.79026e-115	2.80289e-117
cDC 2	WNT5A	4.09904	1.38836e-114	4.48031e-117
cDC 2	TSPAN33	2.28965	6.09715e-114	1.991e-116
cDC 2	LOC102139636	2.3703	6.86287e-114	2.26741e-116
cDC 2	LGALS3	-14.2361	1.28357e-113	4.29006e-116
cDC 2	ADAM19	2.64479	4.80479e-113	1.62436e-115
cDC 2	RPS5	5.32248	5.654e-113	1.93318e-115
cDC 2	LOC102140782	4.43493	3.01806e-112	1.04351e-114
cDC 2	ARL4C	6.22983	1.19566e-111	4.17997e-114
cDC 2	LOC102137481	2.17236	3.08351e-111	1.08983e-113
cDC 2	CIITA	1.77416	9.5627e-110	3.41656e-112
cDC 2	CFP	2.23337	1.83924e-108	6.64188e-111
cDC 2	C1QC	-10.015	1.85272e-108	6.76174e-111
cDC 2	RPL10A	3.35716	1.00537e-107	3.70784e-110
cDC 2	LY86	1.72539	6.6812e-107	2.48973e-109
cDC 2	GRASP	4.83983	4.40593e-106	1.65878e-108
cDC 2	RFTN1	2.13119	7.71331e-106	2.93361e-108
cDC 2	CSF3R	-3.83878	8.1312e-106	3.12378e-108

## Sheet: pDCs
cell_type	genes	logfoldchanges	pvals_adj	pvals
pDCs	CCDC50	34.6099	0	0
pDCs	GLUL	-21.0633	0	0
pDCs	SUSD1	7.53084	0	0
pDCs	GAS6	7.79198	0	0
pDCs	TSPAN13	10.2926	0	0
pDCs	BCL11A	7.31187	0	0
pDCs	PTPRS	11.3008	0	0
pDCs	SOD2	-62.5215	0	0
pDCs	IRF7	19.7848	0	0
pDCs	LILRA4	31.9979	0	0
pDCs	GZMB	161.383	0	0
pDCs	IRF8	24.5584	0	0
pDCs	SELL	18.0846	0	0
pDCs	TCF4	23.294	0	0
pDCs	ITM2C	9.02879	0	0
pDCs	EGLN3	8.73875	1.04331e-302	6.41295e-306
pDCs	SULF2	13.6012	9.81478e-298	6.40996e-301
pDCs	MSRB3	10.5575	9.53705e-283	6.59496e-286
pDCs	C11H12orf75	7.75925	8.07398e-282	5.89342e-285
pDCs	TLR4	-11.381	4.09598e-281	3.14712e-284
pDCs	GNA15	12.8856	1.53474e-279	1.23817e-282
pDCs	SLC7A5	9.46763	8.16381e-274	6.89987e-277
pDCs	TNNI2	8.33726	1.06809e-269	9.43761e-273
pDCs	LOC102124147	6.22502	8.50357e-262	7.8404e-265
pDCs	SERPINA1	-10.4506	3.76048e-260	3.61168e-263
pDCs	CFD	-22.2213	2.88322e-259	2.87989e-262
pDCs	SOX4	10.4011	4.04282e-251	4.19348e-254
pDCs	LOC102147203	-37.6748	6.9801e-247	7.50836e-250
pDCs	UGCG	8.47761	1.22408e-245	1.36374e-248
pDCs	CD14	-12.2774	6.98563e-238	8.05106e-241
pDCs	FCRLA	9.9726	3.93904e-236	4.69113e-239
pDCs	PMEPA1	7.91708	5.70849e-233	7.01774e-236
pDCs	LOC102122749	4.95488	2.19407e-230	2.78158e-233
pDCs	SNX18	6.34391	1.78163e-226	2.32714e-229
pDCs	CCDC69	6.44949	4.81391e-226	6.47279e-229
pDCs	ADAM19	4.70738	4.88244e-224	6.75251e-227
pDCs	PLAC8	28.2526	1.22618e-222	1.74293e-225
pDCs	G0S2	-20.7965	4.16302e-222	6.07741e-225
pDCs	PPM1J	4.94	9.35798e-222	1.40208e-224
pDCs	GRASP	9.91464	1.03114e-220	1.58454e-223
pDCs	FAM46C	8.09351	5.90329e-216	9.2983e-219
pDCs	SEL1L3	6.41546	1.83479e-214	2.96047e-217
pDCs	RAB15	11.0359	3.52745e-214	5.82714e-217
pDCs	EPHB1	10.7667	1.68791e-212	2.85317e-215
pDCs	ATP13A2	5.48219	9.51457e-212	1.64485e-214
pDCs	NR4A3	12.9028	8.00482e-211	1.4146e-213
pDCs	TBC1D8	6.0745	2.26653e-210	4.09246e-213
pDCs	C5AR1	-15.2239	4.61856e-210	8.51674e-213
pDCs	FCGRT	11.6177	5.17776e-210	9.74685e-213
pDCs	IDO1	-26.2678	4.98779e-201	9.58086e-204
pDCs	LGALS3	-17.6192	9.1397e-200	1.79072e-202
pDCs	SRSF7	5.84692	2.54449e-199	5.08311e-202
pDCs	AIF1	-11.573	4.2852e-199	8.72515e-202
pDCs	LYZ	-89.9248	1.86579e-197	3.87064e-200
pDCs	CYFIP2	5.81044	2.49299e-197	5.26756e-200
pDCs	RPS11	16.5698	4.49557e-197	9.67161e-200
pDCs	BLNK	5.95282	1.22421e-196	2.68075e-199
pDCs	AES	4.14976	4.62984e-195	1.03162e-197
pDCs	LOC102140945	-14.705	1.69189e-194	3.83487e-197
pDCs	FTL	-21.8192	1.27847e-190	2.94691e-193
pDCs	LOC102134487	6.05841	2.10704e-190	4.93774e-193
pDCs	TOB1	5.43528	2.24002e-189	5.33544e-192
pDCs	IGSF6	-8.54203	8.93463e-186	2.16244e-188
pDCs	MEF2C	5.21081	1.43464e-185	3.52735e-188
pDCs	CDKN1C	11.5321	1.21099e-183	3.02399e-186
pDCs	LOC102133296	9.19608	2.01655e-183	5.11303e-186
pDCs	NUCB2	5.25692	4.46016e-180	1.14802e-182
pDCs	FOSL2	9.47611	6.55483e-180	1.71237e-182
pDCs	LOC102144583	5.67367	2.1207e-178	5.62153e-181
pDCs	SIRPA	-6.9778	7.31116e-178	1.96612e-180
pDCs	NR4A2	7.9483	7.77731e-176	2.12136e-178
pDCs	SRGN	-21.1107	4.4905e-175	1.24209e-177
pDCs	SUB1	4.49082	3.24669e-174	9.1052e-177
pDCs	NCF2	-7.60516	1.53721e-173	4.37009e-176
pDCs	LOC102126493	-6.71064	1.98037e-173	5.70603e-176
pDCs	C3AR1	-7.47835	6.99818e-170	2.04326e-172
pDCs	BTBD3	5.49315	6.37699e-169	1.88639e-171
pDCs	IL1B	-17.6495	1.22864e-167	3.68167e-170
pDCs	SCN9A	7.69984	4.03426e-167	1.22438e-169
pDCs	ECE1	5.04524	5.63965e-167	1.73328e-169
pDCs	WARS	-15.5041	1.24199e-166	3.86482e-169
pDCs	ITGAM	-8.25063	7.74111e-166	2.43861e-168
pDCs	ATP2A3	5.34134	3.2706e-164	1.04287e-166
pDCs	SETBP1	6.23312	1.96191e-163	6.33117e-166
pDCs	FLT3	3.58877	5.29115e-163	1.72781e-165
pDCs	MPRIP	4.53206	9.68454e-163	3.19966e-165
pDCs	PDE4D	7.0382	1.38837e-162	4.64034e-165
pDCs	APOL2	-17.2971	4.32693e-162	1.46281e-164
pDCs	CLNK	4.8063	2.81613e-160	9.62873e-163
pDCs	MAPKAPK2	7.93785	1.16306e-159	4.02134e-162
pDCs	LOC102130221	6.66304	1.56238e-159	5.46203e-162
pDCs	LSP1	3.836	1.89524e-159	6.69852e-162
pDCs	MARCKS	-6.80825	7.25209e-159	2.59103e-161
pDCs	SNX10	-8.73569	8.92646e-158	3.22354e-160
pDCs	GADD45A	5.78857	3.33415e-157	1.21684e-159
pDCs	PXDC1	9.68534	6.09171e-157	2.24666e-159
pDCs	FAM65B	3.83614	7.57925e-157	2.82439e-159
pDCs	OPN3	4.72747	6.41523e-156	2.41526e-158
pDCs	SAT1	-21.7797	4.60799e-155	1.75256e-157
pDCs	NGFR	6.85841	1.87988e-154	7.22199e-157

## Sheet: THBS1^{hi},FCN1^{hi}Mφ
cell_type	genes	logfoldchanges	pvals_adj	pvals
THBS1$^{hi}$, FCN1$^{hi}$ Mφ	THBS1	15.4812	0	0
THBS1$^{hi}$, FCN1$^{hi}$ Mφ	CLEC10A	3.54557	0	0
THBS1$^{hi}$, FCN1$^{hi}$ Mφ	OLR1	8.53696	0	0
THBS1$^{hi}$, FCN1$^{hi}$ Mφ	CDKN1A	13.0971	0	0
THBS1$^{hi}$, FCN1$^{hi}$ Mφ	IER3	8.43345	0	0
THBS1$^{hi}$, FCN1$^{hi}$ Mφ	GPR183	10.7526	0	0
THBS1$^{hi}$, FCN1$^{hi}$ Mφ	INSIG1	11.9011	0	0
THBS1$^{hi}$, FCN1$^{hi}$ Mφ	EREG	8.61017	0	0
THBS1$^{hi}$, FCN1$^{hi}$ Mφ	IL1B	27.3138	0	0
THBS1$^{hi}$, FCN1$^{hi}$ Mφ	TIMP1	6.53937	0	0
THBS1$^{hi}$, FCN1$^{hi}$ Mφ	CPVL	10.849	0	0
THBS1$^{hi}$, FCN1$^{hi}$ Mφ	AREG	12.4179	0	0
THBS1$^{hi}$, FCN1$^{hi}$ Mφ	FCN1	6.05026	0	0
THBS1$^{hi}$, FCN1$^{hi}$ Mφ	F13A1	5.76147	0	0
THBS1$^{hi}$, FCN1$^{hi}$ Mφ	VEGFA	5.52623	0	0
THBS1$^{hi}$, FCN1$^{hi}$ Mφ	BCL2L11	4.53309	2.90504e-298	1.78566e-301
THBS1$^{hi}$, FCN1$^{hi}$ Mφ	TGFBI	5.69967	2.92644e-285	1.91124e-288
THBS1$^{hi}$, FCN1$^{hi}$ Mφ	LOC102126012	3.34917	2.29246e-281	1.58526e-284
THBS1$^{hi}$, FCN1$^{hi}$ Mφ	LYZ	40.7745	2.25403e-280	1.64528e-283
THBS1$^{hi}$, FCN1$^{hi}$ Mφ	VMO1	9.80422	8.77694e-272	6.74371e-275
THBS1$^{hi}$, FCN1$^{hi}$ Mφ	NR4A3	3.35279	2.81027e-271	2.26722e-274
THBS1$^{hi}$, FCN1$^{hi}$ Mφ	MPEG1	11.7789	1.03912e-269	8.78246e-273
THBS1$^{hi}$, FCN1$^{hi}$ Mφ	PLAC8	10.6514	6.70891e-260	5.92796e-263
THBS1$^{hi}$, FCN1$^{hi}$ Mφ	EMILIN2	5.60827	6.44464e-259	5.94204e-262
THBS1$^{hi}$, FCN1$^{hi}$ Mφ	ELL2	4.51383	5.97076e-256	5.7345e-259
THBS1$^{hi}$, FCN1$^{hi}$ Mφ	FOSB	8.14447	4.69993e-255	4.69452e-258
THBS1$^{hi}$, FCN1$^{hi}$ Mφ	FCGR2B	4.27146	5.14343e-249	5.3351e-252
THBS1$^{hi}$, FCN1$^{hi}$ Mφ	TNFRSF1B	6.89299	5.8974e-245	6.34373e-248
THBS1$^{hi}$, FCN1$^{hi}$ Mφ	MEF2C	2.77399	1.91792e-240	2.13675e-243
THBS1$^{hi}$, FCN1$^{hi}$ Mφ	CD163	2.50102	4.85675e-238	5.59749e-241
THBS1$^{hi}$, FCN1$^{hi}$ Mφ	SPHK1	2.90302	2.25649e-233	2.68733e-236
THBS1$^{hi}$, FCN1$^{hi}$ Mφ	AOAH	2.75017	1.42058e-226	1.74639e-229
THBS1$^{hi}$, FCN1$^{hi}$ Mφ	IL1RN	4.14849	2.53159e-226	3.20946e-229
THBS1$^{hi}$, FCN1$^{hi}$ Mφ	VCAN	3.33669	2.93243e-225	3.83029e-228
THBS1$^{hi}$, FCN1$^{hi}$ Mφ	BTG1	7.21479	2.95666e-225	3.97553e-228
THBS1$^{hi}$, FCN1$^{hi}$ Mφ	FGL2	6.26061	6.57356e-223	9.09136e-226
THBS1$^{hi}$, FCN1$^{hi}$ Mφ	FCGR1A	2.77348	1.16884e-221	1.66143e-224
THBS1$^{hi}$, FCN1$^{hi}$ Mφ	CREM	4.38617	8.27653e-217	1.20825e-219
THBS1$^{hi}$, FCN1$^{hi}$ Mφ	SERPINB10	2.92557	5.90331e-215	8.84476e-218
THBS1$^{hi}$, FCN1$^{hi}$ Mφ	RHOU	3.95251	8.73772e-211	1.34272e-213
THBS1$^{hi}$, FCN1$^{hi}$ Mφ	KLF4	4.86043	1.9639e-210	3.09335e-213
THBS1$^{hi}$, FCN1$^{hi}$ Mφ	ARL5B	2.71811	1.28344e-209	2.07085e-212
THBS1$^{hi}$, FCN1$^{hi}$ Mφ	FN1	9.34894	1.36459e-207	2.25422e-210
THBS1$^{hi}$, FCN1$^{hi}$ Mφ	IDO1	4.89147	1.82366e-207	3.08263e-210
THBS1$^{hi}$, FCN1$^{hi}$ Mφ	LOC102144039	53.0802	5.83345e-201	1.00847e-203
THBS1$^{hi}$, FCN1$^{hi}$ Mφ	G0S2	13.1882	5.24711e-199	9.27265e-202
THBS1$^{hi}$, FCN1$^{hi}$ Mφ	CSF1R	4.38887	1.89355e-197	3.41901e-200
THBS1$^{hi}$, FCN1$^{hi}$ Mφ	C9H10orf54	2.35895	6.42781e-196	1.18531e-198
THBS1$^{hi}$, FCN1$^{hi}$ Mφ	MTHFD2	3.10251	8.92305e-196	1.67971e-198
THBS1$^{hi}$, FCN1$^{hi}$ Mφ	ARL4C	3.10538	7.44296e-191	1.42969e-193
THBS1$^{hi}$, FCN1$^{hi}$ Mφ	EPB41L3	2.15548	8.48596e-191	1.66264e-193
THBS1$^{hi}$, FCN1$^{hi}$ Mφ	NAIP	2.34278	1.7729e-187	3.54171e-190
THBS1$^{hi}$, FCN1$^{hi}$ Mφ	AIF1	4.59206	1.87925e-186	3.82636e-189
THBS1$^{hi}$, FCN1$^{hi}$ Mφ	PSTPIP1	2.0294	6.59536e-185	1.36823e-187
THBS1$^{hi}$, FCN1$^{hi}$ Mφ	MNDA	5.33374	2.69925e-184	5.70336e-187
THBS1$^{hi}$, FCN1$^{hi}$ Mφ	SECTM1	2.43993	6.14081e-180	1.32111e-182
THBS1$^{hi}$, FCN1$^{hi}$ Mφ	LOC102136468	14.3615	1.50664e-177	3.29921e-180
THBS1$^{hi}$, FCN1$^{hi}$ Mφ	PITPNA	4.25869	1.72468e-176	3.84293e-179
THBS1$^{hi}$, FCN1$^{hi}$ Mφ	THBD	4.11135	6.64749e-176	1.50673e-178
THBS1$^{hi}$, FCN1$^{hi}$ Mφ	JMJD1C	4.11311	1.34836e-174	3.10801e-177
THBS1$^{hi}$, FCN1$^{hi}$ Mφ	CLEC5A	2.76996	8.94377e-174	2.09593e-176
THBS1$^{hi}$, FCN1$^{hi}$ Mφ	CEBPD	2.47229	1.23168e-173	2.93369e-176
THBS1$^{hi}$, FCN1$^{hi}$ Mφ	LOC102136862	9.4972	5.81994e-173	1.40859e-175
THBS1$^{hi}$, FCN1$^{hi}$ Mφ	CST3	1.35328	6.39007e-173	1.57113e-175
THBS1$^{hi}$, FCN1$^{hi}$ Mφ	CHMP1B	2.61963	4.11137e-171	1.02666e-173
THBS1$^{hi}$, FCN1$^{hi}$ Mφ	METRNL	3.38892	5.07023e-171	1.28557e-173
THBS1$^{hi}$, FCN1$^{hi}$ Mφ	CUL1	2.30797	4.39996e-167	1.13253e-169
THBS1$^{hi}$, FCN1$^{hi}$ Mφ	LOC102144414	3.36568	1.52538e-164	3.98487e-167
THBS1$^{hi}$, FCN1$^{hi}$ Mφ	CARD16	2.77771	1.9237e-163	5.09933e-166
THBS1$^{hi}$, FCN1$^{hi}$ Mφ	TYMP	2.23058	2.13947e-163	5.75349e-166
THBS1$^{hi}$, FCN1$^{hi}$ Mφ	NR4A1	1.97123	1.75814e-162	4.79555e-165
THBS1$^{hi}$, FCN1$^{hi}$ Mφ	DPYD	1.67549	7.79394e-162	2.15584e-164
THBS1$^{hi}$, FCN1$^{hi}$ Mφ	NAMPT	2.68874	8.26812e-160	2.31876e-162
THBS1$^{hi}$, FCN1$^{hi}$ Mφ	LOC102140649	2.32812	1.01544e-158	2.88676e-161
THBS1$^{hi}$, FCN1$^{hi}$ Mφ	PRCP	1.90875	1.58148e-158	4.55671e-161
THBS1$^{hi}$, FCN1$^{hi}$ Mφ	GRASP	1.73955	2.98972e-157	8.72911e-160
THBS1$^{hi}$, FCN1$^{hi}$ Mφ	ETV6	2.23444	2.80203e-156	8.28875e-159
THBS1$^{hi}$, FCN1$^{hi}$ Mφ	PPA1	2.2567	3.06595e-155	9.18724e-158
THBS1$^{hi}$, FCN1$^{hi}$ Mφ	LOC102139994	2.39882	1.02298e-152	3.10471e-155
THBS1$^{hi}$, FCN1$^{hi}$ Mφ	GPNMB	-29.8074	1.22992e-149	3.78e-152
THBS1$^{hi}$, FCN1$^{hi}$ Mφ	ATP13A3	2.34947	1.52581e-149	4.748e-152
THBS1$^{hi}$, FCN1$^{hi}$ Mφ	ADAMDEC1	-19.0639	3.07554e-149	9.68859e-152
THBS1$^{hi}$, FCN1$^{hi}$ Mφ	GNA13	2.05098	4.00103e-149	1.27578e-151
THBS1$^{hi}$, FCN1$^{hi}$ Mφ	CD74	32.5223	2.33269e-148	7.52769e-151
THBS1$^{hi}$, FCN1$^{hi}$ Mφ	ITGAM	1.291	3.72997e-148	1.21801e-150
THBS1$^{hi}$, FCN1$^{hi}$ Mφ	PTGS2	3.38512	7.10292e-148	2.34672e-150
THBS1$^{hi}$, FCN1$^{hi}$ Mφ	TP53BP2	1.99671	3.37463e-147	1.14087e-149
THBS1$^{hi}$, FCN1$^{hi}$ Mφ	CLEC7A	1.57763	3.37463e-147	1.12893e-149
THBS1$^{hi}$, FCN1$^{hi}$ Mφ	LOC102140945	2.87598	2.51961e-146	8.61486e-149
THBS1$^{hi}$, FCN1$^{hi}$ Mφ	JAK2	2.23906	3.67178e-146	1.26954e-148
THBS1$^{hi}$, FCN1$^{hi}$ Mφ	ZFP36	6.55252	7.06226e-144	2.46894e-146
THBS1$^{hi}$, FCN1$^{hi}$ Mφ	UBC	6.50466	1.78677e-142	6.31513e-145
THBS1$^{hi}$, FCN1$^{hi}$ Mφ	ERV3-1	2.28019	2.74313e-142	9.80066e-145
THBS1$^{hi}$, FCN1$^{hi}$ Mφ	LOC102132289	4.11075	5.19409e-142	1.8757e-144
THBS1$^{hi}$, FCN1$^{hi}$ Mφ	LOC102135658	1.52073	6.63172e-141	2.42034e-143
THBS1$^{hi}$, FCN1$^{hi}$ Mφ	SRGN	10.7185	4.6532e-140	1.71613e-142
THBS1$^{hi}$, FCN1$^{hi}$ Mφ	IL1R1	2.4665	1.52731e-139	5.69146e-142
THBS1$^{hi}$, FCN1$^{hi}$ Mφ	ZNF703	1.96268	1.61145e-139	6.06692e-142
THBS1$^{hi}$, FCN1$^{hi}$ Mφ	ACSL3	2.2263	3.00154e-139	1.14158e-141
THBS1$^{hi}$, FCN1$^{hi}$ Mφ	LCP1	7.12348	3.03525e-139	1.16606e-141

## Sheet: SORL1^{hi},CFD^{hi}Neutrophils
cell_type	genes	logfoldchanges	pvals_adj	pvals
SORL1$^{hi}$, CFD$^{hi}$ Neutrophils	LOC102139186	7.56771	0	0
SORL1$^{hi}$, CFD$^{hi}$ Neutrophils	IRF8	-8.98386	0	0
SORL1$^{hi}$, CFD$^{hi}$ Neutrophils	SURF4	-6.80801	0	0
SORL1$^{hi}$, CFD$^{hi}$ Neutrophils	LOC102141262	-7.10745	0	0
SORL1$^{hi}$, CFD$^{hi}$ Neutrophils	PSMD2	-7.10534	0	0
SORL1$^{hi}$, CFD$^{hi}$ Neutrophils	CLTA	-6.81558	0	0
SORL1$^{hi}$, CFD$^{hi}$ Neutrophils	DPYSL2	-9.01174	0	0
SORL1$^{hi}$, CFD$^{hi}$ Neutrophils	UCP2	-10.2043	0	0
SORL1$^{hi}$, CFD$^{hi}$ Neutrophils	S100A10	-11.2536	0	0
SORL1$^{hi}$, CFD$^{hi}$ Neutrophils	SERBP1	-7.74673	0	0
SORL1$^{hi}$, CFD$^{hi}$ Neutrophils	SERF2	-8.95932	0	0
SORL1$^{hi}$, CFD$^{hi}$ Neutrophils	OS9	-7.04714	0	0
SORL1$^{hi}$, CFD$^{hi}$ Neutrophils	HSPH1	-8.94716	0	0
SORL1$^{hi}$, CFD$^{hi}$ Neutrophils	DNMT1	-9.47316	0	0
SORL1$^{hi}$, CFD$^{hi}$ Neutrophils	YBX1	-7.06111	0	0
SORL1$^{hi}$, CFD$^{hi}$ Neutrophils	LOC102136964	-12.0061	0	0
SORL1$^{hi}$, CFD$^{hi}$ Neutrophils	TUBB	-9.23436	0	0
SORL1$^{hi}$, CFD$^{hi}$ Neutrophils	SYNGR2	-6.63566	0	0
SORL1$^{hi}$, CFD$^{hi}$ Neutrophils	SND1	-7.13333	0	0
SORL1$^{hi}$, CFD$^{hi}$ Neutrophils	FERMT3	-6.38609	0	0
SORL1$^{hi}$, CFD$^{hi}$ Neutrophils	EIF5A	-6.69684	0	0
SORL1$^{hi}$, CFD$^{hi}$ Neutrophils	ATP6V1B2	-7.34035	0	0
SORL1$^{hi}$, CFD$^{hi}$ Neutrophils	ATP2A2	-7.48292	0	0
SORL1$^{hi}$, CFD$^{hi}$ Neutrophils	EEF1B2	-9.09887	0	0
SORL1$^{hi}$, CFD$^{hi}$ Neutrophils	GNS	-10.3144	0	0
SORL1$^{hi}$, CFD$^{hi}$ Neutrophils	YWHAG	-7.41025	0	0
SORL1$^{hi}$, CFD$^{hi}$ Neutrophils	DYNLL1	-8.90112	0	0
SORL1$^{hi}$, CFD$^{hi}$ Neutrophils	MAN2B1	-12.2542	0	0
SORL1$^{hi}$, CFD$^{hi}$ Neutrophils	OLR1	-13.2404	0	0
SORL1$^{hi}$, CFD$^{hi}$ Neutrophils	QARS	-7.54817	0	0
SORL1$^{hi}$, CFD$^{hi}$ Neutrophils	FOSB	-14.4967	0	0
SORL1$^{hi}$, CFD$^{hi}$ Neutrophils	G3BP1	-7.77925	0	0
SORL1$^{hi}$, CFD$^{hi}$ Neutrophils	PFKL	-6.81941	0	0
SORL1$^{hi}$, CFD$^{hi}$ Neutrophils	PPIB	-7.64176	0	0
SORL1$^{hi}$, CFD$^{hi}$ Neutrophils	TMBIM6	-8.10142	0	0
SORL1$^{hi}$, CFD$^{hi}$ Neutrophils	PRNP	-9.35618	0	0
SORL1$^{hi}$, CFD$^{hi}$ Neutrophils	LOC102143777	-7.30324	0	0
SORL1$^{hi}$, CFD$^{hi}$ Neutrophils	EPB41L3	-10.0243	0	0
SORL1$^{hi}$, CFD$^{hi}$ Neutrophils	NCL	-8.14529	0	0
SORL1$^{hi}$, CFD$^{hi}$ Neutrophils	LOC102144280	-7.29109	0	0
SORL1$^{hi}$, CFD$^{hi}$ Neutrophils	ATF3	-11.2079	0	0
SORL1$^{hi}$, CFD$^{hi}$ Neutrophils	EIF3F	-7.97938	0	0
SORL1$^{hi}$, CFD$^{hi}$ Neutrophils	ASAH1	-9.62673	0	0
SORL1$^{hi}$, CFD$^{hi}$ Neutrophils	CCT3	-8.1867	0	0
SORL1$^{hi}$, CFD$^{hi}$ Neutrophils	VAT1	-11.5543	0	0
SORL1$^{hi}$, CFD$^{hi}$ Neutrophils	PSMB6	-7.29786	0	0
SORL1$^{hi}$, CFD$^{hi}$ Neutrophils	RPS16	-10.054	0	0
SORL1$^{hi}$, CFD$^{hi}$ Neutrophils	CD93	-9.86764	0	0
SORL1$^{hi}$, CFD$^{hi}$ Neutrophils	ALDH9A1	-8.02657	0	0
SORL1$^{hi}$, CFD$^{hi}$ Neutrophils	LTA4H	-13.2207	0	0
SORL1$^{hi}$, CFD$^{hi}$ Neutrophils	ARPC1B	-14.4995	0	0
SORL1$^{hi}$, CFD$^{hi}$ Neutrophils	ATP1B3	-7.3605	0	0
SORL1$^{hi}$, CFD$^{hi}$ Neutrophils	S100A6	-10.7404	0	0
SORL1$^{hi}$, CFD$^{hi}$ Neutrophils	PLXDC2	-16.6459	0	0
SORL1$^{hi}$, CFD$^{hi}$ Neutrophils	PKM	-7.63195	0	0
SORL1$^{hi}$, CFD$^{hi}$ Neutrophils	PDIA6	-9.13961	0	0
SORL1$^{hi}$, CFD$^{hi}$ Neutrophils	UHMK1	-7.87562	0	0
SORL1$^{hi}$, CFD$^{hi}$ Neutrophils	FAM26F	-14.8039	0	0
SORL1$^{hi}$, CFD$^{hi}$ Neutrophils	GPI	-6.98727	0	0
SORL1$^{hi}$, CFD$^{hi}$ Neutrophils	ALDH1A1	-10.3527	0	0
SORL1$^{hi}$, CFD$^{hi}$ Neutrophils	MFSD1	-7.88791	0	0
SORL1$^{hi}$, CFD$^{hi}$ Neutrophils	TACC1	-8.1799	0	0
SORL1$^{hi}$, CFD$^{hi}$ Neutrophils	ANXA4	-7.93489	0	0
SORL1$^{hi}$, CFD$^{hi}$ Neutrophils	INSIG1	-13.1789	0	0
SORL1$^{hi}$, CFD$^{hi}$ Neutrophils	PEBP1	-10.6129	0	0
SORL1$^{hi}$, CFD$^{hi}$ Neutrophils	LOC102141962	-11.3977	0	0
SORL1$^{hi}$, CFD$^{hi}$ Neutrophils	MOB1A	-6.67829	0	0
SORL1$^{hi}$, CFD$^{hi}$ Neutrophils	LOC102129822	-16.1625	0	0
SORL1$^{hi}$, CFD$^{hi}$ Neutrophils	HERPUD1	-9.00732	0	0
SORL1$^{hi}$, CFD$^{hi}$ Neutrophils	VPS13C	-7.35043	0	0
SORL1$^{hi}$, CFD$^{hi}$ Neutrophils	RPL18	-9.79026	0	0
SORL1$^{hi}$, CFD$^{hi}$ Neutrophils	RPL27	-10.4693	0	0
SORL1$^{hi}$, CFD$^{hi}$ Neutrophils	LOC102120590	-7.21206	0	0
SORL1$^{hi}$, CFD$^{hi}$ Neutrophils	MAFB	-12.1869	0	0
SORL1$^{hi}$, CFD$^{hi}$ Neutrophils	YWHAH	-8.90278	0	0
SORL1$^{hi}$, CFD$^{hi}$ Neutrophils	ND2	-23.8065	0	0
SORL1$^{hi}$, CFD$^{hi}$ Neutrophils	FAM120A	-7.50274	0	0
SORL1$^{hi}$, CFD$^{hi}$ Neutrophils	HDLBP	-7.52365	0	0
SORL1$^{hi}$, CFD$^{hi}$ Neutrophils	DBI	-8.07319	0	0
SORL1$^{hi}$, CFD$^{hi}$ Neutrophils	ATP1A1	-6.37507	0	0
SORL1$^{hi}$, CFD$^{hi}$ Neutrophils	DDOST	-6.54394	0	0
SORL1$^{hi}$, CFD$^{hi}$ Neutrophils	LOC102139636	-10.4363	0	0
SORL1$^{hi}$, CFD$^{hi}$ Neutrophils	LOC102145737	-6.09645	0	0
SORL1$^{hi}$, CFD$^{hi}$ Neutrophils	IDS	-6.90468	0	0
SORL1$^{hi}$, CFD$^{hi}$ Neutrophils	MAFA-F	-8.19105	0	0
SORL1$^{hi}$, CFD$^{hi}$ Neutrophils	NUCB1	-7.94356	0	0
SORL1$^{hi}$, CFD$^{hi}$ Neutrophils	DPYD	-7.32296	0	0
SORL1$^{hi}$, CFD$^{hi}$ Neutrophils	CLTC	-6.60675	0	0
SORL1$^{hi}$, CFD$^{hi}$ Neutrophils	LOC102117433	-5.95836	0	0
SORL1$^{hi}$, CFD$^{hi}$ Neutrophils	SWAP70	-6.43134	0	0
SORL1$^{hi}$, CFD$^{hi}$ Neutrophils	USO1	-6.6336	0	0
SORL1$^{hi}$, CFD$^{hi}$ Neutrophils	CCT6A	-6.68847	0	0
SORL1$^{hi}$, CFD$^{hi}$ Neutrophils	RAN	-8.14882	0	0
SORL1$^{hi}$, CFD$^{hi}$ Neutrophils	NUS1	-8.67442	0	0
SORL1$^{hi}$, CFD$^{hi}$ Neutrophils	GLTSCR2	-8.23767	0	0
SORL1$^{hi}$, CFD$^{hi}$ Neutrophils	HNRNPAB	-7.09843	0	0
SORL1$^{hi}$, CFD$^{hi}$ Neutrophils	NCKAP1L	-6.00378	0	0
SORL1$^{hi}$, CFD$^{hi}$ Neutrophils	LOC102139602	-6.95248	0	0
SORL1$^{hi}$, CFD$^{hi}$ Neutrophils	RPS8	-9.92049	0	0
SORL1$^{hi}$, CFD$^{hi}$ Neutrophils	RPS6	-8.64797	0	0

## Sheet: C1QB^{hi},C1QA^{hi}Mφ
cell_type	genes	logfoldchanges	pvals_adj	pvals
C1QB$^{hi}$, C1QA$^{hi}$ Mφ	PPP1R15A	-15.997	0	0
C1QB$^{hi}$, C1QA$^{hi}$ Mφ	GRINA	-4.55884	0	0
C1QB$^{hi}$, C1QA$^{hi}$ Mφ	RAB10	-5.6035	0	0
C1QB$^{hi}$, C1QA$^{hi}$ Mφ	IFNGR2	-4.77748	0	0
C1QB$^{hi}$, C1QA$^{hi}$ Mφ	ARF4	-4.37171	0	0
C1QB$^{hi}$, C1QA$^{hi}$ Mφ	TMBIM6	-7.1943	0	0
C1QB$^{hi}$, C1QA$^{hi}$ Mφ	IL10RB	-4.66739	0	0
C1QB$^{hi}$, C1QA$^{hi}$ Mφ	OS9	-6.01436	0	0
C1QB$^{hi}$, C1QA$^{hi}$ Mφ	NFKBIZ	-6.73501	0	0
C1QB$^{hi}$, C1QA$^{hi}$ Mφ	RALB	-4.1454	0	0
C1QB$^{hi}$, C1QA$^{hi}$ Mφ	ARPC2	-16.0191	0	0
C1QB$^{hi}$, C1QA$^{hi}$ Mφ	PRR13	-4.9703	0	0
C1QB$^{hi}$, C1QA$^{hi}$ Mφ	BID	-4.06557	0	0
C1QB$^{hi}$, C1QA$^{hi}$ Mφ	ATF3	-8.87084	0	0
C1QB$^{hi}$, C1QA$^{hi}$ Mφ	ACSL1	-5.53033	0	0
C1QB$^{hi}$, C1QA$^{hi}$ Mφ	ELF1	-5.07799	0	0
C1QB$^{hi}$, C1QA$^{hi}$ Mφ	RELT	-4.73258	0	0
C1QB$^{hi}$, C1QA$^{hi}$ Mφ	SH3BGRL	-6.18964	0	0
C1QB$^{hi}$, C1QA$^{hi}$ Mφ	RAPGEF1	-6.39813	0	0
C1QB$^{hi}$, C1QA$^{hi}$ Mφ	RTN3	-5.04457	0	0
C1QB$^{hi}$, C1QA$^{hi}$ Mφ	ZNFX1	-4.4579	0	0
C1QB$^{hi}$, C1QA$^{hi}$ Mφ	WAC	-4.77684	0	0
C1QB$^{hi}$, C1QA$^{hi}$ Mφ	ATP2B1	-5.27137	0	0
C1QB$^{hi}$, C1QA$^{hi}$ Mφ	PDIA3	-11.5193	0	0
C1QB$^{hi}$, C1QA$^{hi}$ Mφ	LOC102137470	-4.61152	0	0
C1QB$^{hi}$, C1QA$^{hi}$ Mφ	TP53BP2	-5.2863	0	0
C1QB$^{hi}$, C1QA$^{hi}$ Mφ	LOC102143777	-6.41723	0	0
C1QB$^{hi}$, C1QA$^{hi}$ Mφ	LOC102132289	-8.08701	0	0
C1QB$^{hi}$, C1QA$^{hi}$ Mφ	S100A10	-10.239	0	0
C1QB$^{hi}$, C1QA$^{hi}$ Mφ	MAP3K2	-4.53676	0	0
C1QB$^{hi}$, C1QA$^{hi}$ Mφ	LOC102123677	-6.17123	0	0
C1QB$^{hi}$, C1QA$^{hi}$ Mφ	FERMT3	-5.4893	0	0
C1QB$^{hi}$, C1QA$^{hi}$ Mφ	IQSEC1	-4.58343	0	0
C1QB$^{hi}$, C1QA$^{hi}$ Mφ	NR4A3	-7.00989	0	0
C1QB$^{hi}$, C1QA$^{hi}$ Mφ	GNB1	-5.41434	0	0
C1QB$^{hi}$, C1QA$^{hi}$ Mφ	HSP90AA1	-15.7521	0	0
C1QB$^{hi}$, C1QA$^{hi}$ Mφ	CCPG1	-4.51678	0	0
C1QB$^{hi}$, C1QA$^{hi}$ Mφ	CHD1	-4.75144	0	0
C1QB$^{hi}$, C1QA$^{hi}$ Mφ	CAMP	-7.19374	0	0
C1QB$^{hi}$, C1QA$^{hi}$ Mφ	FGL2	-9.05788	0	0
C1QB$^{hi}$, C1QA$^{hi}$ Mφ	IL4R	-4.57358	0	0
C1QB$^{hi}$, C1QA$^{hi}$ Mφ	SKIL	-5.31161	0	0
C1QB$^{hi}$, C1QA$^{hi}$ Mφ	RAC1	-8.74708	0	0
C1QB$^{hi}$, C1QA$^{hi}$ Mφ	HCLS1	-4.3066	0	0
C1QB$^{hi}$, C1QA$^{hi}$ Mφ	NOTCH2	-4.60739	0	0
C1QB$^{hi}$, C1QA$^{hi}$ Mφ	FCER1G	-10.9664	0	0
C1QB$^{hi}$, C1QA$^{hi}$ Mφ	CEP350	-5.39056	0	0
C1QB$^{hi}$, C1QA$^{hi}$ Mφ	TMBIM4	-4.50041	0	0
C1QB$^{hi}$, C1QA$^{hi}$ Mφ	USP36	-5.64131	0	0
C1QB$^{hi}$, C1QA$^{hi}$ Mφ	NFE2L2	-4.93105	0	0
C1QB$^{hi}$, C1QA$^{hi}$ Mφ	LIMK2	-6.61766	0	0
C1QB$^{hi}$, C1QA$^{hi}$ Mφ	PTPN1	-6.03292	0	0
C1QB$^{hi}$, C1QA$^{hi}$ Mφ	ATF6	-4.35356	0	0
C1QB$^{hi}$, C1QA$^{hi}$ Mφ	FOS	-11.8436	0	0
C1QB$^{hi}$, C1QA$^{hi}$ Mφ	MYD88	-4.74583	0	0
C1QB$^{hi}$, C1QA$^{hi}$ Mφ	PLAUR	-7.21288	0	0
C1QB$^{hi}$, C1QA$^{hi}$ Mφ	PAK2	-4.61575	0	0
C1QB$^{hi}$, C1QA$^{hi}$ Mφ	CREM	-6.6139	0	0
C1QB$^{hi}$, C1QA$^{hi}$ Mφ	LOC102145933	-8.52864	0	0
C1QB$^{hi}$, C1QA$^{hi}$ Mφ	ADAR	-5.02533	0	0
C1QB$^{hi}$, C1QA$^{hi}$ Mφ	ABHD2	-5.3337	0	0
C1QB$^{hi}$, C1QA$^{hi}$ Mφ	ZCCHC6	-5.45078	0	0
C1QB$^{hi}$, C1QA$^{hi}$ Mφ	DNAJB1	-7.20387	0	0
C1QB$^{hi}$, C1QA$^{hi}$ Mφ	MTHFD2	-6.51405	0	0
C1QB$^{hi}$, C1QA$^{hi}$ Mφ	AHNAK	-12.5418	0	0
C1QB$^{hi}$, C1QA$^{hi}$ Mφ	SLC43A2	-4.45865	0	0
C1QB$^{hi}$, C1QA$^{hi}$ Mφ	ATP6AP2	-5.08543	0	0
C1QB$^{hi}$, C1QA$^{hi}$ Mφ	TOP1	-4.85846	0	0
C1QB$^{hi}$, C1QA$^{hi}$ Mφ	NCF2	-7.05572	0	0
C1QB$^{hi}$, C1QA$^{hi}$ Mφ	ZFAND5	-6.07149	0	0
C1QB$^{hi}$, C1QA$^{hi}$ Mφ	LOC102136310	-4.84702	0	0
C1QB$^{hi}$, C1QA$^{hi}$ Mφ	PECAM1	-12.741	0	0
C1QB$^{hi}$, C1QA$^{hi}$ Mφ	ANXA2	-20.9831	0	0
C1QB$^{hi}$, C1QA$^{hi}$ Mφ	GNAI2	-12.2499	0	0
C1QB$^{hi}$, C1QA$^{hi}$ Mφ	NPTN	-4.63481	0	0
C1QB$^{hi}$, C1QA$^{hi}$ Mφ	DAZAP2	-4.44359	0	0
C1QB$^{hi}$, C1QA$^{hi}$ Mφ	DDX17	-5.73555	0	0
C1QB$^{hi}$, C1QA$^{hi}$ Mφ	G6PD	-4.8053	0	0
C1QB$^{hi}$, C1QA$^{hi}$ Mφ	AIM2	-4.8226	0	0
C1QB$^{hi}$, C1QA$^{hi}$ Mφ	LRRK2	-4.90165	0	0
C1QB$^{hi}$, C1QA$^{hi}$ Mφ	LAMP2	-4.9706	0	0
C1QB$^{hi}$, C1QA$^{hi}$ Mφ	STAT6	-4.86338	0	0
C1QB$^{hi}$, C1QA$^{hi}$ Mφ	RNF130	-5.7249	0	0
C1QB$^{hi}$, C1QA$^{hi}$ Mφ	PSMB9	-5.92047	0	0
C1QB$^{hi}$, C1QA$^{hi}$ Mφ	ELOVL5	-4.66922	0	0
C1QB$^{hi}$, C1QA$^{hi}$ Mφ	FLNA	-7.16944	0	0
C1QB$^{hi}$, C1QA$^{hi}$ Mφ	PIM3	-5.37285	0	0
C1QB$^{hi}$, C1QA$^{hi}$ Mφ	MYADM	-5.46426	0	0
C1QB$^{hi}$, C1QA$^{hi}$ Mφ	PCBP1	-5.71202	0	0
C1QB$^{hi}$, C1QA$^{hi}$ Mφ	FAM129A	-6.01873	0	0
C1QB$^{hi}$, C1QA$^{hi}$ Mφ	IDO1	-25.975	0	0
C1QB$^{hi}$, C1QA$^{hi}$ Mφ	C9H10orf54	-4.64963	0	0
C1QB$^{hi}$, C1QA$^{hi}$ Mφ	EFHD2	-4.90583	0	0
C1QB$^{hi}$, C1QA$^{hi}$ Mφ	PRRC2C	-6.31548	0	0
C1QB$^{hi}$, C1QA$^{hi}$ Mφ	HCK	-4.71324	0	0
C1QB$^{hi}$, C1QA$^{hi}$ Mφ	HSP90B1	-16.2398	0	0
C1QB$^{hi}$, C1QA$^{hi}$ Mφ	RGS2	-12.8804	0	0
C1QB$^{hi}$, C1QA$^{hi}$ Mφ	SELPLG	-4.61959	0	0
C1QB$^{hi}$, C1QA$^{hi}$ Mφ	RAP1A	-5.06109	0	0
C1QB$^{hi}$, C1QA$^{hi}$ Mφ	MYO9B	-4.5047	0	0

## Sheet: S100A4^{hi},CFP^{hi}Monocytes
cell_type	genes	logfoldchanges	pvals_adj	pvals
S100A4$^{hi}$, CFP$^{hi}$ Monocytes	CFP	8.92908	0	0
S100A4$^{hi}$, CFP$^{hi}$ Monocytes	SLAMF7	-7.06055	0	0
S100A4$^{hi}$, CFP$^{hi}$ Monocytes	GPNMB	-32.692	0	0
S100A4$^{hi}$, CFP$^{hi}$ Monocytes	PLXDC2	-13.3785	0	0
S100A4$^{hi}$, CFP$^{hi}$ Monocytes	EMILIN2	6.04294	0	0
S100A4$^{hi}$, CFP$^{hi}$ Monocytes	GLIPR2	4.17414	0	0
S100A4$^{hi}$, CFP$^{hi}$ Monocytes	FGL2	7.4009	0	0
S100A4$^{hi}$, CFP$^{hi}$ Monocytes	LOC102126493	4.1833	0	0
S100A4$^{hi}$, CFP$^{hi}$ Monocytes	EREG	8.42076	0	0
S100A4$^{hi}$, CFP$^{hi}$ Monocytes	ZNF703	3.76062	0	0
S100A4$^{hi}$, CFP$^{hi}$ Monocytes	APOBEC3B	5.17653	0	0
S100A4$^{hi}$, CFP$^{hi}$ Monocytes	PTGS2	7.5565	0	0
S100A4$^{hi}$, CFP$^{hi}$ Monocytes	THBS1	17.8902	0	0
S100A4$^{hi}$, CFP$^{hi}$ Monocytes	PLBD1	9.86425	0	0
S100A4$^{hi}$, CFP$^{hi}$ Monocytes	APOE	-154.512	0	0
S100A4$^{hi}$, CFP$^{hi}$ Monocytes	INSIG1	12.6814	0	0
S100A4$^{hi}$, CFP$^{hi}$ Monocytes	VCAN	23.8129	0	0
S100A4$^{hi}$, CFP$^{hi}$ Monocytes	MAFB	7.8769	0	0
S100A4$^{hi}$, CFP$^{hi}$ Monocytes	TIMP1	17.7109	0	0
S100A4$^{hi}$, CFP$^{hi}$ Monocytes	TNFRSF1B	17.233	0	0
S100A4$^{hi}$, CFP$^{hi}$ Monocytes	LOC102120967	6.96915	0	0
S100A4$^{hi}$, CFP$^{hi}$ Monocytes	S100A4	12.5622	0	0
S100A4$^{hi}$, CFP$^{hi}$ Monocytes	CFD	19.4227	0	0
S100A4$^{hi}$, CFP$^{hi}$ Monocytes	FAM65B	5.04404	0	0
S100A4$^{hi}$, CFP$^{hi}$ Monocytes	ITGA4	6.44481	0	0
S100A4$^{hi}$, CFP$^{hi}$ Monocytes	C9H10orf54	4.30827	0	0
S100A4$^{hi}$, CFP$^{hi}$ Monocytes	FGR	6.28653	0	0
S100A4$^{hi}$, CFP$^{hi}$ Monocytes	FCN1	8.56161	0	0
S100A4$^{hi}$, CFP$^{hi}$ Monocytes	PRDX1	-17.9202	8.46487e-306	0
S100A4$^{hi}$, CFP$^{hi}$ Monocytes	RAC2	3.98697	1.51645e-301	1.74773e-304
S100A4$^{hi}$, CFP$^{hi}$ Monocytes	APOC1	-13.8445	2.3638e-301	2.81513e-304
S100A4$^{hi}$, CFP$^{hi}$ Monocytes	CCDC69	3.47594	1.63635e-300	2.01164e-303
S100A4$^{hi}$, CFP$^{hi}$ Monocytes	CD52	3.63195	1.47148e-294	1.8655e-297
S100A4$^{hi}$, CFP$^{hi}$ Monocytes	LOC102130734	-10.3607	5.73285e-285	7.48816e-288
S100A4$^{hi}$, CFP$^{hi}$ Monocytes	SIGLEC12	5.05774	3.09653e-284	4.1636e-287
S100A4$^{hi}$, CFP$^{hi}$ Monocytes	AHNAK	7.86571	1.18508e-280	1.63899e-283
S100A4$^{hi}$, CFP$^{hi}$ Monocytes	APOBEC3A	5.27837	3.83298e-277	5.44833e-280
S100A4$^{hi}$, CFP$^{hi}$ Monocytes	DUSP6	4.41429	3.77922e-274	5.51711e-277
S100A4$^{hi}$, CFP$^{hi}$ Monocytes	ADAMDEC1	-21.764	2.34518e-263	3.51372e-266
S100A4$^{hi}$, CFP$^{hi}$ Monocytes	LOC102136964	-7.61485	1.81775e-261	2.79332e-264
S100A4$^{hi}$, CFP$^{hi}$ Monocytes	C19H19orf38	2.45646	5.06864e-257	7.98365e-260
S100A4$^{hi}$, CFP$^{hi}$ Monocytes	CDKN1A	10.6516	4.69404e-255	7.57394e-258
S100A4$^{hi}$, CFP$^{hi}$ Monocytes	MYD88	3.02782	1.58163e-252	2.61276e-255
S100A4$^{hi}$, CFP$^{hi}$ Monocytes	EHD1	2.98158	4.87891e-249	8.24709e-252
S100A4$^{hi}$, CFP$^{hi}$ Monocytes	LOC102143631	2.61992	5.76825e-245	9.972e-248
S100A4$^{hi}$, CFP$^{hi}$ Monocytes	TMEM176B	-10.6962	4.21225e-244	7.44386e-247
S100A4$^{hi}$, CFP$^{hi}$ Monocytes	IL1B	20.4293	7.65649e-244	1.38246e-246
S100A4$^{hi}$, CFP$^{hi}$ Monocytes	C1QA	-19.1556	1.20907e-238	2.22955e-241
S100A4$^{hi}$, CFP$^{hi}$ Monocytes	S100A6	1.6041	4.9964e-237	9.40544e-240
S100A4$^{hi}$, CFP$^{hi}$ Monocytes	FMNL2	-8.05997	1.00143e-235	1.92362e-238
S100A4$^{hi}$, CFP$^{hi}$ Monocytes	GSN	-4.63442	6.88485e-234	1.34893e-236
S100A4$^{hi}$, CFP$^{hi}$ Monocytes	C5AR1	4.9174	1.37125e-233	2.73935e-236
S100A4$^{hi}$, CFP$^{hi}$ Monocytes	MRC1	-15.6077	4.79647e-230	9.76615e-233
S100A4$^{hi}$, CFP$^{hi}$ Monocytes	PLXNB2	2.22877	7.9404e-230	1.64726e-232
S100A4$^{hi}$, CFP$^{hi}$ Monocytes	PSAP	8.7907	8.19946e-230	1.7325e-232
S100A4$^{hi}$, CFP$^{hi}$ Monocytes	FAM26F	-9.7708	2.36987e-229	5.09846e-232
S100A4$^{hi}$, CFP$^{hi}$ Monocytes	MAP4K4	2.19524	2.02718e-228	4.43908e-231
S100A4$^{hi}$, CFP$^{hi}$ Monocytes	CD59	-4.71942	1.9546e-226	4.35523e-229
S100A4$^{hi}$, CFP$^{hi}$ Monocytes	MMP14	-10.3416	1.82689e-224	4.14085e-227
S100A4$^{hi}$, CFP$^{hi}$ Monocytes	C1QB	-23.1079	2.94301e-224	6.78373e-227
S100A4$^{hi}$, CFP$^{hi}$ Monocytes	TGFBI	4.71265	5.31275e-223	1.24502e-225
S100A4$^{hi}$, CFP$^{hi}$ Monocytes	PLAC8	-14.2567	5.60243e-222	1.33442e-224
S100A4$^{hi}$, CFP$^{hi}$ Monocytes	PTX3	6.48322	1.3741e-217	3.32572e-220
S100A4$^{hi}$, CFP$^{hi}$ Monocytes	CD63	-20.5105	7.48087e-217	1.83932e-219
S100A4$^{hi}$, CFP$^{hi}$ Monocytes	PLCB1	4.16944	1.42032e-216	3.54672e-219
S100A4$^{hi}$, CFP$^{hi}$ Monocytes	EZR	5.80198	5.4691e-214	1.38671e-216
S100A4$^{hi}$, CFP$^{hi}$ Monocytes	PECAM1	2.46244	6.94414e-214	1.78739e-216
S100A4$^{hi}$, CFP$^{hi}$ Monocytes	PXDC1	-5.32326	5.72407e-211	1.49534e-213
S100A4$^{hi}$, CFP$^{hi}$ Monocytes	ACTN1	-5.66903	7.95234e-207	2.108e-209
S100A4$^{hi}$, CFP$^{hi}$ Monocytes	CD55	2.76183	4.23192e-204	1.13805e-206
S100A4$^{hi}$, CFP$^{hi}$ Monocytes	RNF149	2.68808	2.45588e-203	6.69872e-206
S100A4$^{hi}$, CFP$^{hi}$ Monocytes	APOL2	-14.6837	2.23581e-202	6.18433e-205
S100A4$^{hi}$, CFP$^{hi}$ Monocytes	ADGRE5	3.16995	2.21116e-201	6.20111e-204
S100A4$^{hi}$, CFP$^{hi}$ Monocytes	BTG1	5.76776	2.72746e-201	7.75381e-204
S100A4$^{hi}$, CFP$^{hi}$ Monocytes	STOM	-6.341	6.70539e-200	1.93202e-202
S100A4$^{hi}$, CFP$^{hi}$ Monocytes	SLAMF8	-5.06081	7.13082e-199	2.08199e-201
S100A4$^{hi}$, CFP$^{hi}$ Monocytes	RARRES3	-7.36034	1.14912e-198	3.39924e-201
S100A4$^{hi}$, CFP$^{hi}$ Monocytes	C1QC	-11.1545	1.73193e-196	5.18979e-199
S100A4$^{hi}$, CFP$^{hi}$ Monocytes	ITGB2	5.82508	3.77141e-191	1.14461e-193
S100A4$^{hi}$, CFP$^{hi}$ Monocytes	TMEM176A	-8.046	1.22893e-190	3.77698e-193
S100A4$^{hi}$, CFP$^{hi}$ Monocytes	FCER1G	0.741671	3.19737e-190	9.94955e-193
S100A4$^{hi}$, CFP$^{hi}$ Monocytes	BASP1	-5.95853	6.75284e-190	2.12729e-192
S100A4$^{hi}$, CFP$^{hi}$ Monocytes	CTSS	5.65466	3.79283e-189	1.20939e-191
S100A4$^{hi}$, CFP$^{hi}$ Monocytes	IL18BP	-4.21526	8.74793e-188	2.823e-190
S100A4$^{hi}$, CFP$^{hi}$ Monocytes	VOPP1	-6.15824	6.78659e-187	2.21614e-189
S100A4$^{hi}$, CFP$^{hi}$ Monocytes	TGM2	-5.72737	9.90748e-187	3.27331e-189
S100A4$^{hi}$, CFP$^{hi}$ Monocytes	CEBPD	2.3297	1.40778e-186	4.70521e-189
S100A4$^{hi}$, CFP$^{hi}$ Monocytes	ICAM3	2.31776	8.54554e-186	2.889e-188
S100A4$^{hi}$, CFP$^{hi}$ Monocytes	DAB2	-7.62171	1.59166e-185	5.4421e-188
S100A4$^{hi}$, CFP$^{hi}$ Monocytes	S100A10	2.83269	6.55833e-185	2.26758e-187
S100A4$^{hi}$, CFP$^{hi}$ Monocytes	RGS10	-5.06348	7.35852e-185	2.57251e-187
S100A4$^{hi}$, CFP$^{hi}$ Monocytes	BCL3	2.34921	5.89231e-182	2.08257e-184
S100A4$^{hi}$, CFP$^{hi}$ Monocytes	TKT	2.17606	1.38432e-181	4.94589e-184
S100A4$^{hi}$, CFP$^{hi}$ Monocytes	FAM129A	-4.29838	1.4986e-180	5.41179e-183
S100A4$^{hi}$, CFP$^{hi}$ Monocytes	LOC102127822	3.54426	2.29552e-180	8.37782e-183
S100A4$^{hi}$, CFP$^{hi}$ Monocytes	POU2F2	2.60899	2.38765e-180	8.80579e-183
S100A4$^{hi}$, CFP$^{hi}$ Monocytes	NRP2	-6.75245	6.33061e-180	2.35908e-182
S100A4$^{hi}$, CFP$^{hi}$ Monocytes	RASSF5	3.26347	6.94602e-176	2.6151e-178
S100A4$^{hi}$, CFP$^{hi}$ Monocytes	ARRB2	1.78476	8.63683e-176	3.28485e-178
S100A4$^{hi}$, CFP$^{hi}$ Monocytes	CREM	3.52237	1.30902e-174	5.02888e-177

## Sheet: LGALS3^{hi},FN1^{hi}Mφ
cell_type	genes	logfoldchanges	pvals_adj	pvals
LGALS3$^{hi}$, FN1$^{hi}$ Mφ	LGALS3	27.1048	2.40076e-180	9.22307e-185
LGALS3$^{hi}$, FN1$^{hi}$ Mφ	LOC102129822	10.9795	2.63143e-163	2.02184e-167
LGALS3$^{hi}$, FN1$^{hi}$ Mφ	GPNMB	16.5324	1.9865e-153	2.28948e-157
LGALS3$^{hi}$, FN1$^{hi}$ Mφ	FN1	66.5204	4.82828e-150	7.41956e-154
LGALS3$^{hi}$, FN1$^{hi}$ Mφ	PRDX1	14.324	5.03193e-143	9.66564e-147
LGALS3$^{hi}$, FN1$^{hi}$ Mφ	CTSB	76.4458	1.0187e-140	2.34814e-144
LGALS3$^{hi}$, FN1$^{hi}$ Mφ	OLR1	12.5454	6.84622e-136	1.84109e-139
LGALS3$^{hi}$, FN1$^{hi}$ Mφ	APOE	83.3362	7.6075e-136	2.33807e-139
LGALS3$^{hi}$, FN1$^{hi}$ Mφ	CD63	16.5177	5.35665e-134	1.85209e-137
LGALS3$^{hi}$, FN1$^{hi}$ Mφ	GPX1	20.1873	6.80953e-134	2.61603e-137
LGALS3$^{hi}$, FN1$^{hi}$ Mφ	ANXA2	20.6447	5.96955e-127	2.52267e-130
LGALS3$^{hi}$, FN1$^{hi}$ Mφ	RMDN3	4.06536	1.39352e-126	6.42421e-130
LGALS3$^{hi}$, FN1$^{hi}$ Mφ	PLXDC2	9.22164	1.98767e-125	9.9269e-129
LGALS3$^{hi}$, FN1$^{hi}$ Mφ	MMP14	4.32344	6.09462e-121	3.27794e-124
LGALS3$^{hi}$, FN1$^{hi}$ Mφ	CD68	8.88476	1.98706e-120	1.14506e-123
LGALS3$^{hi}$, FN1$^{hi}$ Mφ	LOC101867330	9.12292	5.61537e-118	3.45163e-121
LGALS3$^{hi}$, FN1$^{hi}$ Mφ	ERV3-1	8.31401	1.02619e-117	6.70199e-121
LGALS3$^{hi}$, FN1$^{hi}$ Mφ	ASAH1	5.35992	6.09923e-117	4.26407e-120
LGALS3$^{hi}$, FN1$^{hi}$ Mφ	NPC2	8.65182	6.09923e-117	4.45199e-120
LGALS3$^{hi}$, FN1$^{hi}$ Mφ	CTSA	10.3555	1.86274e-115	1.43122e-118
LGALS3$^{hi}$, FN1$^{hi}$ Mφ	RNH1	5.78569	6.24905e-115	5.04149e-118
LGALS3$^{hi}$, FN1$^{hi}$ Mφ	PDIA6	6.60737	8.6187e-115	7.28434e-118
LGALS3$^{hi}$, FN1$^{hi}$ Mφ	LTA4H	4.88782	1.14766e-114	1.01407e-117
LGALS3$^{hi}$, FN1$^{hi}$ Mφ	APOC1	4.18711	9.00479e-114	8.30254e-117
LGALS3$^{hi}$, FN1$^{hi}$ Mφ	GRN	16.8306	2.68553e-112	2.57926e-115
LGALS3$^{hi}$, FN1$^{hi}$ Mφ	LAMP1	8.96105	2.65259e-111	2.64953e-114
LGALS3$^{hi}$, FN1$^{hi}$ Mφ	SLC37A2	4.66411	6.76405e-111	7.01611e-114
LGALS3$^{hi}$, FN1$^{hi}$ Mφ	MCEMP1	4.61606	6.59177e-110	7.09064e-113
LGALS3$^{hi}$, FN1$^{hi}$ Mφ	HSP90B1	19.729	4.86484e-108	5.41991e-111
LGALS3$^{hi}$, FN1$^{hi}$ Mφ	TNFSF13	6.56225	2.36665e-107	2.72761e-110
LGALS3$^{hi}$, FN1$^{hi}$ Mφ	VIM	42.192	7.84272e-106	9.34016e-109
LGALS3$^{hi}$, FN1$^{hi}$ Mφ	LHFPL2	4.419	1.12833e-105	1.38711e-108
LGALS3$^{hi}$, FN1$^{hi}$ Mφ	AKR1A1	6.57216	1.77276e-105	2.24745e-108
LGALS3$^{hi}$, FN1$^{hi}$ Mφ	ATP6V0C	8.2667	1.27947e-104	1.67122e-107
LGALS3$^{hi}$, FN1$^{hi}$ Mφ	CLEC6A	6.81071	2.2808e-104	3.06677e-107
LGALS3$^{hi}$, FN1$^{hi}$ Mφ	CAPG	12.6036	6.99234e-103	9.67054e-106
LGALS3$^{hi}$, FN1$^{hi}$ Mφ	MGST3	3.21503	1.26772e-102	1.80199e-105
LGALS3$^{hi}$, FN1$^{hi}$ Mφ	VAT1	3.83136	5.71363e-102	8.34107e-105
LGALS3$^{hi}$, FN1$^{hi}$ Mφ	PLAC8	19.4188	2.77109e-100	4.15184e-103
LGALS3$^{hi}$, FN1$^{hi}$ Mφ	DNASE2	3.82021	1.08708e-97	1.6705e-100
LGALS3$^{hi}$, FN1$^{hi}$ Mφ	ALDH3A2	4.07018	1.46511e-97	2.3077e-100
LGALS3$^{hi}$, FN1$^{hi}$ Mφ	CANX	10.1287	3.25015e-97	5.24419e-100
LGALS3$^{hi}$, FN1$^{hi}$ Mφ	GNS	4.45687	4.81325e-97	7.95121e-100
LGALS3$^{hi}$, FN1$^{hi}$ Mφ	ANXA5	8.83459	7.84433e-97	1.32597e-99
LGALS3$^{hi}$, FN1$^{hi}$ Mφ	CALR	8.06925	1.91375e-96	3.30844e-99
LGALS3$^{hi}$, FN1$^{hi}$ Mφ	LILRA4	3.05541	1.93792e-96	3.42468e-99
LGALS3$^{hi}$, FN1$^{hi}$ Mφ	RHOU	6.36864	2.29721e-96	4.14787e-99
LGALS3$^{hi}$, FN1$^{hi}$ Mφ	LOC102122418	15.7819	1.33473e-95	2.46128e-98
LGALS3$^{hi}$, FN1$^{hi}$ Mφ	MYO5A	3.33151	1.35044e-95	2.54213e-98
LGALS3$^{hi}$, FN1$^{hi}$ Mφ	ENO1	7.58052	2.89875e-95	5.5681e-98
LGALS3$^{hi}$, FN1$^{hi}$ Mφ	LIMS1	3.52024	5.61902e-95	1.10092e-97
LGALS3$^{hi}$, FN1$^{hi}$ Mφ	PPT1	7.33682	5.93431e-95	1.18549e-97
LGALS3$^{hi}$, FN1$^{hi}$ Mφ	CORO1C	3.09007	1.01855e-94	2.07388e-97
LGALS3$^{hi}$, FN1$^{hi}$ Mφ	M6PR	4.4726	1.4314e-93	2.96949e-96
LGALS3$^{hi}$, FN1$^{hi}$ Mφ	ATP6V1F	4.82096	4.33603e-93	9.1618e-96
LGALS3$^{hi}$, FN1$^{hi}$ Mφ	CNDP2	6.9659	5.13423e-93	1.10456e-95
LGALS3$^{hi}$, FN1$^{hi}$ Mφ	SNX10	4.85818	7.25481e-93	1.58864e-95
LGALS3$^{hi}$, FN1$^{hi}$ Mφ	SDC2	2.58273	6.46127e-92	1.4397e-94
LGALS3$^{hi}$, FN1$^{hi}$ Mφ	PSAP	51.0248	2.97544e-91	6.74418e-94
LGALS3$^{hi}$, FN1$^{hi}$ Mφ	PDIA4	4.21414	6.55135e-91	1.51011e-93
LGALS3$^{hi}$, FN1$^{hi}$ Mφ	FMNL2	4.94398	2.42234e-90	5.67664e-93
LGALS3$^{hi}$, FN1$^{hi}$ Mφ	PDXK	2.84469	1.06982e-88	2.54818e-91
LGALS3$^{hi}$, FN1$^{hi}$ Mφ	EMP3	2.9887	4.92436e-88	1.19183e-90
LGALS3$^{hi}$, FN1$^{hi}$ Mφ	IFI30	23.9651	3.22071e-87	7.91876e-90
LGALS3$^{hi}$, FN1$^{hi}$ Mφ	CD44	13.5857	4.51585e-87	1.12766e-89
LGALS3$^{hi}$, FN1$^{hi}$ Mφ	HEXB	3.13541	4.92189e-87	1.24796e-89
LGALS3$^{hi}$, FN1$^{hi}$ Mφ	CD163	6.32441	2.65827e-86	6.84226e-89
LGALS3$^{hi}$, FN1$^{hi}$ Mφ	TFRC	5.3847	1.52512e-85	3.98418e-88
LGALS3$^{hi}$, FN1$^{hi}$ Mφ	ATP6V1B2	4.35053	2.9645e-85	7.85827e-88
LGALS3$^{hi}$, FN1$^{hi}$ Mφ	P4HB	4.7252	5.137e-85	1.38144e-87
LGALS3$^{hi}$, FN1$^{hi}$ Mφ	NUS1	3.20255	5.52367e-85	1.50665e-87
LGALS3$^{hi}$, FN1$^{hi}$ Mφ	FDX1	2.64237	9.46826e-85	2.61896e-87
LGALS3$^{hi}$, FN1$^{hi}$ Mφ	ATP6V0A1	2.83938	2.43949e-84	6.84145e-87
LGALS3$^{hi}$, FN1$^{hi}$ Mφ	PLEKHB2	3.59965	4.28941e-84	1.21942e-86
LGALS3$^{hi}$, FN1$^{hi}$ Mφ	DAB2	2.55134	8.92352e-84	2.57113e-86
LGALS3$^{hi}$, FN1$^{hi}$ Mφ	EIF4G2	8.91778	9.83867e-84	2.87261e-86
LGALS3$^{hi}$, FN1$^{hi}$ Mφ	UCP2	2.94666	1.04986e-83	3.10561e-86
LGALS3$^{hi}$, FN1$^{hi}$ Mφ	RTN4	4.66499	1.08109e-83	3.23954e-86
LGALS3$^{hi}$, FN1$^{hi}$ Mφ	SDCBP	4.43388	2.03337e-83	6.17119e-86
LGALS3$^{hi}$, FN1$^{hi}$ Mφ	MANF	3.03086	3.01615e-83	9.26976e-86
LGALS3$^{hi}$, FN1$^{hi}$ Mφ	SLC23A2	2.99287	4.07046e-83	1.26664e-85
LGALS3$^{hi}$, FN1$^{hi}$ Mφ	ATP6AP1	2.97335	5.50531e-83	1.73429e-85
LGALS3$^{hi}$, FN1$^{hi}$ Mφ	TNS3	3.01777	7.74069e-82	2.46822e-84
LGALS3$^{hi}$, FN1$^{hi}$ Mφ	TUBA1B	8.6932	8.97419e-82	2.89601e-84
LGALS3$^{hi}$, FN1$^{hi}$ Mφ	GSTP1	3.76797	1.61624e-81	5.27779e-84
LGALS3$^{hi}$, FN1$^{hi}$ Mφ	LOC102128802	2.78772	2.77305e-81	9.16181e-84
LGALS3$^{hi}$, FN1$^{hi}$ Mφ	NINJ1	3.95388	5.28067e-81	1.76496e-83
LGALS3$^{hi}$, FN1$^{hi}$ Mφ	PDIA3	9.47907	1.25278e-80	4.2781e-83
LGALS3$^{hi}$, FN1$^{hi}$ Mφ	SSR1	3.26589	1.25278e-80	4.28343e-83
LGALS3$^{hi}$, FN1$^{hi}$ Mφ	LOC102136964	3.19387	2.06045e-80	7.15091e-83
LGALS3$^{hi}$, FN1$^{hi}$ Mφ	TYMP	6.01804	2.06045e-80	7.20328e-83
LGALS3$^{hi}$, FN1$^{hi}$ Mφ	ANXA4	2.95557	2.31478e-80	8.18133e-83
LGALS3$^{hi}$, FN1$^{hi}$ Mφ	HERPUD1	6.0472	7.29219e-80	2.60535e-82
LGALS3$^{hi}$, FN1$^{hi}$ Mφ	NUPR1	1.72228	1.18197e-79	4.26834e-82
LGALS3$^{hi}$, FN1$^{hi}$ Mφ	TUBB	3.38855	1.32619e-79	4.84012e-82
LGALS3$^{hi}$, FN1$^{hi}$ Mφ	FTL	4.61214	1.85079e-79	6.82581e-82
LGALS3$^{hi}$, FN1$^{hi}$ Mφ	BRI3	3.55161	7.08058e-78	2.63856e-80
LGALS3$^{hi}$, FN1$^{hi}$ Mφ	P2RX4	2.74567	1.24842e-77	4.70015e-80
LGALS3$^{hi}$, FN1$^{hi}$ Mφ	FTH1	2.62517	2.19331e-77	8.34184e-80
LGALS3$^{hi}$, FN1$^{hi}$ Mφ	CSTB	1.68932	7.89434e-77	3.03278e-79

## Sheet: FABP4^{hi},MCEMP1^{hi}AlveolarM
cell_type	genes	logfoldchanges	pvals_adj	pvals
FABP4$^{hi}$, MCEMP1$^{hi}$ Alveolar Mφ	APOE	399.493	0	0
FABP4$^{hi}$, MCEMP1$^{hi}$ Alveolar Mφ	ZFAND5	4.29733	0	0
FABP4$^{hi}$, MCEMP1$^{hi}$ Alveolar Mφ	USP33	2.88119	0	0
FABP4$^{hi}$, MCEMP1$^{hi}$ Alveolar Mφ	KIAA0196	2.61969	0	0
FABP4$^{hi}$, MCEMP1$^{hi}$ Alveolar Mφ	C1QBP	2.52373	0	0
FABP4$^{hi}$, MCEMP1$^{hi}$ Alveolar Mφ	IST1	2.8143	0	0
FABP4$^{hi}$, MCEMP1$^{hi}$ Alveolar Mφ	CHD9	3.08362	0	0
FABP4$^{hi}$, MCEMP1$^{hi}$ Alveolar Mφ	AP2A2	2.63167	0	0
FABP4$^{hi}$, MCEMP1$^{hi}$ Alveolar Mφ	PGM3	3.13726	0	0
FABP4$^{hi}$, MCEMP1$^{hi}$ Alveolar Mφ	LOC102117303	3.00577	0	0
FABP4$^{hi}$, MCEMP1$^{hi}$ Alveolar Mφ	C1H1orf43	2.91895	0	0
FABP4$^{hi}$, MCEMP1$^{hi}$ Alveolar Mφ	PARP4	2.70723	0	0
FABP4$^{hi}$, MCEMP1$^{hi}$ Alveolar Mφ	COPS5	2.59954	0	0
FABP4$^{hi}$, MCEMP1$^{hi}$ Alveolar Mφ	PJA2	3.24739	0	0
FABP4$^{hi}$, MCEMP1$^{hi}$ Alveolar Mφ	TRAPPC1	2.6096	0	0
FABP4$^{hi}$, MCEMP1$^{hi}$ Alveolar Mφ	LRRFIP2	3.28297	0	0
FABP4$^{hi}$, MCEMP1$^{hi}$ Alveolar Mφ	CLIC1	3.50355	0	0
FABP4$^{hi}$, MCEMP1$^{hi}$ Alveolar Mφ	ARFIP1	2.85966	0	0
FABP4$^{hi}$, MCEMP1$^{hi}$ Alveolar Mφ	PDXK	2.66667	0	0
FABP4$^{hi}$, MCEMP1$^{hi}$ Alveolar Mφ	CLCN7	2.69077	0	0
FABP4$^{hi}$, MCEMP1$^{hi}$ Alveolar Mφ	SKAP2	6.68152	0	0
FABP4$^{hi}$, MCEMP1$^{hi}$ Alveolar Mφ	GPAA1	2.49194	0	0
FABP4$^{hi}$, MCEMP1$^{hi}$ Alveolar Mφ	RGL1	3.60555	0	0
FABP4$^{hi}$, MCEMP1$^{hi}$ Alveolar Mφ	PTPRA	3.04378	0	0
FABP4$^{hi}$, MCEMP1$^{hi}$ Alveolar Mφ	NPEPPS	2.4999	0	0
FABP4$^{hi}$, MCEMP1$^{hi}$ Alveolar Mφ	SEC63	3.22701	0	0
FABP4$^{hi}$, MCEMP1$^{hi}$ Alveolar Mφ	EPS8	3.47455	0	0
FABP4$^{hi}$, MCEMP1$^{hi}$ Alveolar Mφ	CCT6A	3.60162	0	0
FABP4$^{hi}$, MCEMP1$^{hi}$ Alveolar Mφ	CLPTM1L	2.79093	0	0
FABP4$^{hi}$, MCEMP1$^{hi}$ Alveolar Mφ	REEP5	4.38103	0	0
FABP4$^{hi}$, MCEMP1$^{hi}$ Alveolar Mφ	SLC25A4	2.6947	0	0
FABP4$^{hi}$, MCEMP1$^{hi}$ Alveolar Mφ	ZFAND6	2.84879	0	0
FABP4$^{hi}$, MCEMP1$^{hi}$ Alveolar Mφ	WSB1	6.46361	0	0
FABP4$^{hi}$, MCEMP1$^{hi}$ Alveolar Mφ	MIF	2.51986	0	0
FABP4$^{hi}$, MCEMP1$^{hi}$ Alveolar Mφ	SH3BGRL	6.80083	0	0
FABP4$^{hi}$, MCEMP1$^{hi}$ Alveolar Mφ	ACOX1	2.71325	0	0
FABP4$^{hi}$, MCEMP1$^{hi}$ Alveolar Mφ	LNPEP	3.53949	0	0
FABP4$^{hi}$, MCEMP1$^{hi}$ Alveolar Mφ	UTP18	2.79193	0	0
FABP4$^{hi}$, MCEMP1$^{hi}$ Alveolar Mφ	NDUFA1	2.74424	0	0
FABP4$^{hi}$, MCEMP1$^{hi}$ Alveolar Mφ	UFM1	2.67157	0	0
FABP4$^{hi}$, MCEMP1$^{hi}$ Alveolar Mφ	PHACTR1	3.01016	0	0
FABP4$^{hi}$, MCEMP1$^{hi}$ Alveolar Mφ	IPO5	2.61661	0	0
FABP4$^{hi}$, MCEMP1$^{hi}$ Alveolar Mφ	PBLD	2.62577	0	0
FABP4$^{hi}$, MCEMP1$^{hi}$ Alveolar Mφ	SPG21	2.83119	0	0
FABP4$^{hi}$, MCEMP1$^{hi}$ Alveolar Mφ	PDXDC1	2.67926	0	0
FABP4$^{hi}$, MCEMP1$^{hi}$ Alveolar Mφ	SLC25A3	6.47276	0	0
FABP4$^{hi}$, MCEMP1$^{hi}$ Alveolar Mφ	TMEM165	2.83686	0	0
FABP4$^{hi}$, MCEMP1$^{hi}$ Alveolar Mφ	ATP6V1C1	3.04312	0	0
FABP4$^{hi}$, MCEMP1$^{hi}$ Alveolar Mφ	ACTR1B	2.37054	0	0
FABP4$^{hi}$, MCEMP1$^{hi}$ Alveolar Mφ	TMED2	2.85011	0	0
FABP4$^{hi}$, MCEMP1$^{hi}$ Alveolar Mφ	AXL	3.82342	0	0
FABP4$^{hi}$, MCEMP1$^{hi}$ Alveolar Mφ	SMS	3.30424	0	0
FABP4$^{hi}$, MCEMP1$^{hi}$ Alveolar Mφ	FKBP15	3.45612	0	0
FABP4$^{hi}$, MCEMP1$^{hi}$ Alveolar Mφ	BAZ1B	3.36529	0	0
FABP4$^{hi}$, MCEMP1$^{hi}$ Alveolar Mφ	LOC102141554	3.50073	0	0
FABP4$^{hi}$, MCEMP1$^{hi}$ Alveolar Mφ	DCTN1	2.45774	0	0
FABP4$^{hi}$, MCEMP1$^{hi}$ Alveolar Mφ	MRPS23	2.84143	0	0
FABP4$^{hi}$, MCEMP1$^{hi}$ Alveolar Mφ	ZFR	2.93864	0	0
FABP4$^{hi}$, MCEMP1$^{hi}$ Alveolar Mφ	TOM1	2.68608	0	0
FABP4$^{hi}$, MCEMP1$^{hi}$ Alveolar Mφ	LOC101926166	2.71761	0	0
FABP4$^{hi}$, MCEMP1$^{hi}$ Alveolar Mφ	CHMP2B	2.65804	0	0
FABP4$^{hi}$, MCEMP1$^{hi}$ Alveolar Mφ	USF2	3.09495	0	0
FABP4$^{hi}$, MCEMP1$^{hi}$ Alveolar Mφ	DDX1	2.73251	0	0
FABP4$^{hi}$, MCEMP1$^{hi}$ Alveolar Mφ	SAR1A	2.98446	0	0
FABP4$^{hi}$, MCEMP1$^{hi}$ Alveolar Mφ	NT5C2	3.07396	0	0
FABP4$^{hi}$, MCEMP1$^{hi}$ Alveolar Mφ	HAUS2	3.37142	0	0
FABP4$^{hi}$, MCEMP1$^{hi}$ Alveolar Mφ	WDFY1	2.61878	0	0
FABP4$^{hi}$, MCEMP1$^{hi}$ Alveolar Mφ	UBE2K	3.19937	0	0
FABP4$^{hi}$, MCEMP1$^{hi}$ Alveolar Mφ	PANX1	3.01797	0	0
FABP4$^{hi}$, MCEMP1$^{hi}$ Alveolar Mφ	SHISA5	3.65494	0	0
FABP4$^{hi}$, MCEMP1$^{hi}$ Alveolar Mφ	ARFGEF2	2.78862	0	0
FABP4$^{hi}$, MCEMP1$^{hi}$ Alveolar Mφ	NSMCE1	2.3725	0	0
FABP4$^{hi}$, MCEMP1$^{hi}$ Alveolar Mφ	LOC102132289	7.88523	0	0
FABP4$^{hi}$, MCEMP1$^{hi}$ Alveolar Mφ	COMT	2.70607	0	0
FABP4$^{hi}$, MCEMP1$^{hi}$ Alveolar Mφ	VPS4A	2.57879	0	0
FABP4$^{hi}$, MCEMP1$^{hi}$ Alveolar Mφ	TMED5	2.74574	0	0
FABP4$^{hi}$, MCEMP1$^{hi}$ Alveolar Mφ	HECTD1	2.95953	0	0
FABP4$^{hi}$, MCEMP1$^{hi}$ Alveolar Mφ	PSMD12	2.78627	0	0
FABP4$^{hi}$, MCEMP1$^{hi}$ Alveolar Mφ	SMYD2	4.01629	0	0
FABP4$^{hi}$, MCEMP1$^{hi}$ Alveolar Mφ	CLCN4	2.93153	0	0
FABP4$^{hi}$, MCEMP1$^{hi}$ Alveolar Mφ	ABHD16A	3.08088	0	0
FABP4$^{hi}$, MCEMP1$^{hi}$ Alveolar Mφ	EXOC1	2.76197	0	0
FABP4$^{hi}$, MCEMP1$^{hi}$ Alveolar Mφ	TGFBI	7.36974	0	0
FABP4$^{hi}$, MCEMP1$^{hi}$ Alveolar Mφ	PUF60	2.98766	0	0
FABP4$^{hi}$, MCEMP1$^{hi}$ Alveolar Mφ	DCTN4	2.63262	0	0
FABP4$^{hi}$, MCEMP1$^{hi}$ Alveolar Mφ	ARPP19	2.63115	0	0
FABP4$^{hi}$, MCEMP1$^{hi}$ Alveolar Mφ	OSCAR	3.1049	0	0
FABP4$^{hi}$, MCEMP1$^{hi}$ Alveolar Mφ	UCHL5	2.73372	0	0
FABP4$^{hi}$, MCEMP1$^{hi}$ Alveolar Mφ	DUSP23	2.68182	0	0
FABP4$^{hi}$, MCEMP1$^{hi}$ Alveolar Mφ	FAM111A	2.99032	0	0
FABP4$^{hi}$, MCEMP1$^{hi}$ Alveolar Mφ	ARHGEF10L	2.84183	0	0
FABP4$^{hi}$, MCEMP1$^{hi}$ Alveolar Mφ	SCIN	5.94001	0	0
FABP4$^{hi}$, MCEMP1$^{hi}$ Alveolar Mφ	PITPNB	2.58426	0	0
FABP4$^{hi}$, MCEMP1$^{hi}$ Alveolar Mφ	TOMM70A	2.62738	0	0
FABP4$^{hi}$, MCEMP1$^{hi}$ Alveolar Mφ	GTF3C6	2.61342	0	0
FABP4$^{hi}$, MCEMP1$^{hi}$ Alveolar Mφ	AP2B1	2.6386	0	0
FABP4$^{hi}$, MCEMP1$^{hi}$ Alveolar Mφ	VDAC2	3.54081	0	0
FABP4$^{hi}$, MCEMP1$^{hi}$ Alveolar Mφ	AP3S1	2.69619	0	0
FABP4$^{hi}$, MCEMP1$^{hi}$ Alveolar Mφ	APEH	2.61598	0	0
FABP4$^{hi}$, MCEMP1$^{hi}$ Alveolar Mφ	LAMB2	3.78645	0	0

[truncated: 34 more sheets: ICAM1^{hi},NBN^{hi}Neutrophils, Eosinophils, $T_{Eff-like}$, $T_{EMRA-like}$, FURIN$^{hi}$ $T_{M-like}$, $T_{M-like}$, $T_{Naive_CM-like}$, GZMK$^{hi}$ $T_{EM_PEX-like}$, Tregs, ILC-like, NK-like, Tc17-like, T1T17-like, VenousEndothelialcells, Fibroblasts, THBD^{hi}Endothelialcells, LymphaticEndothelialcells, MMP7^{hi}AlveolarType2cells, MCAM^{hi}Endothelialcells, Ciliatedcells …]
