# Supplementary material for: CD4+ T cells re-wire granuloma cellularity and regulatory networks to promote immunomodulation following Mtb reinfection
Source: Immunity. 2024 Oct 8;57(10):2380–2398.e6. doi: 10.1016/j.immuni.2024.08.002 (PMC11466276; doi:10.1016/j.immuni.2024.08.002)
Supplement: Table S8. Differentially expressed genes from MAST, related to Figures 4, 5, 6, S3, and S4 [file mmc9.xlsx]

## Sheet: T cells
Unnamed: 0	Tefflike	Tefflike.1	Tefflike.2	Tefflike.3	Tefflike.4	Tefflike.5	Tefflike.6	Tefflike.7	Tefflike.8	Tefflike.9	Tefflike.10	Tefflike.11	Tefflike.12	Tefflike.13	NKlike	NKlike.1	NKlike.2	NKlike.3	NKlike.4	NKlike.5	NKlike.6	NKlike.7	NKlike.8	NKlike.9	NKlike.10	NKlike.11	NKlike.12	NKlike.13	Tc17like	Tc17like.1	Tc17like.2	Tc17like.3	Tc17like.4	Tc17like.5	Tc17like.6	Tc17like.7	Tc17like.8	Tc17like.9	Tc17like.10	Tc17like.11	Tc17like.12	Tc17like.13	Tnaivecmlike	Tnaivecmlike.1	Tnaivecmlike.2	Tnaivecmlike.3	Tnaivecmlike.4	Tnaivecmlike.5	Tnaivecmlike.6
	Naïve	Naïve	Naïve	Naïve	Naïve	Naïve	Naïve	antiCD4	antiCD4	antiCD4	antiCD4	antiCD4	antiCD4	antiCD4	Naïve	Naïve	Naïve	Naïve	Naïve	Naïve	Naïve	antiCD4	antiCD4	antiCD4	antiCD4	antiCD4	antiCD4	antiCD4	Naïve	Naïve	Naïve	Naïve	Naïve	Naïve	Naïve	antiCD4	antiCD4	antiCD4	antiCD4	antiCD4	antiCD4	antiCD4	Naïve	Naïve	Naïve	Naïve	Naïve	Naïve	Naïve
	logFC	P_H	logP	Q	logQ	logFC_unadjusted	logFC_combined	logFC	P_H	logP	Q	logQ	logFC_unadjusted	logFC_combined	logFC	P_H	logP	Q	logQ	logFC_unadjusted	logFC_combined	logFC	P_H	logP	Q	logQ	logFC_unadjusted	logFC_combined	logFC	P_H	logP	Q	logQ	logFC_unadjusted	logFC_combined	logFC	P_H	logP	Q	logQ	logFC_unadjusted	logFC_combined	logFC	P_H	logP	Q	logQ	logFC_unadjusted	logFC_combined
primerid
AAAS	-0.0057895966164223	0.957726645030795	0.01875842985172022	0.9992517840814226	0.00032506767028392847	0.01498162851906669	-0.0057895966164223	-0.0119009841664852	0.944190414610596	0.024940412825390546	0.999978987518496	9.125700645420898e-06	-0.0009314149025368423	-0.0119009841664852	0.0039659118554273	0.31095553071542	0.5073017143358193	0.6105938917725615	0.21424754458819145	-0.00253125530206047	0.0039659118554273	0.0010956170572911	0.615616663640085	0.2106896331079547	0.876328724036435	0.05733295290102076	-0.0016523963699803385	0.0010956170572911	0.0271756129220953	0.355891006863225	0.4486829861996462	0.6725455828455665	0.1722782753293933	0.029057216215970967	0.0271756129220953	0.0122056985431393	0.755087829250881	0.1220025297740633	0.9658885025293041	0.015073003533786598	0.01570690641087582	0.0122056985431393	0.0061406564524292	0.92507593221685	0.03382261797520467	0.999890961641827	4.735733920050315e-05	0.0012463587498924983	0.0061406564524292
AACS	-0.208327301550913	0.134180182444749	0.8723116219496869	0.8955628625819392	0.04790392414854907	-0.20066297007528855	-0.208327301550913	-0.160790142851006	0.298162077379862	0.525547594390694	0.999978987518496	9.125700645420898e-06	-0.18833824493208118	-0.160790142851006	-0.0147945661787549	0.343872851260753	0.4636021103456656	0.6449963109286603	0.19044276931497708	-0.021349248010341465	-0.0147945661787549	-0.021756156123406	0.410138568179433	0.38706938906432425	0.7324301718576911	0.13523377359834912	-0.027380588763086078	-0.021756156123406	-0.0632389182996484	0.0418160894563329	1.3786565838317189	0.22099013398585524	0.6556271147816115	-0.07295827847323041	-0.0632389182996484	-0.024757349650726	0.729506606412111	0.1369707707817242	0.9578448728286176	0.018704821119507983	-0.009277185610094524	-0.024757349650726	-0.0437977847682582	0.335101337656903	0.47482383854535476	0.8537322907607746	0.0686782919249263	-0.06424592353285796	-0.0437977847682582
AAED1	-0.0668926746454354	0.72680910351643	0.13857964165267794	0.9992517840814226	0.00032506767028392847	-0.06913277950991614	-0.0668926746454354	-0.0930561454503135	0.405167664277832	0.3923652222112479	0.999978987518496	9.125700645420898e-06	-0.1128172882350999	-0.0930561454503135	-0.0064975684588568	0.907621646879992	0.042095154690560015	0.9832780809927099	0.007323641921992067	-0.02524053278257632	-0.0064975684588568	-0.0677321026834797	0.0099281174030626	2.00313309581223	0.06566319704548598	1.1826779759257255	-0.07241406306540604	-0.0677321026834797	-0.0470175837649304	0.541725555275397	0.2662206765905626	0.803129399963647	0.09521447568937652	-0.08330668662772223	-0.0470175837649304	-0.141167890911204	6.35042331135264e-05	4.197197324210841	0.002556830130947266	2.592298124395582	-0.1315900467298006	-0.141167890911204	0.0149991719828778	0.923165141847281	0.03472060257351026	0.999890961641827	4.735733920050315e-05	0.021882223806524603	0.0149991719828778
AAGAB	0.037466952867582	0.843899391481288	0.07370932627595429	0.9992517840814226	0.00032506767028392847	0.0565367673490688	0.037466952867582	0.0063922668956916	0.993034994880195	0.003035446554399623	0.999978987518496	9.125700645420898e-06	0.014360936315381184	0.0063922668956916	-0.0027246714588866	0.854033107844789	0.0685252929227126	0.9670108673677245	0.014568645243455866	-0.010989271281818452	-0.0027246714588866	0.0030628813625477	0.870906005937832	0.06002871445880826	0.9790379360717566	0.009200479690807698	0.007178176205339615	0.0030628813625477	0.0154086405531057	0.413408113188708	0.3836210045386493	0.716800788771145	0.1446015254458653	0.020226174950090756	0.0154086405531057	-0.0104757194186007	0.690689728157731	0.1607170027133955	0.947257366447055	0.02353200870288452	-0.005250286635742202	-0.0104757194186007	-0.0222913832783636	0.516285587954479	0.28710999805795356	0.971459435073512	0.01257532938385261	-0.031148811927807316	-0.0222913832783636
AAK1	-0.0916409984801792	0.496037989554293	0.3044850613686724	0.9705349469873495	0.012988821934031329	-0.06830011692861102	-0.0916409984801792	-0.0946728485935489	0.455667761400235	0.34135169676593646	0.999978987518496	9.125700645420898e-06	-0.08412534136993091	-0.0946728485935489	-0.0071083152614129	0.929594524804346	0.03170644288647089	0.9874725881979988	0.005474951356775617	-0.03182412510122026	-0.0071083152614129	-0.0134671890220104	0.709669440932294	0.14894389551821408	0.9280428704953644	0.032431961292417995	-0.02496558506443161	-0.0134671890220104	-0.0938909956055816	0.003865522559846	2.412791787769681	0.05207757515128319	1.2833492456943594	-0.09249214364677864	-0.0938909956055816	-0.0466428043734499	0.339683667031486	0.46892533475678855	0.7551774827202195	0.12195096796336122	-0.029841275104852044	-0.0466428043734499	-0.0629096589797674	0.119967666408551	0.9209357888899695	0.5775231394306429	0.23843061035232307	-0.056167765917526175	-0.0629096589797674
AAMDC	0.0009271204344258	0.811890261735881	0.09050266773331377	0.9992517840814226	0.00032506767028392847	0.0015112974894789105	0.0009271204344258	0.0047233258876669	0.93063665108416	0.03121984772993052	0.999978987518496	9.125700645420898e-06	-0.004898071631373062	0.0047233258876669	-0.0174187632384228	0.117411771519572	0.9302883592237596	0.3435107377160675	0.4640596828898728	-0.03173156316973124	-0.0174187632384228	-0.0086711274205066	0.706110829254395	0.15112712790564228	0.9267373561744666	0.033043330500576215	-0.015257560254132212	-0.0086711274205066	-0.0163709015960104	0.737079591586096	0.1324856134702413	0.9138819070231503	0.039109920723223765	-0.027959259131125208	-0.0163709015960104	-0.0192799358424322	0.241425489571949	0.6172168792426393	0.6526237618833635	0.1853371176965442	-0.03206028627467104	-0.0192799358424322	-0.0070222083259005	0.943251577084841	0.025372460000625645	0.999890961641827	4.735733920050315e-05	-0.004926268933748375	-0.0070222083259005
AAMP	-0.0084445966068044	0.827809591819747	0.08206954574118583	0.9992517840814226	0.00032506767028392847	0.017466531237049915	-0.0084445966068044	0.003916581750631	0.784014970347399	0.10567564461505717	0.999978987518496	9.125700645420898e-06	0.009908743086965821	0.003916581750631	0.0310067429360129	0.256531589706563	0.5908591475482414	0.5483050207222896	0.26097777734832206	-0.005699525333484778	0.0310067429360129	0.0316536880190354	0.162733577889179	0.7885228269807224	0.44220411200284543	0.35437722328638166	0.013500162477594696	0.0316536880190354	-0.0444701822611454	0.191429276381181	0.717991642324634	0.49532834023224087	0.3051068231292544	-0.04688717673321238	-0.0444701822611454	-0.0038570605283689	0.387655677513835	0.4115538510731059	0.7945965871455669	0.09985330460538647	0.017183533787520744	-0.0038570605283689	-0.023669673130563	0.812242487816589	0.09031429662180916	0.999890961641827	4.735733920050315e-05	-0.04006264084283273	-0.023669673130563
AAR2	-0.0358369158538107	0.802649694396868	0.09547395532455119	0.9992517840814226	0.00032506767028392847	-0.004261003131362573	-0.0358369158538107	-0.0086214414649525	0.980024700156003	0.008762978382738023	0.999978987518496	9.125700645420898e-06	0.006566717330945632	-0.0086214414649525	0.0166720557152368	0.332923439116063	0.47765562773182524	0.6336326984278695	0.19816241920206723	0.003431710947550487	0.0166720557152368	0.023579335079458	0.409494633854844	0.38775178499635876	0.7316536462254124	0.13569445873756375	0.012376047630005757	0.023579335079458	0.0113880338874346	0.634537010791988	0.19754304163238393	0.8612355347989089	0.06487805937722962	0.02757137277109798	0.0113880338874346	0.0171467318558408	0.649466404233031	0.18744330930777067	0.9335142872843174	0.02987903085763692	0.03545980973273029	0.0171467318558408	0.0100998584279255	0.885291725383654	0.05291359501116229	0.999890961641827	4.735733920050315e-05	0.014709570061163982	0.0100998584279255
AARS	0.125461762342174	0.132021092305945	0.8793566783373347	0.8931998937254426	0.04905133727374854	0.12618900201155717	0.125461762342174	0.125350321822757	0.204601806771658	0.6890905354943545	0.999978987518496	9.125700645420898e-06	0.09582427139023228	0.125350321822757	-0.0284330010773232	0.368866454348185	0.43313083882012504	0.6688665866721883	0.17466049874962372	-0.04601270235847696	-0.0284330010773232	-0.0397869668641958	0.197162826328189	0.7051749648633335	0.4993047498110977	0.30163430254705703	-0.046450509595681505	-0.0397869668641958	0.0576454966996652	0.05867064344468	1.2315791488223322	0.266418967071883	0.5744348598266904	0.06561571226179674	0.0576454966996652	0.025709775831827	0.609900974231389	0.2147406729171335	0.9191917757096753	0.036593870068122404	0.03956495231136914	0.025709775831827	0.028982164090759	0.646380724020523	0.1895116033107337	0.999890961641827	4.735733920050315e-05	0.029158064251344762	0.028982164090759
AARS2	-0.113903215019084	0.159809131560607	0.7963984085446978	0.9136802633326946	0.039205756305565505	-0.10592273685576763	-0.113903215019084	-0.0903091002694366	0.25455158492912	0.5942241945456053	0.999978987518496	9.125700645420898e-06	-0.09085898793602587	-0.0903091002694366	0.0229416749658166	0.0762473419666978	1.1177752915131984	0.2571181840679642	0.5898672078335605	0.016871607279221212	0.0229416749658166	0.0286066398114116	0.0434045524831821	1.362464717154854	0.1884274555070151	0.7248558164770383	0.020301586263926377	0.0286066398114116	0.0125260741421043	0.85458286858548	0.06824581752556996	0.962097457047668	0.01678093324881535	0.00426675120576224	0.0125260741421043	0.0218721870541437	0.546095547087759	0.26273136472631187	0.8919576261686502	0.049655776967206904	0.02050518963096218	0.0218721870541437	0.0305977814476048	0.410968101202963	0.38619188617542133	0.9096029136124955	0.04114815719916663	0.03757012792942156	0.0305977814476048
AARSD1	-0.0266095165400427	0.609937853832897	0.21471441271444752	0.9845589087739425	0.006758293756364127	-0.003493912681947431	-0.0266095165400427	-0.0579624454200286	0.45065660344108	0.3461542608628721	0.999978987518496	9.125700645420898e-06	-0.03576969290375824	-0.0579624454200286	0.0470268377175855	0.0142233284668084	1.846998760454582	0.07918498101051354	1.1013571830922544	0.03768050735950444	0.0470268377175855	0.055017681780023	0.0059894141072375	2.222615658819146	0.045394137100124216	1.3430002350170445	0.05182769268348207	0.055017681780023	0.0097775472558055	0.931000102754907	0.03105027108537422	0.985782643234317	0.006218832776871947	0.010559447695099838	0.0097775472558055	0.0095938546268917	0.278556557661912	0.5550866131052398	0.6954592945457946	0.15772828432252958	0.014624761613383996	0.0095938546268917	-0.014046924136785	0.730160645292523	0.1365815786622316	0.999890961641827	4.735733920050315e-05	-0.021623871250306	-0.014046924136785
AASDH	-0.0453977598077229	0.397735134241183	0.40040604357999565	0.9705349469873495	0.012988821934031329	-0.06544095771920569	-0.0453977598077229	-0.0188870406485926	0.694272911465276	0.15846977933606812	0.999978987518496	9.125700645420898e-06	-0.04929456939789065	-0.0188870406485926	-0.0257640719691871	0.0813717458152166	1.0895263661995267	0.26960639484942445	0.5692698108945801	-0.02849636079085619	-0.0257640719691871	-0.009322638001987	0.799194095729528	0.09734773324248133	0.9609553748995253	0.017296779745482167	-0.013568269929991411	-0.009322638001987	-0.0163341718017267	0.571072008522526	0.2433091265488214	0.8202139666072945	0.08607283981708333	-0.018504437889065334	-0.0163341718017267	0.0033395347728729	0.970638940549754	0.012942289440843701	0.9978039978228729	0.0009547603397764941	0.0037797445027241	0.0033395347728729	-0.0296187471558044	0.357405445495286	0.4468388347891394	0.8673959383195642	0.06178261581595242	-0.031571845163677364	-0.0296187471558044
AASDHPPT	-0.0526151282824044	0.781600398230209	0.10701522801351795	0.9992517840814226	0.00032506767028392847	-0.035503190472709445	-0.0526151282824044	-0.0549301855139748	0.707222808548596	0.15044374139563205	0.999978987518496	9.125700645420898e-06	-0.05339604181771673	-0.0549301855139748	0.0760220793292908	0.0031441578171527	2.5024956632056514	0.02526707397526981	1.597445048146197	0.07248838616984302	0.0760220793292908	0.0472072429972893	0.0457709416393158	1.3394101527998767	0.19570573294822727	0.7083964520562951	0.05099085867469211	0.0472072429972893	0.0747399268776545	0.0574980456500416	1.2403469166638852	0.26340430265861164	0.5793771351994792	0.08822798193511805	0.0747399268776545	0.0417023821719785	0.230848307419705	0.636673305349258	0.6437852850321981	0.19125895418403735	0.055847603222656125	0.0417023821719785	0.0340281336328741	0.591319443750593	0.22817784030622892	0.9917315970436854	0.0036058497159563692	0.04015098928816205	0.0340281336328741
AATF	0.125284369721588	0.504984934788757	0.29672157799164617	0.9705349469873495	0.012988821934031329	0.15733241880091622	0.125284369721588	0.0439652806320004	0.903201730352449	0.04421523906160881	0.999978987518496	9.125700645420898e-06	0.07452103442339095	0.0439652806320004	0.0858807944213401	0.0055101381765145	2.258837510305139	0.03924117063509463	1.4062580453089446	0.058928711628299185	0.0858807944213401	0.0697455131499408	0.0386004706298174	1.4134074002327346	0.17427489901126592	0.7587651602561384	0.06677429083790898	0.0697455131499408	0.0420225636698898	0.277206054045775	0.5571972891758066	0.5952240560602574	0.2253195250376037	0.043150608945099644	0.0420225636698898	-0.0159008361459038	0.801206565117606	0.09625550073808706	0.9754625624472852	0.010789393859989909	0.007930900007709685	-0.0159008361459038	0.110676773787989	0.0090798622166495	2.0419207416774645	0.14263656507626998	0.8457691282341578	0.09667145131074223	0.110676773787989
ABAT	-0.025074216323692	0.877706449776331	0.0566507102431835	0.9992517840814226	0.00032506767028392847	-0.013452069542863043	-0.025074216323692	-0.0291950149847868	0.860691628079352	0.06515242138268744	0.999978987518496	9.125700645420898e-06	-0.02925604680872132	-0.0291950149847868	0.0070696681415076	0.781783305814093	0.10691360772089746	0.9387411986033826	0.027454121802318845	0.0034037783921798404	0.0070696681415076	-0.0046729472014881	0.81756000527518	0.08748036221075928	0.9666851123598883	0.014714969800342873	-0.00572507288401275	-0.0046729472014881	0.0193036604136352	0.578566427941803	0.23764677045061647	0.8264264586915191	0.0827957869872516	0.018035835578493642	0.0193036604136352	-0.0025861650936955	0.975489778142414	0.010777277084023177	0.9978039978228729	0.0009547603397764941	-0.004298991421412407	-0.0025861650936955	-0.0034402734796084	0.972935995596447	0.011915728769225406	0.999890961641827	4.735733920050315e-05	-0.004991283596138964	-0.0034402734796084
ABCA1	-0.0758688393205962	0.17232235228516	0.7636583856716028	0.9315548955053868	0.030791547517496496	-0.06780960711239237	-0.0758688393205962	0.0727582468088623	0.582275543986517	0.2348714502058151	0.999978987518496	9.125700645420898e-06	0.07965016058857513	0.0727582468088623	-0.014635420860929	0.108656671611462	0.9639436024765559	0.32464685443784164	0.48858880072871497	-0.03348819475094175	-0.014635420860929	0.146708597786534	5.19589736612457e-13	12.28433943607591	5.4001321437831294e-11	10.267595612655985	0.13841847694954937	0.146708597786534	-0.10820153573676	5.74451133606248e-05	4.240746909199867	0.0027475822123970454	2.5610493038703654	-0.17371476596869323	-0.10820153573676	0.176742042241103	2.96342332917868e-05	4.528206304512483	0.0013467677953936928	2.8707072772334836	0.1689185850688734	0.176742042241103	0.0109692708262628	0.54412373516925	0.2643023293629693	0.9794513406265394	0.009017134985540753	0.012740115878393132	0.0109692708262628
ABCA2	0.0141199972772348	0.849915636234128	0.07062418079904227	0.9992517840814226	0.00032506767028392847	0.02428987729141194	0.0141199972772348	0.024143433679235	0.814208710127016	0.0892642559975597	0.999978987518496	9.125700645420898e-06	0.041878407589251807	0.024143433679235	-0.0002190058180064	0.993024442910948	0.003040061383069901	0.9988401058269712	0.0005040280050519986	0.0026317515899447683	-0.0002190058180064	0.0024998939606573	0.959206048765106	0.01808809123424417	0.9972686467032417	0.0011878346023652055	0.005960743929424625	0.0024998939606573	0.0207891621151368	0.50196722746841	0.29932463622995775	0.7780083163322846	0.10901576069936322	0.024202026017468244	0.0207891621151368	0.0319148526639644	0.0386944719594569	1.41235107552344	0.2486260701326997	0.6044533345795193	0.03559039509945519	0.0319148526639644	0.0276197526504161	0.182424744425517	0.7389162535152863	0.691512726041536	0.16019982307634897	0.02948339110948654	0.0276197526504161
ABCA5	-0.105910825003884	0.0666385392558161	1.176274531410566	0.7671959373748645	0.11509370560322955	-0.08652587062122756	-0.105910825003884	-0.0949854194911298	0.201273437584157	0.6962135359498975	0.999978987518496	9.125700645420898e-06	-0.0703562844336244	-0.0949854194911298	-0.0600982209176238	0.0003085920963979	3.5106152011981298	0.00397505194172545	2.4006571920748416	-0.06509764203175658	-0.0600982209176238	-0.073948953603738	7.75721124817167e-06	5.110294381474978	0.00018980756753393476	3.7216864764571334	-0.07115504201602865	-0.073948953603738	-0.0922804318160592	0.0011816291727852	2.927518795435413	0.024101274356641146	1.617959993465579	-0.10310252408802183	-0.0922804318160592	-0.0820484460929872	0.0031739629798995	2.4983981430251303	0.05146875037389863	1.2884563759951866	-0.07855427309621711	-0.0820484460929872	-0.084039993415942	0.0005565702451022	3.254480015273519	0.024888369438591854	1.6040035552603693	-0.09559042563277782	-0.084039993415942
ABCA7	0.0723726078787616	0.523104206463517	0.2814117876450003	0.9705349469873495	0.012988821934031329	0.0828676465039062	0.0723726078787616	0.0344902040230184	0.778256530779494	0.10887722622579235	0.999978987518496	9.125700645420898e-06	0.04443505879561624	0.0344902040230184	-0.02693029362082	0.23319412847559	0.6322823887447294	0.5211428183650563	0.2830432426733659	-0.037278336973698645	-0.02693029362082	-0.0313771459784026	0.285483483056632	0.5444190132495362	0.6109429407773	0.2139993489435605	-0.03180930240549526	-0.0313771459784026	0.0703743784664951	0.0810516948425162	1.0912378993465375	0.31882009138098083	0.49645431807594353	0.06177553244555352	0.0703743784664951	-0.0064962053478844	0.665539698453288	0.17682603439667163	0.9411425865044143	0.02634457440384953	0.0068321470746812996	-0.0064962053478844	-0.0626772393664221	0.136392732103576	0.8652087711121462	0.6053007341822084	0.21802879932206146	-0.07325713978471857	-0.0626772393664221
ABCB10	0.0195346933829704	0.789690006368349	0.10254335800636566	0.9992517840814226	0.00032506767028392847	0.07525142789179051	0.0195346933829704	0.0864137263482359	0.457992117048113	0.33914199700042835	0.999978987518496	9.125700645420898e-06	0.11043600025962658	0.0864137263482359	0.0783331112583547	0.161511127048599	0.791797552284322	0.41824300819613097	0.37857131044260184	0.05872278768488176	0.0783331112583547	-0.0050706579551982	0.757132509419	0.12082810587206497	0.9478803762194918	0.023246467752486597	-0.0023560908725456797	-0.0050706579551982	-0.0096148813622433	0.39244704154301	0.4062189404917228	0.7017914197584635	0.153791945858903	-0.014854092024727927	-0.0096148813622433	0.0630452004123623	0.325493802884189	0.48745727560215163	0.7400961863893578	0.13071183364268257	0.05160544647024096	0.0630452004123623	-0.0203229582220795	0.748404279578183	0.125863737751563	0.999890961641827	4.735733920050315e-05	-0.015558682729555184	-0.0203229582220795
ABCB6	-0.0116794553020653	0.675384530628534	0.17044889090168067	0.9974138510307822	0.0011246050524169366	-0.010597163245389379	-0.0116794553020653
ABCB7	-0.0538101164670961	0.498168014417177	0.30262416039658535	0.9705349469873495	0.012988821934031329	-0.0355082954767635	-0.0538101164670961	-0.0494840518518579	0.612509647155744	0.21288706668014648	0.999978987518496	9.125700645420898e-06	-0.041956382495089664	-0.0494840518518579	0.0251937915105201	0.245077381072934	0.6106967692395874	0.5359767427751666	0.2708540549034009	0.0018992986203281714	0.0251937915105201	-0.0014628242695313	0.983639444526755	0.007164064117100483	0.9976281230806815	0.0010313166199300648	-0.010457636846070067	-0.0014628242695313	0.0263476573620864	0.160921275328589	0.7933865342291999	0.45591586359907793	0.3411152962523443	0.005366553111388395	0.0263476573620864	-0.0123291731298926	0.589764111318012	0.22932165893032572	0.9098211210294914	0.041043985465956875	-0.014946868806280836	-0.0123291731298926	-0.0330735817460121	0.2119637684741	0.6737383678284098	0.7240290728293716	0.14024399469253687	-0.0466685377910169	-0.0330735817460121
ABCB8	-0.0213018347644773	0.689993612766214	0.16115492948481275	0.9989574810893844	0.0004529963798558507	-0.01081829676374821	-0.0213018347644773	-0.0148139299545972	0.865014675145172	0.06297652458084288	0.999978987518496	9.125700645420898e-06	-0.005210747988017229	-0.0148139299545972								0.0069826500855311	0.44104631441864	0.35551580273098915	0.7575559754032771	0.12058527185453645	0.0048287562916602255	0.0069826500855311	0.0011126797581058	0.901396800817609	0.04508398763371733	0.9772653419261408	0.009987502925324424	0.0060125044101633374	0.0011126797581058								-0.0004040592119353	0.99643284674168	0.0015519646727281788	0.999890961641827	4.735733920050315e-05	-0.005433909845320243	-0.0004040592119353
ABCC1	-0.0714953522380719	0.402031357465335	0.39574007168406805	0.9705349469873495	0.012988821934031329	-0.05959049269031286	-0.0714953522380719	-0.0743515024969239	0.346024732120952	0.46089285889569537	0.999978987518496	9.125700645420898e-06	-0.06579112931305392	-0.0743515024969239	0.0385380978360944	0.0661440348416241	1.1795093162864612	0.23358954045337094	0.6315466077286622	0.03199425605210707	0.0385380978360944	0.015125521891943	0.686106355609917	0.16360855765430368	0.9155934928600684	0.03829730252546271	0.021782357520573628	0.015125521891943	0.0141619893137199	0.673694900459316	0.17153674003156003	0.8830869136719787	0.053996550929125794	0.010835764342105272	0.0141619893137199	0.0066785680567902	0.861881274586915	0.0645525547587649	0.9874307805220383	0.0054933389328577125	0.016992110839843748	0.0066785680567902	-0.0226113209202728	0.350980508912821	0.4547170006471237	0.863615096872654	0.06367977436098855	-0.02430600265006517	-0.0226113209202728
ABCC10	0.0194134396964345	0.825526541461764	0.08326895919696611	0.9992517840814226	0.00032506767028392847	0.010721578858959413	0.0194134396964345	0.052039718288184	0.725452506106146	0.13939101466827455	0.999978987518496	9.125700645420898e-06	0.03443372450162574	0.052039718288184	-0.005067049640158	0.953916225660798	0.0204897640074212	0.9929834375229954	0.003057995263286685	-0.01737112492580306	-0.005067049640158	0.0123969090355602	0.87145417780647	0.059755443722068445	0.9790379360717566	0.009200479690807698	0.007929365874477012	0.0123969090355602	-0.0352647727197198	0.128305765449518	0.8917538280626881	0.40642630326243584	0.3910181929680518	-0.04270530692264066	-0.0352647727197198	-0.0202160237704057	0.468764307443806	0.3290454636928778	0.8519474612434929	0.06958718691825594	-0.023244180158562916	-0.0202160237704057	-0.0520216727944468	0.468635532721026	0.32916478556486345	0.9518211708793138	0.02144463963622211	-0.04540332379944567	-0.0520216727944468
ABCC4		0.254260026644959	0.5947219118340585	0.9598123927232637	0.017813646926432076	0.029035227830658556	0.029035227830658556		0.473254262923259	0.32490546536055254	0.999978987518496	9.125700645420898e-06	0.013053740000000001	0.013053740000000001	0.0133840873196526	0.0019167692268	2.717430171712649	0.0175420132168508	1.7559205661127444	0.01267588246475277	0.0133840873196526								-0.0039329457445917	0.371859348510073	0.42962129591562814	0.6847638608323521	0.16445916809615485	-0.0029012788135208707	-0.0039329457445917	-0.0020750605373727	0.880593965322232	0.05522429507026423	0.9899884151960195	0.0043698874689956126	-0.0003672025231291117	-0.0020750605373727
ABCC5	-0.0898749463933365	0.406752894651453	0.3906693477293215	0.9705349469873495	0.012988821934031329	-0.08053007925393496	-0.0898749463933365	-0.0698797001924476	0.594350044989418	0.22595770008387375	0.999978987518496	9.125700645420898e-06	-0.06746862015316817	-0.0698797001924476	-0.0039701704701469	0.94098985532809	0.026415058611829335	0.9910738915307215	0.0038939645987520646	-0.016717983187131857	-0.0039701704701469	-0.0311475003651024	0.140284918322866	0.852989016364552	0.4047959670427871	0.39276382299579754	-0.04513479585572852	-0.0311475003651024	-0.05038272902391	0.340702468612497	0.4676247196727996	0.6582667381747539	0.18159808899437976	-0.05972327849931938	-0.05038272902391	-0.0466832068928144	0.0135145245430322	1.8691992286903543	0.13225998187261367	0.8785715411558871	-0.046552183599917724	-0.0466832068928144	-0.0015590036081431	0.962808488304454	0.0164600895566099	0.999890961641827	4.735733920050315e-05	-0.0014057394509463944	-0.0015590036081431
ABCD1		0.115859365208058	0.9360688553242119	0.8744276567538992	0.058276114798453564	0.04972739097399003	0.04972739097399003		0.0345540496705088	1.461501046799468	0.7404859325135418	0.13048318763537917	0.08209854420865864	0.08209854420865864	0.0014740216323319	0.90051390887144	0.04550957490500747	0.982196849165981	0.007801463395234194	-0.0042873947711227385	0.0014740216323319	0.0128777042964816	0.353781553460178	0.45126481540399	0.6842905779752143	0.1647594397808973	0.012752786374784112	0.0128777042964816	0.0154184391982859	0.705687863420245	0.1513873515965323	0.8989564809977725	0.04626133220447917	-3.664036978222318e-05	0.0154184391982859	0.0117588524194602	0.797840488818895	0.09808392788524288	0.975012770752926	0.010989695859203945	0.015053705815943688	0.0117588524194602	-0.0134945541282301	0.462279590055226	0.335095280522685	0.9459899689052923	0.024113468748499407	-0.011807240089513123	-0.0134945541282301
ABCD3	-0.0725658652559983	0.556274975419617	0.25471047678687886	0.9724996007455136	0.012110568299484401	-0.037425484995817465	-0.0725658652559983	-0.072673123948957	0.551586145522897	0.2583866507603647	0.999978987518496	9.125700645420898e-06	-0.04810053093699962	-0.072673123948957	0.0266593679455763	0.326496990446203	0.48612081757001274	0.6273981518237726	0.20245676497190362	-0.00014758782856319486	0.0266593679455763	-0.0016474488480921	0.660295432875546	0.18026170664007177	0.9003491884902765	0.04558902253531388	0.003089255471221103	-0.0016474488480921	0.0007887283160132	0.266234541188726	0.5747355999713951	0.5837948219778918	0.23373976134595179	-0.014356522921960102	0.0007887283160132	-0.022751334015977	0.694835525372961	0.1581179851601343	0.94907894326878	0.02269766196670354	-0.01097628933542355	-0.022751334015977	-0.0337691751211194	0.412489520170127	0.3845870807870279	0.9109844781940641	0.04048902268901639	-0.05171993863513971	-0.0337691751211194
ABCD4	0.0081922853173676	0.613269403322992	0.2123487021956951	0.9845589087739425	0.006758293756364127	0.014934555751406065	0.0081922853173676	0.0030412254939061	0.740470696081651	0.13049212388397222	0.999978987518496	9.125700645420898e-06	0.002336559420997933	0.0030412254939061	-0.0136640030760269	0.210959681821533	0.6758005382357478	0.4906045085935842	0.30926846499975624	-0.020936363356656135	-0.0136640030760269	-0.0323153858393824	0.136037181607787	0.8663423742758142	0.3982103444888288	0.39988746229940936	-0.022907639632573557	-0.0323153858393824	-0.012396620540296	0.128268161584383	0.8918811297837327	0.40642630326243584	0.3910181929680518	-0.023009027982078017	-0.012396620540296	0.0137546048071782	0.401250479757633	0.39658443531986126	0.806901706006001	0.09317936631780324	0.01402045306306543	0.0137546048071782	-0.0088680290590316	0.831209533730933	0.08028948419126496	0.999890961641827	4.735733920050315e-05	0.006663358721146345	-0.0088680290590316
ABCE1	-0.105980244581186	0.175803098196198	0.7549734755781947	0.9353637179690399	0.029019480045899115	-0.07430885827157957	-0.105980244581186	-0.115395115599531	0.322762367967753	0.4911171069632193	0.999978987518496	9.125700645420898e-06	-0.13007040052503022	-0.115395115599531	0.0200591338551083	0.452040666108793	0.3448224937899004	0.7433028664833432	0.12883419237463972	-0.019806760470218787	0.0200591338551083	0.0115943699176695	0.448512011709036	0.34822592151822096	0.7644147730004467	0.11667092840590636	-0.0001761468402726729	0.0115943699176695	0.0959523601246044	0.175027571080801	0.7568935340273771	0.47538921285706454	0.32295067715096804	0.009556924876361006	0.0959523601246044	0.0539182107857023	0.480900419985767	0.31794484364272124	0.8591622316904483	0.06592482257672154	0.07542657298159944	0.0539182107857023	-0.0141275679582268	0.798386193932613	0.09778698167900769	0.999890961641827	4.735733920050315e-05	-0.0351661564422992	-0.0141275679582268
ABCF1	-0.141683327805496	0.376008842021116	0.4248019423174745	0.9705349469873495	0.012988821934031329	-0.10841939605410333	-0.141683327805496	-0.189055082874519	0.337421754991035	0.47182692006350463	0.999978987518496	9.125700645420898e-06	-0.18773001408784118	-0.189055082874519	0.157713970826832	0.0074757074389889	2.1263477030287463	0.04916219856973874	1.3083687033821048	0.07120320003295677	0.157713970826832	0.1364457989947	0.0251179053242901	1.6000165808597229	0.1273732619270885	0.8949217291140718	0.09068718418467125	0.1364457989947	0.134977916614495	0.0228166273685578	1.6417485502540303	0.15727534271102178	0.80333935979202	0.06784598555694132	0.134977916614495	0.0858655632350135	0.215382854623971	0.6667888713192058	0.6217800020755804	0.20636325001217148	0.10653112838481726	0.0858655632350135	0.265104973818864	0.0016009712794613	2.795616459013464	0.049447416244022435	1.305856396489041	0.19963205561213637	0.265104973818864
ABCF2	-0.067091685339722	0.715319317918207	0.14550004623755974	0.9992517840814226	0.00032506767028392847	-0.061970067167732706	-0.067091685339722	-0.0455000237117732	0.844535135118668	0.07338227780316205	0.999978987518496	9.125700645420898e-06	-0.06066553992209542	-0.0455000237117732	-0.0255267320607912	0.311223647990692	0.5069274110343054	0.6108814723427489	0.2140430465512898	-0.04394130408130026	-0.0255267320607912	-0.0452171031633361	0.0772125967008138	1.112311841744863	0.27796606114271577	0.556008226953243	-0.04674044119227186	-0.0452171031633361	0.0202161727343266	0.0347113543802905	1.4595284405374294	0.1981206172628045	0.7030703276035111	0.016395749371597157	0.0202161727343266	-0.0064420970473427	0.251199757434432	0.599980784301635	0.6630106526654038	0.17847949368174895	0.0018032736294716079	-0.0064420970473427	0.0196623306756505	0.784609226692778	0.10534658904589324	0.999890961641827	4.735733920050315e-05	0.01844705621411699	0.0196623306756505
ABCF3	-0.0129458502418056	0.948919885187768	0.02277045236679402	0.9992517840814226	0.00032506767028392847	-0.01664689437085752	-0.0129458502418056	0.0079493176741034	0.959816617932844	0.017811735114102258	0.999978987518496	9.125700645420898e-06	-0.010282104327496086	0.0079493176741034	0.0237057640531646	0.408549454344986	0.3887553652046251	0.7074509123235007	0.1503036890144514	0.025440522751260464	0.0237057640531646	0.0210441687939358	0.306439885514129	0.513654708584651	0.6340822941537181	0.19785437369948627	0.015705486456905837	0.0210441687939358	-0.0047243713802304	0.745301517668586	0.12766799440852414	0.9165430625498733	0.0378471254770623	0.007015416585753137	-0.0047243713802304	0.000606394028054	0.994896206438555	0.002222225105793498	0.998797355181037	0.0005226163325060963	-0.0022612846088610195	0.000606394028054	0.0019940619943159	0.669375798972139	0.17432999344650194	0.999890961641827	4.735733920050315e-05	0.008958519185020303	0.0019940619943159
ABCG1	0.0647969804652286	0.225726878972091	0.646416723180934	0.9540841531437596	0.02041331750331294	0.0620263080657906	0.0647969804652286	0.182160433024339	0.0167586980246075	1.77575972452987	0.5834543650760319	0.23399310666353526	0.17166598278838704	0.182160433024339	0.0114950953877105	0.110695666027233	0.9558693823489505	0.3290218743613026	0.48277522789011545	0.010060501534230045	0.0114950953877105	0.0624047920657516	2.97530581331989e-07	6.526468389192047	1.0206465726280681e-05	4.991124618471058	0.06698873556676047	0.0624047920657516	0.0242695718163181	0.382992140881019	0.4168101377990679	0.6941772164603345	0.15852964437813444	0.025780220612522692	0.0242695718163181	0.0744351797977047	0.0145724279779528	1.8364680824387778	0.13826831528543207	0.8592773287353199	0.09424708344880751	0.0744351797977047	0.0545302725705562	0.217147956711573	0.6632442528459095	0.7303946571235039	0.136442412349807	0.06536359086195255	0.0545302725705562
ABCG2	0.030261397974919	0.939702854082481	0.027009454095603572	0.9992517840814226	0.00032506767028392847	0.03532791980167571	0.030261397974919	0.0518393042148247	0.839440996124816	0.07600982478855094	0.999978987518496	9.125700645420898e-06	0.04525957331391195	0.0518393042148247	-0.0378698041039658	0.245529735497325	0.6098959040282455	0.5363968463642006	0.2705137841587157	-0.055406059104068456	-0.0378698041039658	-0.0268874392929858	0.609688792944794	0.21489178793193794	0.8737753048061059	0.0586002337601131	-0.043215738667183895	-0.0268874392929858	0.0522728529018549	0.481487300238939	0.3174151633865651	0.7660891842330105	0.11572066905450175	0.0434521538225954	0.0522728529018549	0.0206016991169561	0.576545603754559	0.23916633507240498	0.9045666899771472	0.043559408880029925	0.024741650773283108	0.0206016991169561	-0.0336033043296097	0.595920206256671	0.22481188841815214	0.9917315970436854	0.0036058497159563692	-0.02862907291149258	-0.0336033043296097
ABHD10	-0.036742200018882	0.648662622311663	0.1879811265671904	0.992597048285208	0.003227020610942404	-0.046694341592000095	-0.036742200018882	-0.0423849550669118	0.395846462056988	0.4024732322854508	0.999978987518496	9.125700645420898e-06	-0.06168678679832308	-0.0423849550669118	-0.013446515506808	0.590294840051029	0.2289310130640151	0.8330578371303551	0.07932484556249207	-0.014093810144406665	-0.013446515506808	-0.0198980283049643	0.327233668013929	0.4851420195470359	0.6580222415599788	0.18175942671504264	-0.03010227461268033	-0.0198980283049643	0.0032591372707485	0.956106908683582	0.019493543649177214	0.9933880174861377	0.002881082886230596	-0.0013088084857078054	0.0032591372707485	-9.79388908853816e-05	0.978749137321397	0.009328607725031652	0.9978039978228729	0.0009547603397764941	0.0019333772021484334	-9.79388908853816e-05	-0.0087469524630838	0.858216677567422	0.06640305015626374	0.999890961641827	4.735733920050315e-05	0.005746560604891801	-0.0087469524630838
ABHD11	-0.0412800324719906	0.500557520823016	0.30054600901253564	0.9705349469873495	0.012988821934031329	-0.053796760947349476	-0.0412800324719906	-0.0533945880914937	0.563961914127702	0.24875022410651004	0.999978987518496	9.125700645420898e-06	-0.07855863744615182	-0.0533945880914937	0.0073287036435225	0.898955560678425	0.04626177681979399	0.9818481243021907	0.00795568520551248	0.009728622975109416	0.0073287036435225	-0.0171039584019632	0.50782284732948	0.29428776378938126	0.8096318998204057	0.09171238879102583	-0.01369354607552603	-0.0171039584019632	0.0076151652371526	0.727371954990264	0.1382434478891927	0.9072327364742812	0.04228128713985132	0.014436739620009076	0.0076151652371526	-0.0074764554602101	0.872389417504634	0.05928961125841926	0.9893540571067151	0.004648260950111852	0.004966399999999982	-0.0074764554602101	0.020856336870381	0.649034152523652	0.18773244979082063	0.999890961641827	4.735733920050315e-05	0.024958517068395185	0.020856336870381
ABHD12	0.0672116260882103	0.640730510208968	0.19332459534649848	0.9898994340508339	0.004408924044110985	0.08579068278928195	0.0672116260882103	-0.0005534220915591	0.999212668640947	0.0003420683429101172	0.999978987518496	9.125700645420898e-06	-0.015624240059583724	-0.0005534220915591	-0.0021875512874429	0.990039511994212	0.004347472575550815	0.9979807464638907	0.0008778372548613011	-0.05305882914078208	-0.0021875512874429	0.0070415448209914	0.834583368706732	0.078530274010675	0.9716996899062676	0.012467935864395817	-0.02859716114016503	0.0070415448209914	-0.0133232550907278	0.466267987151941	0.3313644011453892	0.7574995329599273	0.12061763059197937	-0.03607956071007257	-0.0133232550907278	-0.0232158496734434	0.710806111907474	0.1482488465444542	0.9548020563097329	0.020086654345835595	-0.030494973893914534	-0.0232158496734434	0.0260275753271804	0.699912854114046	0.15495603046209896	0.999890961641827	4.735733920050315e-05	0.006734604058722726	0.0260275753271804
ABHD13	0.0267669739350963	0.509724772342384	0.2926642594264605	0.9705349469873495	0.012988821934031329	0.05691696559220594	0.0267669739350963	0.0838103847480119	0.51539613511109	0.2878588424910128	0.999978987518496	9.125700645420898e-06	0.10483563381154373	0.0838103847480119	-0.0169195864987079	0.768135864458414	0.1145619570961171	0.9320855044749601	0.03054424599541828	-0.024446274908815763	-0.0169195864987079	-0.0264507097717258	0.564110141730809	0.24863609233605927	0.847618688483868	0.07179947643511832	-0.0341483068398839	-0.0264507097717258	-0.0812449436020566	0.0274958329067997	1.560733120086548	0.17406515971847217	0.7592881470687287	-0.08858521433416511	-0.0812449436020566	0.0387090353702244	0.571767865801236	0.2427802562836646	0.9024891281521277	0.044558021125327446	0.043632205099711996	0.0387090353702244	0.028395172858649	0.761529757095009	0.11831312175713876	0.999890961641827	4.735733920050315e-05	0.03789871116218216	0.028395172858649
ABHD15	-0.0579247534781437	0.670825480873612	0.17339044935660508	0.9966973452361316	0.0014366985072275758	-0.04660423509002459	-0.0579247534781437	0.0188610645106239	0.847707002408673	0.07175422937674036	0.999978987518496	9.125700645420898e-06	0.015126997293478689	0.0188610645106239	0.0346858513180174	0.405102625865714	0.3924349417206483	0.7032652559882383	0.15288083787638732	0.022018701650243666	0.0346858513180174	0.0934909673618371	0.0010425260046186	2.9819131032400494	0.01135206999012598	1.9449249399403112	0.0790587516923974	0.0934909673618371	-0.0180223092138329	0.0639619657929091	1.1940781972101426	0.2804286016475614	0.5521776936146687	-0.027785797551043545	-0.0180223092138329	0.045225352754556	0.128456490768242	0.891243946410391	0.4839252455538761	0.3152217208987137	0.038775522430869847	0.045225352754556	0.0225008158382601	0.576239176125725	0.23939721916067946	0.9862039253455832	0.006033273197566467	0.02279857644911383	0.0225008158382601
ABHD16A	0.0641712850834194	0.858422588184654	0.06629886304247447	0.9992517840814226	0.00032506767028392847	0.11392847667069905	0.0641712850834194	0.0108482386798943	0.979078230354149	0.00918260579262149	0.999978987518496	9.125700645420898e-06	0.0318250009404657	0.0108482386798943	0.0871907178047469	0.006352083212399	2.1970838212785355	0.044049944484368574	1.3560546345878601	0.014236131509919203	0.0871907178047469	0.133315500435895	0.0006628278724925	3.178599237405423	0.007870706083205625	2.103986305215927	0.10690418560589038	0.133315500435895	0.0769946161265834	0.276306154599256	0.558609441255309	0.5944676523230662	0.22587177233176028	0.042117100511570166	0.0769946161265834	0.0977474935125585	0.0529975836267104	1.2757439311824017	0.3007456661432135	0.5218006222878651	0.0967460770117187	0.0977474935125585	0.02352243119038	0.813272968906057	0.08976366228737404	0.999890961641827	4.735733920050315e-05	-0.0018144612696243678	0.02352243119038
ABHD17A	0.169500347540761	0.211178675015663	0.6753499393134916	0.9472482724543827	0.02353617809753292	0.17160661327704885	0.169500347540761	0.175026525768811	0.162528488854017	0.7890705025763761	0.999978987518496	9.125700645420898e-06	0.16319678066912058	0.175026525768811	0.0310106206880666	0.634156644646809	0.19780345268148994	0.8613320596110795	0.06482938762295729	0.017382609775724256	0.0310106206880666	-0.0114562811935586	0.678344411889528	0.16854974830849687	0.9113760772564157	0.04030237541550425	0.002939265910841926	-0.0114562811935586	0.115944222547624	0.0214946777522484	1.6676690614318028	0.15248135066086577	0.8167832697621301	0.08493932171166049	0.115944222547624	0.05908833468458	0.282701077815498	0.5486725357325144	0.6992575830386144	0.155362815261806	0.07701599997815559	0.05908833468458	0.0470668242383369	0.238381755104908	0.6227269870210543	0.7611368003035122	0.11853727978981236	0.06265310902977816	0.0470668242383369
ABHD17B	-0.0133779126732279	0.842413461943403	0.07447470165041693	0.9992517840814226	0.00032506767028392847	-0.01345278019845305	-0.0133779126732279	-0.0001153022257264	0.918821662600283	0.03676877421181514	0.999978987518496	9.125700645420898e-06	-0.007628017108125502	-0.0001153022257264	0.0363680805820882	0.066992119063408	1.173976284591501	0.23569606928932044	0.6276476601578679	0.03723526822587657	0.0363680805820882	0.103408659421514	2.65549535951261e-08	7.5758544531753005	1.1424071634755685e-06	5.942179082311461	0.09267504557982398	0.103408659421514	-0.0089282163794738	0.839193544750275	0.07613786548432379	0.953956085822946	0.020471617039862677	-0.024772853265653358	-0.0089282163794738	-0.0168171828454959	0.536414643111081	0.2704993752359133	0.8904421044240856	0.050394312637051505	-0.015803946098889805	-0.0168171828454959	-0.0198352843770729	0.333400829498571	0.47703332398550596	0.8527325293878162	0.06918716956722695	-0.01719626210187164	-0.0198352843770729
ABHD18	-0.0132459545239685	0.955960554915653	0.019560027322113906	0.9992517840814226	0.00032506767028392847	0.018531661226110364	-0.0132459545239685	-0.0115142718891615	0.869252876933788	0.06085386327409557	0.999978987518496	9.125700645420898e-06	0.003914213906943728	-0.0115142718891615	-0.014728951676187	0.426366195981708	0.370217235221107	0.722054831485867	0.14142982167195914	-0.01979328445993131	-0.014728951676187	-0.0257501645620271	0.067371222496041	1.1715255720110185	0.2537480166992976	0.5955973435217538	-0.02373879077099328	-0.0257501645620271	0.0021695585370243	0.987517054473323	0.0054553953473767324	0.9983967496385628	0.0006968415401910539	0.0018888848355263152	0.0021695585370243	0.0079947338818797	0.809375984620192	0.09184968591141887	0.9762068277384758	0.010458159147460924	0.010369309525339224	0.0079947338818797	-0.0024434103185887	0.949078174501506	0.022698013751476065	0.999890961641827	4.735733920050315e-05	-0.002142114520380281	-0.0024434103185887
ABHD2	0.11162621013806	0.301943626351745	0.5200741333664158	0.9705349469873495	0.012988821934031329	0.14295919155171716	0.11162621013806	0.123921326022733	0.307683105104599	0.5118963502305679	0.999978987518496	9.125700645420898e-06	0.1215501934982754	0.123921326022733	-0.0434495112138277	0.374076654680948	0.42703939434016586	0.6735732878712508	0.1716151441333233	-0.11239088394767577	-0.0434495112138277	0.0242991555567057	0.150583949997465	0.8222213149812284	0.4224157464252779	0.3742599009426507	-0.005214559734506297	0.0242991555567057	-0.0491222597065766	0.536842642699975	0.27015299441553725	0.7996786978774413	0.09708447271788773	-0.08467696407667885	-0.0491222597065766	0.0210902498172895	0.814224580853009	0.08925579072144316	0.9769772336150155	0.010115556476285488	0.02472395143092121	0.0210902498172895	0.0611075852659182	0.40969332482199	0.38754111199655783	0.9081241046970188	0.041854796520695875	0.05588046564548016	0.0611075852659182
ABHD3	-0.0355532510308349	0.503887401739361	0.29766649979758375	0.9705349469873495	0.012988821934031329	0.02090574438643006	-0.0355532510308349	-0.13047989026916	0.116081207002359	0.9352380847903509	0.9824957285107224	0.007669329083075467	-0.07188736174195781	-0.13047989026916	0.0060078237150213	0.309029649335302	0.5099998509150204	0.6085482624138757	0.2157049732780222	0.011498852089329423	0.0060078237150213	-0.0153147876658795	0.510881836689553	0.29167953745420755	0.8127176106163692	0.09006032950440097	-0.008638548623112127	-0.0153147876658795	-0.0032815747091608	0.569269070448881	0.24468241165355098	0.819235859759111	0.08659104592555426	0.006428254633620609	-0.0032815747091608	-0.0156452739451146	0.641478168379605	0.19281811951291486	0.9308773913898366	0.03110751746056446	-0.006675957679122255	-0.0156452739451146	0.0691479865654811	0.109600342171588	0.9601880899848562	0.5547993155424804	0.2558640833887802	0.06035020187957743	0.0691479865654811
ABHD4	-0.124751542605363	0.0164453342036535	1.783957296317676	0.4956805385252117	0.30479813208744555	-0.10829641732487355	-0.124751542605363	-0.0901800621381349	0.160806312381015	0.793696907214216	0.999978987518496	9.125700645420898e-06	-0.08095968638371262	-0.0901800621381349	-0.0235892578824857	0.233996916876633	0.6307898647791155	0.522027696769254	0.2823064544020412	-0.03923570349771983	-0.0235892578824857	0.0023473449507645	0.982514343114187	0.007661100911948569	0.9976281230806815	0.0010313166199300648	-0.008735930388835952	0.0023473449507645	-0.0232550764697874	0.480599125279012	0.31821702397499013	0.7655930457345465	0.1160020201278026	-0.03439461325204173	-0.0232550764697874	-0.022687611289464	0.25497898937419	0.593495604565215	0.66735639115468	0.1756421760145562	-0.0246666803307463	-0.022687611289464	-0.0229628496401869	0.262038572139711	0.581634775724352	0.7871106058577476	0.10396423569872469	-0.0271091209769039	-0.0229628496401869
ABHD5	0.0458481670086733	0.674188569118027	0.17121861522508752	0.9971450326479023	0.001241669875101369	0.06258974039330256	0.0458481670086733	0.0855703309292387	0.322796549909125	0.49107111572021617	0.999978987518496	9.125700645420898e-06	0.09914312306930537	0.0855703309292387	-0.0006712136920437	0.726934960196482	0.138504444287257	0.9101038470203798	0.04090904986050409	-0.01650283276487724	-0.0006712136920437	-3.04107527873826e-05	0.513446602794217	0.2895047152948171	0.8137112501754138	0.08952967951215712	-0.011868892973953438	-3.04107527873826e-05	-0.0229660976176291	0.239612630501395	0.6204902930753621	0.5534536359936271	0.25691875504814154	-0.04634782800589829	-0.0229660976176291	-0.0185625514094897	0.863718934848545	0.06362755949210087	0.9874756213767686	0.005473617354399279	-0.0171452446057771	-0.0185625514094897	0.0223233303699977	0.52059806294484	0.2834974521582702	0.9729317426033594	0.011917627203937343	0.024930849383530386	0.0223233303699977
ABHD6	0.163479673044075	0.235269983856009	0.6284334773171177	0.9591221225073939	0.01812609172986344	0.19241084726039576	0.163479673044075	-0.0322026450928644	0.880857284131557	0.05509444997036893	0.999978987518496	9.125700645420898e-06	0.010443863139947579	-0.0322026450928644	-0.0080517904668295	0.587342015640946	0.2311089306940026	0.8308493692295508	0.08047770550844868	-0.017292425228728037	-0.0080517904668295	-0.0387646422286716	0.169084070363098	0.7718973059402788	0.45404847444395996	0.3428977791699571	-0.034932323527456025	-0.0387646422286716	-0.0220394591637503	0.840379956312971	0.07552431438898077	0.9544464601302335	0.02024842842500696	-0.016428701341878377	-0.0220394591637503	-0.0688415483931037	0.0670256900894757	1.1737587058716257	0.34353099339664	0.46403407475020964	-0.07240094213353204	-0.0688415483931037	-0.0164472191651	0.863380685611685	0.06379767102152767	0.999890961641827	4.735733920050315e-05	-0.024611133628292342	-0.0164472191651
ABHD8	0.0022435440689842	0.890693172828706	0.050271876542700204	0.9992517840814226	0.00032506767028392847	0.017166952604599682	0.0022435440689842	0.0155358410611022	0.659268969519753	0.1809373651534458	0.999978987518496	9.125700645420898e-06	0.03184171564543545	0.0155358410611022	-0.0025219032419516	0.896466216915396	0.047466072062393165	0.9805513375291558	0.008529663575019362	-0.010997926222940286	-0.0025219032419516	-0.0094117219051254	0.448405372593007	0.3483291925232772	0.7644147730004467	0.11667092840590636	-0.013850579431610926	-0.0094117219051254	-0.0081209609301925	0.518631069481944	0.2851414696330266	0.7871090624962912	0.1039650872614101	-0.011991315691923764	-0.0081209609301925	-0.0047695093873409	0.662734286474702	0.17866056065745675	0.940544474412886	0.026620663659128626	-0.00532560614180716	-0.0047695093873409	-0.0105885325946616	0.694998038607218	0.15801642105487038	0.999890961641827	4.735733920050315e-05	-0.013315340266885429	-0.0105885325946616
ABI1	0.184579170911511	0.0262051902684954	1.5816126826601993	0.5778029657561691	0.23822023333253953	0.21666501609271455	0.184579170911511	0.192765569907939	0.0176764895783986	1.752603978469073	0.5895284868663269	0.22949520432641754	0.21830252168220912	0.192765569907939	-0.0118734307538101	0.785834249193515	0.1046690471561612	0.9409082200115434	0.026452737344797327	-0.06983467964964699	-0.0118734307538101	0.0676711863243303	0.0126244980794196	1.8987858794011092	0.078321132588456	1.1061210409015452	0.018705068938051517	0.0676711863243303	-0.0201827184381326	0.804298234855563	0.09458288441610771	0.9420327869390144	0.025933981560736227	-0.06190813170598913	-0.0201827184381326	-0.0145680024610492	0.449599862233002	0.3471738305160776	0.8403211255379921	0.07555471822607682	-0.009837394241879016	-0.0145680024610492	-0.110689353365184	0.007336684132267	2.1345001782901463	0.124723630248539	0.9040512569118726	-0.11630950977896282	-0.110689353365184
ABI2	-0.123807615907841	0.117199223391959	0.9310752661140397	0.874716880053321	0.058132492494546335	-0.1351895394740093	-0.123807615907841	-0.113203284564109	0.114161341795501	0.9424809353825709	0.9789698856889767	0.009230667420822016	-0.13988656731889684	-0.113203284564109	0.009861775187526	0.650347623993385	0.18685444208586116	0.8687076080452604	0.061126374967264294	0.0034602745414147457	0.009861775187526	0.0098259366145809	0.447330574694885	0.349371417124729	0.7638816987334468	0.11697389478222578	0.0006586839859031995	0.0098259366145809	-0.0214584195200495	0.350306147260779	0.45555224150614276	0.6684500402347234	0.17493104623472644	-0.018192509262704173	-0.0214584195200495	0.0157192741592368	0.668305532045619	0.17502494389360104	0.9424530127340256	0.025740292919534002	0.005692313950709266	0.0157192741592368	-0.0300955636809712	0.390083368476116	0.40884256579439954	0.8933438977459036	0.04898132482637155	-0.015271827436735455	-0.0300955636809712
ABI3	-0.0136471515182142	0.972542150284841	0.012091567133950955	0.9992517840814226	0.00032506767028392847	-0.0016531455364794945	-0.0136471515182142	0.0477879305719336	0.901362780166627	0.04510037914942452	0.999978987518496	9.125700645420898e-06	0.029342569112185746	0.0477879305719336	0.0395897305379607	0.232355087317426	0.6338478143850321	0.5201751538464857	0.28385039571005916	-0.0036245805157683053	0.0395897305379607	0.0714953355048163	0.0609459398988697	1.2150552209438552	0.23747198630973837	0.6243876151282531	0.07239432634439791	0.0714953355048163	-0.0173998215137145	0.462176038570251	0.3351925741889532	0.7546207390908607	0.12227126334261364	-0.016937344143602498	-0.0173998215137145	0.0332149867470096	0.391479728113046	0.4072907219753474	0.7979555035590075	0.09802132556352577	0.04247674546952111	0.0332149867470096	0.0384190928975835	0.204322756313497	0.6896832614096146	0.7179567983205729	0.14390168781266363	0.03513473478409006	0.0384190928975835
ABL1	0.0424428749132988	0.685606127590002	0.16392530956993254	0.9978518790174468	0.0009339205358446784	0.06402522620880038	0.0424428749132988	0.038104594672578	0.774071071076859	0.11121916288365269	0.999978987518496	9.125700645420898e-06	0.05894208731394527	0.038104594672578	-0.0065572576712236	0.850340200335697	0.07040728890972524	0.9654881877005427	0.015253035243317154	-0.01808677962966257	-0.0065572576712236	0.0018116185773673	0.707767879973948	0.150109150467363	0.9276363386298578	0.03262224692784854	-0.002370856005595154	0.0018116185773673	-0.0361245694603549	0.216942044445394	0.6636562714016317	0.5272168211250057	0.27801074180321933	-0.03482336904945555	-0.0361245694603549	0.0160316107694309	0.247373405800469	0.6066469915901569	0.6596416504712078	0.180691930349022	0.02241732647126843	0.0160316107694309	-0.0437285654857886	0.128326173265722	0.891684756363911	0.5899775241981061	0.22916453293864633	-0.04348493904188528	-0.0437285654857886
ABL2		0.216811877805004	0.6639169291268827	0.9514221398210992	0.021626746661903472	0.03572400465965689	0.03572400465965689		0.216294209613198	0.6649551068516931	0.999978987518496	9.125700645420898e-06	0.03694677254080908	0.03694677254080908	-0.0226022198667755	0.225411895412762	0.6470231691425861	0.5116452824291877	0.2910310258844583	-0.02917338452779803	-0.0226022198667755	-0.005994913612206	0.583982337869871	0.2336002876164497	0.8599823046033903	0.06551048491011523	-0.01813628440365672	-0.005994913612206	-0.0704297465513503	0.0961842970134661	1.0168958248131472	0.3476320315999268	0.45888021350595803	-0.054518331913566254	-0.0704297465513503	-0.0482638323537479	0.0426775031400373	1.369800997031636	0.26551826131013806	0.5759056044751872	-0.059877646038754076	-0.0482638323537479	-0.0154598193496402	0.877162102906177	0.056920139938268215	0.999890961641827	4.735733920050315e-05	-0.011899324030869782	-0.0154598193496402
ABLIM1	0.255467377361156	0.277920580547188	0.5560792917000246	0.9687802811363295	0.013774709543819194	0.2943100246824367	0.255467377361156	-0.0152664170018139	0.883758011289522	0.05366663628634544	0.999978987518496	9.125700645420898e-06	0.006517679958405687	-0.0152664170018139	0.200238464079405	0.0011295503287729	2.9470944136843906	0.011390998499999163	1.943438205329736	0.18219081635607215	0.200238464079405	0.150463512843812	0.0081024273667538	2.0913848534595183	0.05666301137162868	1.24670034850022	0.14758183682535275	0.150463512843812	0.126146637743901	0.112527884960936	0.9487398439166657	0.37863075603222723	0.42178411136385513	0.08117800684664123	0.126146637743901	0.0567335077000948	0.207902469596377	0.682140351814712	0.6127134012123674	0.21274262071434366	0.09976476606034046	0.0567335077000948	0.182595778903295	0.034411097848291	1.4633014714694812	0.30988188831806973	0.50880380624985	0.16000469483384205	0.182595778903295
ABR	0.0507790217436952	0.739305212434332	0.131176231820219	0.9992517840814226	0.00032506767028392847	0.07926328701007701	0.0507790217436952	-0.0767668652104539	0.83123976247856	0.08027369041238623	0.999978987518496	9.125700645420898e-06	-0.08091434265816155	-0.0767668652104539	0.0899524607312692	0.107572015038257	0.9683006960973652	0.3229981395598014	0.49079997915880147	-0.008631109590812147	0.0899524607312692	0.210484298457448	1.55261670828613e-05	4.808935744542933	0.0003489896699545933	3.4571874279064763	0.16586389900605603	0.210484298457448	-0.0278917595841192	0.17548193568172	0.7557675836855264	0.47538921285706454	0.32295067715096804	-0.10990024683643373	-0.0278917595841192	0.0220128196801793	0.40721406794031	0.3901772269303519	0.8101595271415428	0.09142945650929926	0.024372175982986855	0.0220128196801793	0.131851086635253	0.0494226059532072	1.3060743588679742	0.3754146988395392	0.42548872718635694	0.09185916646062542	0.131851086635253
ABRACL	0.350465218460422	0.0027352287365827	2.563006349446861	0.21197066225671954	0.6737242433245509	0.3281963133915907	0.350465218460422	0.275060861748448	0.0086492380793942	2.0630221483142486	0.45137370951118333	0.3454637402222163	0.2208295084159972	0.275060861748448	0.0270890520330118	0.52111698779708	0.2830647691163362	0.7922800457087416	0.10112128203594531	-0.007117469790629105	0.0270890520330118	-0.0636155494772652	0.0782297473052187	1.1066280725933764	0.280413867925253	0.5522005120517346	-0.07579170949889796	-0.0636155494772652	0.280151989695714	0.0009508701751283	3.0218787744129822	0.02082976205636054	1.681315691079611	0.1326441234857073	0.280151989695714	0.0379322006337848	0.0051868739523718	2.285094305785965	0.07160861575184484	1.1450347214299281	0.049772370747070194	0.0379322006337848	0.0584483865560327	0.300498633675815	0.5221574983314682	0.8236755041811913	0.08424384958888825	0.06433019990807193	0.0584483865560327
ABT1	0.0592566014070556	0.538812291487089	0.2685625056288413	0.971381180695705	0.01261031469783963	0.07804125050604249	0.0592566014070556	0.0222513993208247	0.777374030427039	0.10936997184807698	0.999978987518496	9.125700645420898e-06	0.03173651320745388	0.0222513993208247	0.040715080458392	0.107331541430401	0.969272633521208	0.32274628959447976	0.4911387418358432	0.044858645297259275	0.040715080458392	0.019070674056538	0.276623329394078	0.5581111958830289	0.600591721750537	0.22142065818905018	0.017377225132660407	0.019070674056538	0.031322502295725	0.358703295925353	0.4452646328149245	0.6735602949203483	0.17162352157555003	0.004452447194872866	0.031322502295725	-0.0099739328898288	0.834154520696051	0.07875349220437314	0.9836828917692123	0.007144881802837011	-0.005663291133069515	-0.0099739328898288	-0.0085900906047605	0.291401826693686	0.5355077301209311	0.8141566630636808	0.0892920185044093	0.002932975765691237	-0.0085900906047605
ABTB1	-0.0890884997500643	0.383444287121272	0.4162977283342759	0.9705349469873495	0.012988821934031329	-0.06360984805961313	-0.0890884997500643	-0.0932269764227374	0.188502090918079	0.7246838281152308	0.999978987518496	9.125700645420898e-06	-0.09138910479987455	-0.0932269764227374	-0.0015749331237625	0.993760765921156	0.002718153374644018	0.9990801522944787	0.00039966862802811123	-0.020308728207743446	-0.0015749331237625	0.0200850561226933	0.587186680197638	0.23122380456043942	0.8623163790329043	0.06433336473312119	0.022415423826420464	0.0200850561226933	0.0285005142874145	0.491493444501538	0.3084822703766975	0.7720399303942802	0.11236023709764414	0.0229993669453267	0.0285005142874145	0.0418439248946377	0.191219967499857	0.7184667599562099	0.5912510552415582	0.2282280711417822	0.04147941664447982	0.0418439248946377	-0.0665901582328996	0.122017885478753	0.9135765054284247	0.5801913787096508	0.2364287288367734	-0.0574214014237749	-0.0665901582328996
ACAA1	-0.0348198837623545	0.726804919170599	0.13858214195644006	0.9992517840814226	0.00032506767028392847	-0.018619119310691018	-0.0348198837623545	-0.0355874943937189	0.601552650923145	0.22072635501626325	0.999978987518496	9.125700645420898e-06	-0.053076562977371386	-0.0355874943937189	-0.01706964135884	0.165791691653838	0.7804372371108433	0.42521648041774784	0.37138991156223045	-0.045897692989397505	-0.01706964135884	0.0091377408224193	0.584515957190338	0.23320362817174922	0.8605419358523111	0.06522796082104589	-0.000528583665373894	0.0091377408224193	-0.0046836621104336	0.55759278152973	0.25368285715197325	0.8120348007040463	0.09042535816046236	0.0029112679230943773	-0.0046836621104336	0.018074776519846	0.309060988020866	0.5099558113603027	0.7256805808583626	0.1392544984409836	0.02849672021510076	0.018074776519846	-0.0020424990114798	0.983699631852512	0.007137491144724999	0.999890961641827	4.735733920050315e-05	-0.011841004935461884	-0.0020424990114798
ACAA2	0.0397822622381542	0.734217959803959	0.13417499636654828	0.9992517840814226	0.00032506767028392847	0.06950119411178768	0.0397822622381542	-0.0819902734322185	0.50934029017599	0.29299196861269333	0.999978987518496	9.125700645420898e-06	-0.085299054229125	-0.0819902734322185	0.0730737127690924	0.0010059291910171	2.9974325888952573	0.01034540949444233	1.9852523143112526	0.04103465036062659	0.0730737127690924	0.0261435086754535	0.392294381621912	0.4063879117228058	0.7180321052982058	0.14385613675752337	0.0054118840608279595	0.0261435086754535	0.0664677027918559	0.111644234586694	0.9521636993890961	0.377536060953399	0.4230415597298831	0.03312168008053537	0.0664677027918559	0.0146942825874831	0.516796971793968	0.2866800397827533	0.8796768188010998	0.05567685238458197	0.0060330495574630605	0.0146942825874831	0.120442110463342	0.0024851994772383	2.6046387464127556	0.0662320504448844	1.1789317996395927	0.11922476525097424	0.120442110463342
ACACA	-0.0311737153804156	0.752085238626604	0.12373293524968895	0.9992517840814226	0.00032506767028392847	-0.03729981036537495	-0.0311737153804156	0.0031120658337402	0.94083599996967	0.026486073188586055	0.999978987518496	9.125700645420898e-06	-0.018877785254427543	0.0031120658337402	0.0010543492341754	0.339701035463238	0.46890312932872064	0.6405564919515032	0.19344256293581238	-0.005521446371456323	0.0010543492341754	-0.0004097268764487	0.537027430760782	0.27000353045726977	0.8288747155853445	0.08151110810088075	-0.0012917077644416797	-0.0004097268764487	-0.0026285631818169	0.619998527831457	0.20760934172018758	0.8543065287404555	0.06838627467985745	0.004168346965744106	-0.0026285631818169	0.0168561664585415	0.468720444541027	0.32908610310938186	0.8519474612434929	0.06958718691825594	0.0218244349897204	0.0168561664585415	-0.0309701280451479	0.339902801217045	0.468645256281629	0.8577946782417772	0.06661665245157318	-0.02985204198086682	-0.0309701280451479
ACAD10	-0.0266271191150296	0.776030175935998	0.11012139087107936	0.9992517840814226	0.00032506767028392847	-0.016386140761637552	-0.0266271191150296	-0.0240819188185406	0.882522041265588	0.054274439163390614	0.999978987518496	9.125700645420898e-06	-0.007268027872480869	-0.0240819188185406	-0.0154603576061368	0.20118492836066	0.6964045572889211	0.4766001578750807	0.3218458181283268	-0.025907525335851434	-0.0154603576061368	-0.0019324668460026	0.808135575373577	0.09251577450086745	0.9639771743973226	0.01593324944846719	-0.006972803137661146	-0.0019324668460026	-0.0265179698582488	0.12885148980292	0.8899105556971135	0.40706961863610697	0.3903313096841203	-0.023580279241152444	-0.0265179698582488	0.0055469635306839	0.902004545275282	0.04479127400683861	0.9913959587520539	0.003752855750880143	0.01068696923982318	0.0055469635306839	0.0047899292402578	0.975071815868637	0.010963396520067198	0.999890961641827	4.735733920050315e-05	0.010687746539983202	0.0047899292402578
ACAD11	-0.0314588471311443	0.761744395862634	0.11819073218882899	0.9992517840814226	0.00032506767028392847	-0.045241251822627754	-0.0314588471311443	0.0065384529308341	0.879814134813262	0.055609065066485726	0.999978987518496	9.125700645420898e-06	-0.022037338823344924	0.0065384529308341	-0.0159328161253254	0.305882652390834	0.5144451525823991	0.6053621534256854	0.2179847341428598	-0.023171230886471744	-0.0159328161253254	-0.0310862714287669	0.0063357380714146	2.198202785410141	0.04723454725542547	1.3257402430136658	-0.028902069913126428	-0.0310862714287669	-0.005045144468986	0.856613627444486	0.06721502090738476	0.9627015248716864	0.01650834028327069	-0.018456390187159694	-0.005045144468986	0.0311136928206014	0.0592921289778446	1.2270029553435144	0.3192650289802511	0.49584864974328086	0.030176655346165683	0.0311136928206014	-0.0417635382477175	0.0337853472939679	1.471271612418194	0.3066922302899028	0.5132972262508483	-0.05066304060072378	-0.0417635382477175
ACAD8		0.355974028446633	0.44858168661636005	0.9705349469873495	0.012988821934031329	0.02009926117321528	0.02009926117321528								-0.0013425949043118	0.964867992405992	0.01553210022227726	0.9945734192342892	0.0023631518141611144	-0.0009879122814624476	-0.0013425949043118	0.0067599216950155	0.713215137547726	0.14677944776858387	0.9296683594732995	0.03167194965844201	0.005472056827485746	0.0067599216950155	0.0076272881916583	0.661480734632355	0.17948279994919283	0.8763999620694549	0.057297649907574626	0.004405235251814885	0.0076272881916583	0.0007445329054108	0.857230375240572	0.06690244849623325	0.9870364028272541	0.005666829847624553	0.0020719416660670217	0.0007445329054108	0.0082039557532047	0.718832584871357	0.14337224443302066	0.999890961641827	4.735733920050315e-05	0.008684192948773081	0.0082039557532047
ACAD9	-0.0315288310278604	0.445100092130213	0.3515423158238828	0.9705349469873495	0.012988821934031329	0.0015843610997284402	-0.0315288310278604	-0.0523621674334249	0.369318882273219	0.4325984874819013	0.999978987518496	9.125700645420898e-06	-0.02100053912010824	-0.0523621674334249	0.0377510180046141	0.0007810302058321	3.10733216974302	0.008481049811485553	2.0715503860550815	0.02789554901890954	0.0377510180046141	0.0210436968300683	0.131915694205538	0.8797035327220376	0.3906698697522571	0.40819008226106945	0.018921744543734423	0.0210436968300683	0.0264996109697277	0.370049411113815	0.43174028257800956	0.68292353832007	0.16562791819922976	0.04351665592558985	0.0264996109697277	0.0169488607877009	0.489328158375224	0.3103997920571211	0.8653033139053792	0.06283163303746495	0.026417793897512316	0.0169488607877009	0.0182294940574945	0.596404875142361	0.22445881518756683	0.9917315970436854	0.0036058497159563692	0.013252135844718196	0.0182294940574945
ACADM	-0.0202493354159816	0.656490513275542	0.18277154537321003	0.993703665694309	0.002743108098912216	0.0065547349799874866	-0.0202493354159816	-0.0454943205523673	0.57411582643694	0.24100048093329857	0.999978987518496	9.125700645420898e-06	-0.03106178548962646	-0.0454943205523673	0.012240513460148	0.582000341999448	0.23507676014662454	0.8279814521970197	0.08197939183674835	-0.0063672728769101905	0.012240513460148	0.009254203668415	0.847169250478418	0.07202981610867017	0.9752603371499853	0.010879437741723562	0.009005819422478564	0.009254203668415	0.0401082306318587	0.319903668759743	0.49498077925638867	0.6388158402781159	0.1946243234977287	0.030010150082804	0.0401082306318587	0.0057100055029787	0.901261518755191	0.045149171648548085	0.9913959587520539	0.003752855750880143	0.021118631219932113	0.0057100055029787	0.0114403822018451	0.591324981428706	0.2281737731783655	0.9917315970436854	0.0036058497159563692	0.019144534451872607	0.0114403822018451
ACADS		0.0046250095961198	2.3348873618357477	0.2672169216125937	0.5731360434634025	0.14178162252351956	0.14178162252351956		0.0121385965613813	1.9158315225590565	0.5126905103601129	0.29014472105458716	0.10174603613200857	0.10174603613200857	0.0582911419069017	0.0016214787714458	2.7900887327784267	0.015301592252517373	1.8152633750319132	0.05237685218117463	0.0582911419069017	0.024040856052552	0.322273683676618	0.49177515679189715	0.6520637736224864	0.18570992700137076	0.028765496211845334	0.024040856052552	0.02099832014639	0.707614584873863	0.15020322428554783	0.8999654607667699	0.045774157767607494	0.024131581910163333	0.02099832014639	0.0023485441445935	0.676681935712724	0.16961541702177435	0.9432378367971375	0.025378786387708015	0.002389051025647612	0.0023485441445935	0.034269668535267	0.229790069564068	0.6386687433880067	0.7483821613256617	0.12587657302953928	0.03646201605798175	0.034269668535267
ACADSB	-0.0374717165381177	0.639964606747123	0.1938440440152731	0.9895051184354514	0.004581954966909565	0.0024958249445952707	-0.0374717165381177	-0.0174105883906662	0.892545010718863	0.049369873351429096	0.999978987518496	9.125700645420898e-06	0.005844754556918144	-0.0174105883906662	0.011692214524926	0.711826456171116	0.1476258747817269	0.9022474638071177	0.04467433005662023	-0.015389372760204911	0.011692214524926	-0.0221302016618913	0.451988280976432	0.3448728253064231	0.7673493426184065	0.11500687460272947	-0.02942856055804724	-0.0221302016618913	-0.0080542718141306	0.786587255379213	0.10425309449291464	0.9365617814323725	0.0284635685822161	-0.017032642774500895	-0.0080542718141306	0.0254927608514183	0.530206938047729	0.27555459358495216	0.8862818908991168	0.052428124398637525	0.025122345404502394	0.0254927608514183	-0.0295237949648453	0.415050600599223	0.381898953356819	0.9117133264958678	0.04014169708004865	-0.03668403852217318	-0.0295237949648453
ACAP1	-0.0130502810325522	0.242564373510059	0.6151729855147219	0.9592637926472269	0.01806194763914035	0.0214788439317376	-0.0130502810325522	0.0247680781384436	0.293556595052464	0.5323081583020928	0.999978987518496	9.125700645420898e-06	0.03368215802185215	0.0247680781384436	-0.0224206784076014	0.775336817314102	0.11050959281791636	0.9363683926332809	0.02855325445493984	-0.033334000779606465	-0.0224206784076014	-0.092209866101143	0.101433859846798	0.9938170480601589	0.33196715657578585	0.4789048814269145	-0.08628614712853266	-0.092209866101143	0.212034246331319	0.0001095466081793	3.960401064673955	0.004502864788343651	2.346511093800531	0.13529997906760394	0.212034246331319	0.0800083243505227	0.276934680773803	0.5576226537684796	0.69423800537732	0.1584916149892177	0.0962593151454556	0.0800083243505227	-0.0959838182440279	0.236187218271566	0.626743608773003	0.7586463272714105	0.11996064032554102	-0.09858700714229485	-0.0959838182440279
ACAP2	-0.0238870765721793	0.584219820100508	0.23342371334283993	0.9773908773329577	0.00993171886058521	0.05169270266740422	-0.0238870765721793	0.0878692384295814	0.756052652702274	0.12144795849112534	0.999978987518496	9.125700645420898e-06	0.11145157856190091	0.0878692384295814	0.0082197461920883	0.170419188445093	0.7684815071828831	0.4320220755047191	0.36449406099773846	-0.06284429292739113	0.0082197461920883	0.0613261223149866	0.470650642264299	0.3273013443239817	0.7811654042362542	0.10725699872006449	0.037859088874400926	0.0613261223149866	-0.0391161451862091	0.816410987078993	0.08809115927729123	0.9470131152856289	0.023644006364482117	-0.10671705275862065	-0.0391161451862091	-0.002520624340955	0.928735349019389	0.032108024257178326	0.9936846092957077	0.0027514367067257082	0.028071467302888564	-0.002520624340955	0.0546503795965134	0.775850304126371	0.11022206529249823	0.999890961641827	4.735733920050315e-05	0.025975757750063888	0.0546503795965134
ACAP3	0.0281166701522898	0.841168984099725	0.07511674916055455	0.9992517840814226	0.00032506767028392847	0.0202706570038996	0.0281166701522898	-0.0027104122850667	0.993722044096441	0.002735075961063692	0.999978987518496	9.125700645420898e-06	-0.02103754103074914	-0.0027104122850667	-0.0011766560140158	0.817589478197038	0.08746470623867936	0.9529674331906545	0.020921940733406433	-0.01966274518499586	-0.0011766560140158	0.0006676649615983	0.909955955755144	0.04097962815738975	0.9866921545183039	0.005818324988069475	-0.006358367700532844	0.0006676649615983	-0.0056408510876087	0.785076482365083	0.10508803210682849	0.9357865612520136	0.028823195963673772	-0.017306653718239556	-0.0056408510876087	-0.0207839866274693	0.568734776844516	0.2450902148111474	0.9016545809452737	0.04495980649402908	-0.021887872805304312	-0.0207839866274693	-0.0147762488291881	0.870335889487846	0.060313107382926875	0.999890961641827	4.735733920050315e-05	-0.018778020739591533	-0.0147762488291881
ACAT1	-0.094487435962013	0.424315445956785	0.372311158731372	0.9705349469873495	0.012988821934031329	-0.060018493340240314	-0.094487435962013	-0.103578191784697	0.265266861781235	0.5763170004679162	0.999978987518496	9.125700645420898e-06	-0.09299435741116077	-0.103578191784697	0.0117968507591815	0.491138577964648	0.3087959515553277	0.772041385882629	0.1123594183447045	-0.008554593813692016	0.0117968507591815	0.008958339944488	0.866595233222451	0.06218370416718702	0.9789975248506029	0.009218406200012245	0.00701503623284877	0.008958339944488	-0.0006819185147666	0.967221385633128	0.014474109624763998	0.9949278324338898	0.0022084198697611313	-0.030887485250680524	-0.0006819185147666	-0.0280226882979149	0.158912743094282	0.7988412756458035	0.5395085080555794	0.2680017020979295	-0.039708172723324386	-0.0280226882979149	-0.039647715296871	0.416553387045767	0.38032932987895807	0.9126286568709695	0.03970589834493621	-0.05735054812267201	-0.039647715296871
ACAT2	-0.0196164827280653	0.965993247560283	0.015025909358376131	0.9992517840814226	0.00032506767028392847	-0.009780640543493813	-0.0196164827280653	-0.0293032631416297	0.88665218087904	0.052246713369448236	0.999978987518496	9.125700645420898e-06	-0.06020217404525732	-0.0293032631416297	0.0588028278807791	0.090380708778513	1.0439242571916936	0.2887978927015741	0.5394059800477484	0.061862950731581184	0.0588028278807791	0.0335706330306226	0.420595860876792	0.3761350055612866	0.7406680330223551	0.1303763989444422	0.02962202430240643	0.0335706330306226	-0.0322235960518641	0.302513380710691	0.5192554109609473	0.6222401988590044	0.20604193540233276	-0.07051919803425577	-0.0322235960518641	-0.0926764004356224	0.0140469277236514	1.8524186521693844	0.1352442023760799	0.8688813430793878	-0.07884346432642889	-0.0926764004356224	0.0080776093803452	0.700680499986032	0.15447996880056658	0.999890961641827	4.735733920050315e-05	-0.002988716562477345	0.0080776093803452
ACBD3	0.127354972825263	0.451067634412497	0.34575833384295285	0.9705349469873495	0.012988821934031329	0.136584201004234	0.127354972825263	0.132155777469305	0.399629818303279	0.3983421144364615	0.999978987518496	9.125700645420898e-06	0.13056678120025755	0.132155777469305	0.0062883315248268	0.35109032339497	0.4545811402130347	0.651269267659743	0.18623941499449354	-0.04511538306856139	0.0062883315248268	-0.0206099599941064	0.428902961152176	0.367640955375264	0.7478728211319589	0.12617224943051958	-0.03583009445794083	-0.0206099599941064	-0.137089434691583	0.012302864283169	1.909993766807768	0.10849699878707735	0.9645822749789396	-0.1498072267354809	-0.137089434691583	-0.0526924320602067	0.411623915912772	0.38549940007285943	0.8128843054084934	0.08997126141470241	-0.040466824740183205	-0.0526924320602067	0.0586782693434781	0.437907158738905	0.35861795506959787	0.9276353248239712	0.032622721564863684	0.0396310869766327	0.0586782693434781
ACBD5	-0.000452980564259	0.73670277649061	0.13270769336993093	0.9992517840814226	0.00032506767028392847	0.02397585829860613	-0.000452980564259	0.0136377840529492	0.902218402589244	0.044688318823929235	0.999978987518496	9.125700645420898e-06	0.03197239144420433	0.0136377840529492	0.024970600365813	0.221459993645822	0.6547047168815702	0.5062618698331321	0.2956247811746128	0.004702155560018961	0.024970600365813	0.0188877797436672	0.669144305829779	0.17448021337217515	0.9045500533362353	0.04356739642574509	0.02085177379557626	0.0188877797436672	0.030983367629622	0.635048312044266	0.1971932339897377	0.8614917218009469	0.06474889139464346	0.0235794236206896	0.030983367629622	-0.0016930269635086	0.997191869180731	0.001221271267680468	0.9995517514913631	0.0001947154975490845	0.007039986441200616	-0.0016930269635086	-0.0610228217605673	0.145987252605842	0.8356850645212994	0.6234366001416106	0.2052077051503761	-0.06410436530171819	-0.0610228217605673
ACBD6	-0.0180784346998532	0.70878459524626	0.14948572999268506	0.9992517840814226	0.00032506767028392847	-0.017953365829268597	-0.0180784346998532	-0.0185322853270764	0.864216190637586	0.06337760166897298	0.999978987518496	9.125700645420898e-06	-0.03277227816330236	-0.0185322853270764	-0.0157092347960014	0.691171860263011	0.16041395163632322	0.8910534636825266	0.05009623728106692	-0.031108243696600188	-0.0157092347960014	0.0008509579215152	0.927691841029909	0.03259626296841102	0.9900800397559902	0.004329694877945571	0.00186422862793309	0.0008509579215152	-0.020174138856463	0.239983308212178	0.6198189641360686	0.5537208288580718	0.25670913968476605	-0.008427947328720514	-0.020174138856463	0.0255768944863054	0.423863341416034	0.3727741425475439	0.823308407899395	0.08443744940608387	0.030611034442588378	0.0255768944863054	-0.0310079783390557	0.498642326963139	0.3022108594336961	0.9639859103933536	0.015929313693783757	-0.03787157476678954	-0.0310079783390557
ACCS		0.32938823974341	0.48229191064810284	0.9705349469873495	0.012988821934031329	0.022422002014388487	0.022422002014388487		0.320284859000437	0.4944635914891144	0.999978987518496	9.125700645420898e-06	0.021804012242725337	0.021804012242725337	0.0010400535208744	0.919896062512485	0.03626124007543483	0.9852955954881154	0.006433458608306038	-0.004684119754668044	0.0010400535208744	-0.0002124135500181	0.907453015061276	0.04217585205258929	0.9863745840290403	0.005958126759189508	0.0020433944657253095	-0.0002124135500181	0.0391362962003957	0.113201137105057	0.9461492106391671	0.37975254355641325	0.42049930858087	0.03499509975952812	0.0391362962003957	0.0015056949812127	0.972191775894924	0.012248057092540319	0.9978039978228729	0.0009547603397764941	-0.0022376718079255772	0.0015056949812127	-9.84482955132884e-05	0.747612069176413	0.12632369614498726	0.999890961641827	4.735733920050315e-05	0.008332060426725595	-9.84482955132884e-05
ACD	0.0020237301118509	0.813357707564765	0.08971841350109898	0.9992517840814226	0.00032506767028392847	-0.004380299934621176	0.0020237301118509	0.015852301180147	0.797426705056395	0.0983092243239523	0.999978987518496	9.125700645420898e-06	0.0045254378069552945	0.015852301180147	-0.0005913216456321	0.961024662297149	0.017265467105512893	0.9929834375229954	0.003057995263286685	0.0019517299734107124	-0.0005913216456321	-0.0166049922086193	0.335091517734788	0.4748365654431521	0.6664372227476449	0.1762407541246141	-0.018886740629861495	-0.0166049922086193	0.0181841646373679	0.728204773603648	0.1377464784603996	0.9077076232253051	0.042054017192270886	0.008413289658575324	0.0181841646373679	0.0045476710287911	0.957592579293211	0.018819228082532804	0.9971430644248019	0.0012425271117593112	0.005653204690069927	0.0045476710287911	-0.0111778580674865	0.84444610126696	0.07342806506201631	0.999890961641827	4.735733920050315e-05	0.00852702203068452	-0.0111778580674865
ACER3	-0.0190604357067912	0.837074072470598	0.07723610969864608	0.9992517840814226	0.00032506767028392847	-0.011177689725100054	-0.0190604357067912	-0.0187734453170739	0.855635841243034	0.06771103180497516	0.999978987518496	9.125700645420898e-06	-0.020713325823856613	-0.0187734453170739	0.0012628258497828	0.959639444319267	0.01789190941394387	0.9929834375229954	0.003057995263286685	-0.00975516785147033	0.0012628258497828	0.0054246402917705	0.803388444470532	0.0950744192296586	0.9623608925718561	0.016662033720301894	0.00372884943800441	0.0054246402917705	-0.0038032699969878	0.915585430117035	0.038301126952190775	0.981253152257523	0.008218935081494813	-0.008231963147686022	-0.0038032699969878	0.0050764649321798	0.780870434444391	0.10742102025053753	0.9725683665003205	0.01207986028478062	0.0034361258681126633	0.0050764649321798	-0.0030195946402542	0.975013154071942	0.010989525119593434	0.999890961641827	4.735733920050315e-05	-0.0005353180038504615	-0.0030195946402542
ACIN1	0.235353126291828	0.337623264310394	0.4715676354660426	0.9705349469873495	0.012988821934031329	0.24575834716181266	0.235353126291828	0.182715138613611	0.559577432828037	0.25213980846877504	0.999978987518496	9.125700645420898e-06	0.16166993884298453	0.182715138613611	0.0777171163470961	0.297422403593106	0.5266263209842043	0.595596165765052	0.22504810674330025	0.038036936629028295	0.0777171163470961	0.0137233221903299	0.029470793322485	1.5306081732460945	0.14341906235796245	0.8433931211460708	-0.01194998109699219	0.0137233221903299	0.064111554441952	0.708240167443247	0.14981944611184234	0.9001332844854522	0.04569317897090581	0.04893373876020912	0.064111554441952	0.0339885882793423	0.855207684256666	0.06792840553632866	0.9862550826174948	0.006010745661312753	0.06462916496325155	0.0339885882793423	0.0287168429309848	0.270591560957891	0.567685752034668	0.7944625497257615	0.09992657023858716	0.022189139275525682	0.0287168429309848
ACLY	0.0678547909621808	0.853711973208014	0.06868862760760286	0.9992517840814226	0.00032506767028392847	0.04705175290227903	0.0678547909621808	0.124750809844908	0.556805583871758	0.25429641809481385	0.999978987518496	9.125700645420898e-06	0.05573370230561031	0.124750809844908	0.0831754255246975	0.0479343391794827	1.3193532554144733	0.18925799434657825	0.7229457666375225	0.03485160007738136	0.0831754255246975	0.0772439727142498	0.110114125401948	0.9581569663086053	0.34985172082589455	0.456115985569613	0.06265373948036584	0.0772439727142498	0.15226112736265	0.0126373603105616	1.898343631930127	0.1104684816293545	0.9567616152548872	0.0932895162273138	0.15226112736265	0.109628893504201	0.0494973436660468	1.3054181073721467	0.28861639431705377	0.539679003252195	0.11534159785695935	0.109628893504201	-0.0413415493255054	0.728110094097841	0.13780294809878782	0.999890961641827	4.735733920050315e-05	-0.06902214332273698	-0.0413415493255054
ACO1		0.619867672406301	0.2077010125622066	0.9855671001698962	0.006313802392666065	0.008693323934698394	0.008693323934698394																						-0.0102771026977039	0.0402520242724869	1.3952122740969861	0.2168619881242248	0.6638165650656348	-0.010704047251588023	-0.0102771026977039
ACO2	0.0407729687726329	0.920593206392788	0.03593223434863902	0.9992517840814226	0.00032506767028392847	0.07065301669721116	0.0407729687726329	0.0767403899254494	0.694168217143792	0.15853527461023773	0.999978987518496	9.125700645420898e-06	0.07198894250845869	0.0767403899254494	0.0483628465807588	0.0797009020061916	1.0985367634960466	0.26545500813632983	0.5760090767441637	-0.00023804423568909994	0.0483628465807588	0.0430042723492989	0.169529487519678	0.7707547508339248	0.45501176949477373	0.34197736958348657	0.027802482638667275	0.0430042723492989	0.117707152271946	0.002785861380641	2.5550404970722975	0.042641176885563806	1.3701708173995704	0.08384013114450992	0.117707152271946	0.116224499179162	0.0019493786734609	2.710103789501964	0.03569033792063528	1.4474493400697679	0.11292023576043386	0.116224499179162	0.0701439266278146	0.187013228605755	0.7281276720341736	0.6943283816249802	0.15843508199795886	0.053566877574213856	0.0701439266278146
ACOT11		0.534877145956916	0.27174595809085267	0.971381180695705	0.01261031469783963	0.011258141920309907	0.011258141920309907								-0.122906229178548	0.0020070752524852	2.6974363439418187	0.018155133883709852	1.741000544066318	-0.12451415436190139	-0.122906229178548	-0.125306550579066	0.0011558271947136	2.937107091514288	0.01232999803141124	1.9090369927430602	-0.14024404956467268	-0.125306550579066								0.0055283003344892	0.807312625777243	0.09295825541636164	0.9755079584601025	0.010769183162125195	0.0022027798887232775	0.0055283003344892
ACOT13		0.0372456037855058	1.4289249810195572	0.6466861388158336	0.1893064476972481	0.08268640304371888	0.08268640304371888		0.139802353605187	0.854485517080029	0.999978987518496	9.125700645420898e-06	0.03545441732434351	0.03545441732434351	0.0165431230953992	0.0301913900188468	1.5201168914943595	0.13762304010242637	0.8613088527886721	0.008549251140198891	0.0165431230953992	0.0177633740075261	0.0804253183455658	1.0946072113653904	0.285188866062183	0.5448674335962699	0.014287351934045185	0.0177633740075261	0.0238996116840548	0.208217939272574	0.6814818560384501	0.5163919031995872	0.2870205759007916	0.018281466346415618	0.0238996116840548	0.0158509699529667	0.343452020478096	0.4641339243889979	0.7581932717569195	0.12022007384233001	0.017148312336040306	0.0158509699529667	0.0489170473758092	0.0147005738717139	1.8326657112073357	0.19114462992487669	0.7186378986742695	0.05203411751592777	0.0489170473758092
ACOT2	-0.0646755778144313	0.316153592544837	0.5001018788087448	0.9705349469873495	0.012988821934031329	-0.03739830851662135	-0.0646755778144313	-0.008257809524157	0.8270469836124	0.0824698179637659	0.999978987518496	9.125700645420898e-06	0.005093528113291695	-0.008257809524157	-0.0167016317463178	0.368010314603337	0.4341400087380724	0.6685024949492002	0.17489696754837183	-0.04015569362532932	-0.0167016317463178	0.0398674933366014	0.105801234889717	0.9755092632775815	0.34056901644813226	0.4677948648809696	0.037918237018910034	0.0398674933366014	-0.0027414169928773	0.923324075360893	0.03464584021099185	0.983217129022065	0.007350564036407441	0.0035750084460072565	-0.0027414169928773	0.0072224227110254	0.463575536582616	0.3338794903260051	0.8495675591681068	0.07080207952916544	0.013959762809416139	0.0072224227110254	0.0029439564496588	0.968586306071972	0.013861675326046471	0.999890961641827	4.735733920050315e-05	-0.0035080630889640224	0.0029439564496588
ACOT6		0.397524957688945	0.40063559997271253	0.9705349469873495	0.012988821934031329	0.01898815576646375	0.01898815576646375								0.0036609161533454	0.85013531133054	0.07051194453594566	0.9654881877005427	0.015253035243317154	-0.0003432140199911178	0.0036609161533454	0.0123221918747933	0.390065128305284	0.40886287373724745	0.7174923890747599	0.14418270142374723	0.011965733800284942	0.0123221918747933	0.0016761797681075	0.912588787465702	0.03972487149551714	0.9804940009283551	0.008555059183022485	-0.0019571898797640644	0.0016761797681075
ACOT7	-0.254736319094424	0.0377546732430672	1.4230292840861143	0.6502216259628085	0.1869385902380385	-0.1941484556094515	-0.254736319094424	-0.178249618635428	0.265215992359661	0.5764002917900861	0.999978987518496	9.125700645420898e-06	-0.16198631308383	-0.178249618635428	-0.0193540520695489	0.863431892252156	0.06377191401502337	0.9703610627115788	0.013066638552007386	-0.029039874280615052	-0.0193540520695489	-0.0597802388907063	0.178277829973339	0.7489026608565599	0.4686029551536726	0.32919497693648153	-0.06562087223827129	-0.0597802388907063	0.0939732662647312	0.071849477201304	1.143576387577283	0.29831968301208595	0.5253180911182397	0.07322048792990024	0.0939732662647312	0.0620621144157108	0.0187432357835309	1.727155431504648	0.16175397205526382	0.7911450459266344	0.05740423366416553	0.0620621144157108	0.0454611787723659	0.312425212484233	0.5052539261361216	0.833888877792082	0.07889181863932127	0.040917788116816955	0.0454611787723659
ACOT8	0.119406758663635	0.107196425235801	0.9698196971642532	0.8600676691441729	0.065467377617178	0.11732468320407703	0.119406758663635	0.0801360944574294	0.269802066074528	0.5689547289364233	0.999978987518496	9.125700645420898e-06	0.0728738883253833	0.0801360944574294	0.0122201396135134	0.721880550365137	0.14153465922958378	0.9076118781649427	0.04209982901921549	-0.015524564945414349	0.0122201396135134	-0.0118787622150112	0.801394085844555	0.096153866912743	0.9619478237976321	0.01684848352486947	-0.011650770445867473	-0.0118787622150112	-0.014758273635892	0.459060146049641	0.3381304094819112	0.7525947881577186	0.12343879356622196	-0.03396344731397462	-0.014758273635892	-0.0404189102915812	0.160900141159505	0.7934435748893658	0.5434678133135561	0.26482617175108314	-0.04494556758275081	-0.0404189102915812	0.0486775334195825	0.220114888473163	0.657350580967526	0.7338352116520198	0.13440145330604364	0.048287725222492694	0.0486775334195825
ACOT9	-0.0254416031377461	0.740150381624396	0.13068003260082695	0.9992517840814226	0.00032506767028392847	0.013035794166999154	-0.0254416031377461	-0.0216971828414127	0.845459363846888	0.07290726149163691	0.999978987518496	9.125700645420898e-06	0.00827733369270639	-0.0216971828414127	0.0082474528483555	0.737771328963062	0.1320782261966049	0.9166498199107679	0.03779654254797166	-0.015860791631188267	0.0082474528483555	-0.0066092087352981	0.905236734895546	0.04323783050308092	0.9863665811795778	0.0059616503774141474	-0.012991862485914912	-0.0066092087352981	-0.0192735896242447	0.468647675515454	0.32915353272565984	0.7580244742474974	0.12031677212646114	-0.017690023649047176	-0.0192735896242447	0.0203174857617422	0.252932492626062	0.5969953760262411	0.6652514069591083	0.177014198273859	0.020880882687602784	0.0203174857617422	-0.0111536902123747	0.720343155032391	0.14246056629922915	0.999890961641827	4.735733920050315e-05	-0.02167244938061938	-0.0111536902123747
ACOX1	0.11660262834151	0.184789152926412	0.7333235253370345	0.9414666921537322	0.026195040139848254	0.15089863275749346	0.11660262834151	0.0737926224739973	0.429247964528256	0.36729175556423266	0.999978987518496	9.125700645420898e-06	0.10779600171637489	0.0737926224739973	0.0195605920719494	0.54090780772664	0.26687674969470165	0.8031779479283899	0.09518822403432485	-0.002548019861350531	0.0195605920719494	-0.0043186828281119	0.764194783839641	0.11679593099907805	0.9498450324014012	0.022347244250927028	-0.011820680769697361	-0.0043186828281119	0.0196467907634611	0.579333380094847	0.23707144755246953	0.8270895281780571	0.08244747776394294	0.020165599078947327	0.0196467907634611	0.0452043866358452	0.33543115759319	0.4743965990277543	0.7499612281277737	0.12496118840218495	0.05012324920847036	0.0452043866358452	-0.0360706582238352	0.520039607092361	0.28396357850634313	0.9729317426033594	0.011917627203937343	-0.035912753167428604	-0.0360706582238352
ACP1	-0.0293485452304899	0.878950619251551	0.056035523548503864	0.9992517840814226	0.00032506767028392847	0.03003730822434736	-0.0293485452304899	-0.0124978713280177	0.990496337705993	0.004147125897285474	0.999978987518496	9.125700645420898e-06	0.016063834090646545	-0.0124978713280177	-0.0431909807289688	0.271344323739338	0.5664792590097589	0.5664917455700724	0.2468064139197126	-0.0789714834730626	-0.0431909807289688	-0.0467482654884032	0.329130087013284	0.4826324154066489	0.660083783603065	0.18040093650794223	-0.05474807304372875	-0.0467482654884032	0.0388021909360155	0.172193924109915	0.7639821767620966	0.47162791967389317	0.32640049322622844	0.005647787538566235	0.0388021909360155	0.0128932011030641	0.892133370689664	0.04957021532704131	0.990520305288724	0.004136617162831407	0.021513039751747676	0.0128932011030641	0.0264641252478501	0.24758126724441	0.6062822184570709	0.7720464306208794	0.11235658055016799	0.022677170768800853	0.0264641252478501
ACP2	0.0120809893832869	0.814083004045756	0.08933131211172672	0.9992517840814226	0.00032506767028392847	0.018384141971531896	0.0120809893832869	0.001967903852013	0.980983495465526	0.008338299336203975	0.999978987518496	9.125700645420898e-06	-0.006583931102051611	0.001967903852013	0.0019922216739607	0.92076256061387	0.035852347989654865	0.9855693430856061	0.006312814043108138	-0.008760620557099794	0.0019922216739607	0.0075156667250473	0.40326853095614	0.39440566682285655	0.7267141235101462	0.13863639931834426	0.0015024474059575112	0.0075156667250473	-0.0091304178847935	0.368202369757789	0.4339134206950695	0.6815606971102938	0.1664954615516031	-0.022304206660617058	-0.0091304178847935	0.0029553447691668	0.788137086116837	0.1033982361068198	0.9743004932864027	0.011307077567694838	0.0014207592441920353	0.0029553447691668	-0.0112028483579399	0.329829902641908	0.48170997342263533	0.849576070221625	0.07079772874502427	-0.008671169431991841	-0.0112028483579399
ACP5		0.0971900033543514	1.0123784028855638	0.8428837525364029	0.07423231756174979	0.06186064272274487	0.06186064272274487		0.0602164583092124	1.2202847915332944	0.8879943895906108	0.051589778115020746	0.07323338956706885	0.07323338956706885	0.0188009522850548	0.0274174825463929	1.5619724243241222	0.12826502594112268	0.8918917466756708	0.01954601413124426	0.0188009522850548	0.0298509674087047	0.0014065871691295	2.851833348533356	0.014387387227544464	1.8420180674731574	0.03230891029501593	0.0298509674087047	-0.0025413992906134	0.968449615123296	0.013922969104014252	0.9956039277937438	0.0019133987089002351	0.011251001355490023	-0.0025413992906134								-0.0087927156767376	0.385569971108781	0.41389679709696664	0.8909369082330659	0.050153049471981605	-0.006543527610435924	-0.0087927156767376
ACP6	-0.0541728881604432	0.639901290680128	0.1938870138585816	0.9895051184354514	0.004581954966909565	-0.030054534833013735	-0.0541728881604432	0.0597230672535904	0.770880155097191	0.11301313430388712	0.999978987518496	9.125700645420898e-06	0.06972088554178277	0.0597230672535904	0.0261241077950373	0.521277894243136	0.28293069174626506	0.7922800457087416	0.10112128203594531	0.025731140794606117	0.0261241077950373	-0.0260220377144206	0.399515975383591	0.39846584993641476	0.7239002526005449	0.1403212718271345	-0.03949488238920057	-0.0260220377144206	0.0531252288022784	0.285963043611418	0.543690089223035	0.605481000710586	0.21789947996272768	0.04906317783802183	0.0531252288022784	0.0674127159845051	0.0852257030471606	1.0694294074854838	0.389492865587563	0.4095004929704415	0.07988896428633843	0.0674127159845051	0.0092658119351399	0.691593110220327	0.1601493418992687	0.999890961641827	4.735733920050315e-05	0.01334659952319206	0.0092658119351399
ACRC		0.256963276792785	0.5901289382478048	0.9598123927232637	0.017813646926432076	0.029820905041505256	0.029820905041505256		0.21638379520605	0.6647752662831582	0.999978987518496	9.125700645420898e-06	0.030436447182398865	0.030436447182398865	0.0013799264758129	0.824397941682856	0.08386310121705279	0.9548151965826557	0.020080677495749533	-0.0036413297663995987	0.0013799264758129	-0.004511008677539	0.830206659997503	0.08081378699151111	0.9705623465857878	0.012976561348796085	-0.0064935161164183675	-0.004511008677539	0.0127139138628174	0.733795372341408	0.1344250314366093	0.911564104939939	0.040212784559494445	0.007777172636116152	0.0127139138628174	0.0085874436101402	0.748459146285816	0.12583190009962475	0.9640779652192287	0.01588784317670577	0.0056866649303556685	0.0085874436101402	-0.0164783924623253	0.428090837572371	0.3684640672704398	0.9191324667240629	0.03662189294307896	-0.023066124519520212	-0.0164783924623253
ACSF2	-0.152019510922087	0.164489153715659	0.783862733803598	0.9200573723406853	0.03618509035651629	-0.14252335808458064	-0.152019510922087	-0.121569925395954	0.275260871059992	0.5602555201377323	0.999978987518496	9.125700645420898e-06	-0.14371903867430308	-0.121569925395954	-0.0455037551456114	0.0713513926256902	1.1465975459725959	0.2450103635480631	0.6108155452822169	-0.06361894527200597	-0.0455037551456114	-0.0115285210828319	0.786439574674713	0.1043346403559743	0.9569858590488234	0.019094479550678417	-0.004354526065270509	-0.0115285210828319	-0.0670580489806441	0.0673867521063694	1.1714254751652253	0.28753813252960864	0.5413045521951482	-0.08678147629310344	-0.0670580489806441	-0.0201556270895448	0.787232926045824	0.10389674981430709	0.974060464349057	0.011414083657203217	-0.01669730039884873	-0.0201556270895448	0.0066164467559454	0.957702456493148	0.018769398619415754	0.999890961641827	4.735733920050315e-05	-0.0056729047009612815	0.0066164467559454
ACSF3	-0.010383284707247	0.807750244261603	0.0927229019807606	0.9992517840814226	0.00032506767028392847	-0.01188519334191325	-0.010383284707247	0.0101547089176796	0.892361809466969	0.049459024552102396	0.999978987518496	9.125700645420898e-06	-0.0013075274129763642	0.0101547089176796	0.0278873720812499	0.252726436609043	0.5973493260543483	0.5450475031055643	0.2635656455443028	0.028418846069406076	0.0278873720812499	0.0131511402904204	0.746251804596066	0.12711460564459673	0.9419679164075162	0.02596388910145941	0.01446010048097976	0.0131511402904204	0.0449214928898754	0.237329082713866	0.6246490393290585	0.5509676648929577	0.25887388820924523	0.05406827817150632	0.0449214928898754	0.034610232424024	0.288228747396077	0.5402627056425793	0.703887040169986	0.1524970308678919	0.0459625866688939	0.034610232424024	0.0164278135208823	0.702395494150305	0.1534182830813608	0.999890961641827	4.735733920050315e-05	0.001847455060634759	0.0164278135208823
ACSL1		0.224344300678443	0.649084958960605	0.9540841531437596	0.02041331750331294	0.035588723680132814	0.035588723680132814																						-0.0073366992701227	0.265113675018078	0.5765678700348543	0.5820385011972355	0.23504828630464616	-0.013431867400181494	-0.0073366992701227	-0.0064512830755982	0.4238673054416	0.37277008098757586	0.823308407899395	0.08443744940608387	-0.012479946409590865	-0.0064512830755982	-0.0096535215769775	0.0183769427050402	1.7357267386937556	0.2186297896508083	0.6602906630655556	-0.02481659980033212	-0.0096535215769775
ACSL3	0.0263802115401945	0.843177791861262	0.07408084069785031	0.9992517840814226	0.00032506767028392847	0.028659003244102435	0.0263802115401945	0.0249313731145457	0.917023986885381	0.03761930420379288	0.999978987518496	9.125700645420898e-06	0.006289082531731258	0.0249313731145457	0.0165692529873117	0.357589977635098	0.4466146619084721	0.6579119299285278	0.18183223846198124	-0.008465043032099051	0.0165692529873117	0.0882770872108962	4.76272068496867e-06	5.322144887422649	0.00012344266427189167	3.9085347134347486	0.0770303516846563	0.0882770872108962	0.0231974704602112	0.662381186787005	0.17889201105201089	0.876672598941588	0.05716256743270312	-0.013947111776315801	0.0231974704602112	0.009652442574647	0.77280847922682	0.11192812150299701	0.9702583857919208	0.013112595032246011	0.008077328307462966	0.009652442574647	0.0309907706111876	0.357001215088912	0.44733030572110805	0.8673959383195642	0.06178261581595242	0.022216395221136553	0.0309907706111876
ACSL4	-0.310866352375266	0.0261812255804022	1.5820100273670956	0.5778029657561691	0.23822023333253953	-0.21771273830233795	-0.310866352375266	-0.204570362978175	0.238460756034546	0.6225830834582661	0.999978987518496	9.125700645420898e-06	-0.20562894241916602	-0.204570362978175	-0.0304321354572412	0.236117848068702	0.6268711835066911	0.5247346181470723	0.28006028328726384	-0.10165202360728434	-0.0304321354572412	0.0093254229721813	0.896827836618774	0.04729092014735307	0.9861150099155016	0.006072430638055719	-0.027381524128443357	0.0093254229721813	0.0093902500824086	0.966332550483451	0.014873391197215978	0.9947594384816953	0.002281931486855511	-0.03254667107531767	0.0093902500824086	0.0190750832167685	0.739692342446424	0.13094887724303855	0.9610782822290069	0.01724123651932261	0.006425453412057913	0.0190750832167685	0.0005309918399851	0.792073058034939	0.10123475876642095	0.999890961641827	4.735733920050315e-05	-0.016641437416953786	0.0005309918399851
ACSS1	0.0431613553804176	0.651745409769231	0.18592201887680074	0.9930918434017417	0.0030105851017038724	0.063188660541177	0.0431613553804176	0.0354567324820177	0.830068671744048	0.08088597686994303	0.999978987518496	9.125700645420898e-06	0.047977714507897784	0.0354567324820177	0.041947819392905	0.202123671968068	0.6943828205615331	0.47718208127123685	0.3213158729462353	0.025515459742550095	0.041947819392905	0.0670470646552705	0.144747799130491	0.8393880309355847	0.41328297561673044	0.3837524842609776	0.05847727885906634	0.0670470646552705	0.043203571547667	0.511870936157811	0.29083952882956043	0.7820814392942622	0.10674802086016463	0.05618539062273131	0.043203571547667	0.055071718120103	0.245634365165559	0.6097108738593736	0.658163683286343	0.18166608524960418	0.07564251003983322	0.055071718120103	0.0005373423331976	0.999806149365435	8.419642193362345e-05	0.999890961641827	4.735733920050315e-05	-0.02273190634587266	0.0005373423331976
ACTB	-0.0514424327610594	0.799739005156963	0.09705172190029007	0.9992517840814226	0.00032506767028392847	0.1289436098763206	-0.0514424327610594	0.276393255914017	0.337883749218091	0.4712326954539523	0.999978987518496	9.125700645420898e-06	0.25379738822734277	0.276393255914017	-0.284821508047901	2.18118070234517e-05	4.661308353320665	0.0004086739479575814	3.388623046699677	-0.3926008056837631	-0.284821508047901	-0.0023068969837265	0.710085515088951	0.1486893463585786	0.9282194523586045	0.032349334469585336	-0.06528952298148738	-0.0023068969837265	-0.111934022468175	0.0328615503198289	1.4833119515685014	0.19216901262844951	0.7163166412743489	-0.21347573320893742	-0.111934022468175	-0.0779588390261658	0.560558390911837	0.2513791421591096	0.8989478723861036	0.04626549112710219	-0.03669703187268736	-0.0779588390261658	-0.108082025334443	0.2750881426247	0.5605281289983385	0.7994097004000085	0.09723058611765069	-0.12856208982120576	-0.108082025334443
ACTG1	0.305693772571763	0.0582161458843949	1.2349565497825592	0.7395581224511089	0.1310276887828956	0.4357942977872866	0.305693772571763	0.309426297490144	0.0456350294121145	1.3407016652277373	0.8200699666850846	0.08614909292241663	0.30458111610411387	0.309426297490144	-0.281214965432741	7.44845227762235e-07	6.127933960421975	2.2377930239328953e-05	4.650180084349514	-0.38505877140703615	-0.281214965432741	-0.0257196950816423	0.328440658331975	0.48354308603422125	0.6594349519236977	0.1808280377428956	-0.06357946446467899	-0.0257196950816423	0.0457621857470683	0.0485012965847889	1.3142466512515012	0.24016035329710345	0.619498686214772	-0.0521630519260452	0.0457621857470683	-0.0426392856596554	0.516389215787661	0.28702283606637496	0.8795311896373721	0.05574875512951291	0.002840862054894977	-0.0426392856596554	0.305278503190201	0.0041200551289351	2.3850969727940194	0.08846506680813675	1.0532281901778398	0.2176126755106178	0.305278503190201
ACTL6A	0.0591487385338818	0.570203922253161	0.24396979964135046	0.9734185997511569	0.011700359662146586	0.0852760527532464	0.0591487385338818	0.0256776779007299	0.842486423630911	0.07443708890135553	0.999978987518496	9.125700645420898e-06	0.03984107987026921	0.0256776779007299	0.0083570750583981	0.655872343970595	0.18318068151477856	0.8718736461064217	0.05954644944225585	-0.010668031388358618	0.0083570750583981	-0.0111398297832847	0.629026125526565	0.20133131650004302	0.884275778713319	0.05341227062572979	-0.015979861489231736	-0.0111398297832847	0.0201138174805924	0.636908245775728	0.19592312845502624	0.8623666551794471	0.06430804454084474	0.023882914444192396	0.0201138174805924	7.88266928204231e-05	0.75725639199933	0.12075705210098822	0.9663988780892442	0.014843582903337909	3.6006402909113944e-05	7.88266928204231e-05	0.0052389914889013	0.919101622881513	0.03663646705058477	0.999890961641827	4.735733920050315e-05	-0.011014673596701316	0.0052389914889013
ACTN1		0.0928922576401177	1.0320204819621903	0.8335625494868595	0.07906180570069862	0.06262398133370228	0.06262398133370228								0.0206926514438255	0.233083886061298	0.6324877498022881	0.5210259101652226	0.28314067907670454	-0.009459269321698952	0.0206926514438255	-0.0101204311328687	0.335604374132824	0.4741723873863385	0.6669306970785617	0.17591929268028764	-0.02018879752726084	-0.0101204311328687	0.0220012741174662	0.22490223173689	0.6480062349769624	0.5351627512957107	0.27151412220154686	0.002200798636569863	0.0220012741174662	-0.0197956636060592	0.123965242842279	0.9067000644969567	0.4749017327091159	0.32339624586410715	-0.03791417354954771	-0.0197956636060592	0.0597093534942773	0.219040552682543	0.659475473398015	0.7326283201105545	0.13511629747870774	0.06276917430493348	0.0597093534942773
ACTN3	-0.0040311315658574	0.946840985312107	0.023722951303115945	0.9992517840814226	0.00032506767028392847	0.01050697760981197	-0.0040311315658574	0.0192192882842136	0.896259676521784	0.04756614241220076	0.999978987518496	9.125700645420898e-06	0.03866300360704442	0.0192192882842136	-0.0338970716660998	0.116103109493181	0.9351561487571535	0.34086682146074937	0.46741526910774583	-0.0396131984178469	-0.0338970716660998	0.0080683365361528	0.891719859770531	0.04977156094285359	0.9849400134012045	0.006590218885289116	-0.008915455134587136	0.0080683365361528	-0.0187953247357346	0.71653362792034	0.14476342274391052	0.903277025861894	0.044179035564423486	-0.005637015249546275	-0.0187953247357346	-0.0186605175497269	0.441084706149052	0.3554780003721775	0.8351662880595971	0.0782270445204306	-0.014509678602744658	-0.0186605175497269	-0.0380772586111326	0.039040628651563	1.4084831977239245	0.33306124217100574	0.47747590255529565	-0.04296051703825975	-0.0380772586111326
ACTN4	-0.139739657514692	0.465201977882691	0.33235844746527343	0.9705349469873495	0.012988821934031329	-0.06377007871340135	-0.139739657514692	0.159382007787355	0.619884044128356	0.2076895422839996	0.999978987518496	9.125700645420898e-06	0.1657244243332714	0.159382007787355	0.0399561232978698	0.312928974676516	0.504554222857191	0.6125867836038296	0.21283237721577394	0.03427049962072515	0.0399561232978698	0.162361928358037	0.0001137831707648	3.943921968032925	0.0018750109003423951	2.7269962031657062	0.1426123369473119	0.162361928358037	0.145469606466378	0.003442903718644	2.4630751222405167	0.04828441028208416	1.316193068448427	0.0873036048752267	0.145469606466378	0.0750125147044054	0.311544705162726	0.5064796253694226	0.7288879546990953	0.13733922668311455	0.1143486797378706	0.0750125147044054	0.011468426166742	0.496766885283951	0.3038473621426262	0.9639859103933536	0.015929313693783757	-0.015619956510939309	0.011468426166742
ACTR10	0.196510354634111	0.187576058783314	0.7268225934719436	0.9414666921537322	0.026195040139848254	0.18772447653363528	0.196510354634111	0.0080231595235174	0.859670771773392	0.06566783873029987	0.999978987518496	9.125700645420898e-06	-0.012188992465875514	0.0080231595235174	0.0592315259440604	0.0349232460192752	1.4568853966176085	0.15285781916464186	0.8157123408227333	0.028450393621382603	0.0592315259440604	0.0403572934990936	0.228941918609462	0.6402746819692618	0.5436933644960461	0.26464596731158146	0.024840237379303493	0.0403572934990936	0.008075945095533	0.138175733367888	0.8595682217215319	0.4219232806184771	0.3747665107281086	-0.022711530308529987	0.008075945095533	-0.0312424582717434	0.618200489519059	0.20887065537859878	0.9221707894548693	0.035188638546324	-0.02291078148874376	-0.0312424582717434	0.0829039392052305	0.0313231708603691	1.5041342805394704	0.29501722737994157	0.5301526228774459	0.08847292246561383	0.0829039392052305
ACTR1A	0.126790207827235	0.57788063450091	0.2381618590382247	0.9745646601080807	0.011189341157395212	0.17512636224784767	0.126790207827235	0.171254578936793	0.365387670112794	0.4372461118612124	0.999978987518496	9.125700645420898e-06	0.19478573589515918	0.171254578936793	0.0681804962678082	0.090886170262641	1.0415021963772022	0.28986663177012256	0.5378017759253851	0.014372938559561066	0.0681804962678082	0.0837172769303743	0.0393367913249277	1.405201068074801	0.17685404198774857	0.7523850099633657	0.0632273628272575	0.0837172769303743	0.111116542237479	0.0859611820572256	1.0656976211307951	0.3279858023844116	0.4841449553113631	0.08871384979469144	0.111116542237479	0.0680032923155855	0.0908674288458712	1.041591760423856	0.40363589915618564	0.3940102148035686	0.06989568145687713	0.0680032923155855	0.0802501067823843	0.158853635050098	0.7990028427560257	0.6485945361215791	0.18802671422339592	0.0662692554546446	0.0802501067823843
ACTR1B	-0.0347643266741289	0.816533906357228	0.08802577658792748	0.9992517840814226	0.00032506767028392847	-0.012981430863438115	-0.0347643266741289	-0.0801860377922329	0.619410690857563	0.2080213031116539	0.999978987518496	9.125700645420898e-06	-0.07924294850033825	-0.0801860377922329	0.0067684712639523	0.963644935341303	0.01608295678934262	0.9939778169818798	0.002623307825889241	-0.022863946086623455	0.0067684712639523	0.0272757021220156	0.707284045592313	0.15040613831140082	0.92723374879262	0.032810769616002086	0.009883815812744612	0.0272757021220156	-0.0100752818696777	0.892887505633408	0.04920325416876161	0.975248987754559	0.010884491785550654	-0.025703913110253995	-0.0100752818696777	-0.0089981698890992	0.658182541305572	0.18165364181559218	0.9381471166892854	0.027729051859270125	0.013925478166632255	-0.0089981698890992	-0.0176695217471167	0.874815490989935	0.05808353520015047	0.999890961641827	4.735733920050315e-05	-0.0477340312914899	-0.0176695217471167
ACTR2	0.0919672659637021	0.730643874561164	0.13629425231614278	0.9992517840814226	0.00032506767028392847	0.22644012619683207	0.0919672659637021	0.050662868842082	0.538919332970454	0.2684762364229313	0.999978987518496	9.125700645420898e-06	0.05027013687523718	0.050662868842082	0.0901118677839379	0.0859168290823963	1.0659217597803432	0.27991556234400694	0.5529729555808344	-0.07028311663452813	0.0901118677839379	0.0054849381285564	0.819937163837464	0.08621942864590872	0.9675221542079787	0.014339081771459428	-0.03379765873321716	0.0054849381285564	0.152364493842817	0.0655820540465818	1.183214985240211	0.2844832625632516	0.5459432800255013	0.044306481473456616	0.152364493842817	0.0225335228334782	0.55200275647121	0.25805875358013614	0.8942133316993348	0.04855885958508049	0.11186803464535267	0.0225335228334782	0.183186310175804	0.0730140824876949	1.136593367867802	0.4548454502640473	0.34213614509985285	0.11535418539539899	0.183186310175804
ACTR3	-0.0277263667555083	0.926443232346175	0.033181186851422025	0.9992517840814226	0.00032506767028392847	0.1188447304908562	-0.0277263667555083	-0.128963787747592	0.782327701647115	0.10661129143430165	0.999978987518496	9.125700645420898e-06	-0.09132098644989961	-0.128963787747592	-0.28669566365827	6.7945468777077e-06	5.167839500678779	0.00015057592596726417	3.8222444574535017	-0.36084477802130777	-0.28669566365827	-0.0912150800070759	0.231457054889595	0.6355295772362073	0.5459785854328267	0.26282439101457	-0.11242327828040333	-0.0912150800070759	-0.148148494446664	0.0444859108385109	1.3517775129278047	0.22929284075556902	0.6396095050994999	-0.21353361549228733	-0.148148494446664	-0.0361878894466067	0.868736141052399	0.06111211064640788	0.9883105754537982	0.005106557426089013	0.016680804133943794	-0.0361878894466067	0.0637712473323977	0.160346859902834	0.7949395405077564	0.6516115122153924	0.18601125148529984	0.0254754285407639	0.0637712473323977
ACTR3B	0.0019900884626971	0.838668757962962	0.0764095349925654	0.9992517840814226	0.00032506767028392847	0.009732707402092634	0.0019900884626971	0.0010867883007086	0.78178945831543	0.10691018991081296	0.999978987518496	9.125700645420898e-06	0.004552440917853668	0.0010867883007086	0.0079651108646825	0.303218127481309	0.5182448385618497	0.6022981981344697	0.2201884360846536	0.009028954292692192	0.0079651108646825	0.0080804726080949	0.218819889816695	0.6599132049846581	0.5301067120715088	0.27563669681646397	0.009240357462721258	0.0080804726080949	-0.0028909891937676	0.94590412019516	0.024152882816474302	0.9907104201592155	0.004053269132362162	-0.0016076211637931007	-0.0028909891937676	0.0013960497850781	0.833514665927543	0.07908675423385413	0.9836828917692123	0.007144881802837011	0.0008127834912109305	0.0013960497850781	-0.0063392780552901	0.451825650546624	0.34502911742929054	0.9382246751205386	0.02769314938100376	-0.007302177643548499	-0.0063392780552901
ACTR5	0.0086987229811119	0.929326316375778	0.03183176445880998	0.9992517840814226	0.00032506767028392847	0.0042647906415618775	0.0086987229811119	0.0166092839791869	0.846276376359241	0.07248778220191843	0.999978987518496	9.125700645420898e-06	0.007590260753296912	0.0166092839791869	-0.0079186853203634	0.754033862553265	0.12260915016497187	0.9244794075084066	0.03410275817173131	0.0023654789987827274	-0.0079186853203634	-0.0091262515859767	0.817118003778256	0.08771522046996631	0.9666851123598883	0.014714969800342873	-0.014640556591842768	-0.0091262515859767	-0.0342096226817405	0.0273339669888169	1.5632973344131351	0.17335781148147741	0.7610565843112042	-0.02401494229809438	-0.0342096226817405	-0.0178016296217082	0.283291842240065	0.5477659313783795	0.6996774909094147	0.15510209740567496	-0.003644786263106499	-0.0178016296217082	0.0290287219538918	0.398178874015789	0.3999217858499387	0.9018431445171525	0.04486899172016255	0.03542313080346804	0.0290287219538918
ACTR6	-0.0761886771084908	0.462634475707026	0.3347620065601577	0.9705349469873495	0.012988821934031329	-0.043397426279713255	-0.0761886771084908	-0.075253214536331	0.394645329159223	0.4037930329381282	0.999978987518496	9.125700645420898e-06	-0.05573279249063333	-0.075253214536331	-0.0151074097829929	0.716778856016032	0.14461481424297382	0.9038676102845337	0.043895176088152146	-0.022049178396126523	-0.0151074097829929	-0.0023910455948443	0.843947021066582	0.07368481543667384	0.9742562278825373	0.01132680932138967	-0.011917680536067426	-0.0023910455948443	-0.0176845050556476	0.709612010874181	0.14897904225717234	0.9005008503502304	0.04551587273646521	-0.015432485170145158	-0.0176845050556476	-0.0204356834519567	0.619936155396448	0.20765303435131818	0.9231477920817026	0.0347287646865679	-0.02015576128700655	-0.0204356834519567	0.0002167557226665	0.996001748121064	0.0017398993286450947	0.999890961641827	4.735733920050315e-05	-0.017371580992252778	0.0002167557226665
ACTR8	-0.0250246978060327	0.872618513943946	0.05917557702602933	0.9992517840814226	0.00032506767028392847	-0.00769374994826319	-0.0250246978060327	-0.006995202054479	0.904896041250912	0.043401311738911805	0.999978987518496	9.125700645420898e-06	0.0023252946769109217	-0.006995202054479	0.0054998184419468	0.92239042663389	0.03508521317395	0.9858155306432521	0.0062043442057064906	-0.013209969236167046	0.0054998184419468	-0.0026249671697216	0.993591936610443	0.002791941623815077	0.999143904539349	0.000371956772522389	0.0028090069354232694	-0.0026249671697216	0.0016534627520542	0.960482533262916	0.017510528539410392	0.9933880174861377	0.002881082886230596	0.010809974935344774	0.0016534627520542	-0.008453515282718	0.261206307108308	0.5830163407611869	0.6751070505174209	0.17062735640931137	-0.013228718819901314	-0.008453515282718	-0.0796239214779204	0.0771348716003597	1.1127492390725604	0.4671948218642451	0.33050197935509035	-0.0820154345570655	-0.0796239214779204
ACTRT3	-0.0158933638079199	0.851267030991643	0.06993418621959636	0.9992517840814226	0.00032506767028392847	-0.026118693532000883	-0.0158933638079199	-0.0109214055934593	0.863195585080354	0.06389078957183669	0.999978987518496	9.125700645420898e-06	-0.027861374072820907	-0.0109214055934593	0.0021854531697755	0.935821793877554	0.02880684496287275	0.9900811980989173	0.0043291867759468645	-0.0010267281291149455	0.0021854531697755	0.0018472600462305	0.966542694230357	0.014778957508029957	0.9976281230806815	0.0010313166199300648	0.006608840704051825	0.0018472600462305	0.0053389112176728	0.896718833222884	0.04734370893082662	0.976552664024818	0.01030433089262039	-0.0065312964178765864	0.0053389112176728								-0.0057905740637184	0.752362884658641	0.12357263707903272	0.999890961641827	4.735733920050315e-05	-0.005265237033562464	-0.0057905740637184
ACVR1		0.0114805802125613	1.940036162744129	0.4274430556649121	0.3691217341703065	0.11758096749308243	0.11758096749308243		0.0563095535965913	1.249417915587522	0.8832370148561954	0.05392273874197649	0.064063582476934	0.064063582476934	0.0093337965513111	0.242150292463609	0.6159150020861396	0.5316060425729635	0.27441009123348165	0.004234244689544347	0.0093337965513111	0.0017449062632167	0.893743893083738	0.0487869126975429	0.9855416365548731	0.006325023191689895	-0.0014130934152418902	0.0017449062632167	0.0380659869131564	0.333896727055384	0.4763878379949041	0.652483648784589	0.1854303672565061	0.03113368532327588	0.0380659869131564	0.005840848940472	0.903854675652072	0.04390139102453628	0.9915301666441151	0.0036940681376730193	-0.00027192789370886206	0.005840848940472	0.0230723234769676	0.491876109572184	0.3081442706159794	0.962435556577433	0.016628340634833635	0.027498301295227952	0.0230723234769676
ACVR1C		0.379353907311966	0.42095543838181254	0.9705349469873495	0.012988821934031329	0.02111097015495296	0.02111097015495296								0.0145066936324721	0.623999384492539	0.2048158387015916	0.8545267318532378	0.06827434685224087	0.023305586656031455	0.0145066936324721	0.022270884403884	0.245074521874759	0.6107018359708706	0.5639077720559722	0.24879191970893144	0.020339765438450244	0.022270884403884	0.0013258051386966	0.79231054905536	0.10110456171063051	0.9393123655595933	0.02718996036442487	0.001207201255671489	0.0013258051386966	0.0096736452067138	0.462946331718125	0.33446935280414375	0.849296380208459	0.07094072692058254	0.007926185162160787	0.0096736452067138	0.0256053182247115	0.428153976477879	0.3684000181156764	0.9191324667240629	0.03662189294307896	0.020883034328453003	0.0256053182247115
ACYP1	-0.0447806829378503	0.388543074971243	0.410560827093921	0.9705349469873495	0.012988821934031329	-0.02646963450225865	-0.0447806829378503	-0.0328845359774081	0.542177393228168	0.2658585948354748	0.999978987518496	9.125700645420898e-06	-0.025766985740340344	-0.0328845359774081	0.0046075104038512	0.903606357269098	0.04402072228777792	0.9828142451117833	0.007528557392804659	-0.0019836123513567658	0.0046075104038512	0.0211568027539467	0.126122556830015	0.8992072335639119	0.3809236136979202	0.4191621043124556	0.013116773390730654	0.0211568027539467	0.0028342220584694	0.957317747181313	0.01894388986832658	0.9933880174861377	0.002881082886230596	0.00811922219373867	0.0028342220584694	0.0158481526601055	0.0867013944853529	1.0619739173747293	0.3935195311639099	0.4050337078634642	0.01890102011384663	0.0158481526601055	0.0113855015444117	0.535946267347298	0.27087874941977114	0.976476060171295	0.010338399650014969	0.012680552052285465	0.0113855015444117
ACYP2	-0.0054842594910029	0.864081071213472	0.06344550852933262	0.9992517840814226	0.00032506767028392847	0.006585120442207952	-0.0054842594910029	-0.008310904822772	0.84620440862247	0.07252471637718455	0.999978987518496	9.125700645420898e-06	0.0016358348974202363	-0.008310904822772	-0.0105511292180988	0.102223731438752	0.990448270184909	0.3113850288135795	0.5067022718576579	-0.020587074222560533	-0.0105511292180988	-0.0095151497732247	0.32780141876068	0.48438917108705404	0.6585514818623651	0.18141026866757679	-0.014535990941967067	-0.0095151497732247	-0.007875649151137	0.451594847533931	0.3452510217965546	0.7466140928360975	0.1269038167360102	-0.010661647085980039	-0.007875649151137	0.0058608086255129	0.440950174594314	0.35561048110189286	0.8351662880595971	0.0782270445204306	0.004005336649105674	0.0058608086255129
ADA	0.425712812308042	0.0365759769648787	1.4368040647982971	0.6437043980689084	0.19131352357177214	0.4368909500190481	0.425712812308042	0.414509070815143	0.0631511671332945	1.1996186185866322	0.9022107168319746	0.044692018478224814	0.38414232442883767	0.414509070815143	0.0843899696662891	0.0028852980547123	2.5398093170556355	0.023748399723490615	1.6243656498148147	0.01860105535071571	0.0843899696662891	0.156423076046133	0.0001288599598777	3.8898820082131413	0.0020619557909088673	2.6857206503862328	0.13499897956003315	0.156423076046133	0.274882136149393	3.62072386780141e-07	6.441204595111992	4.611370758608005e-05	4.3361699586861695	0.24666644129990914	0.274882136149393	0.293710467015628	4.445074587799471e-09	8.352120947225162	6.92189629561891e-07	6.159774911626381	0.2916732675866058	0.293710467015628	0.0978735048744239	0.0949937608963963	1.022304917840073	0.5142973629746055	0.2887857024891638	0.06244050961075359	0.0978735048744239
ADAL	0.0134428306230799	0.926209475296132	0.03329078040563715	0.9992517840814226	0.00032506767028392847	0.010341135666722442	0.0134428306230799	0.0250346874178048	0.787417251289613	0.10379507461333748	0.999978987518496	9.125700645420898e-06	0.015950103988974534	0.0250346874178048	-0.0092397826759072	0.715395937628652	0.14545353031854083	0.903010949730802	0.04430698348623513	-0.0233133352466645	-0.0092397826759072	-0.0051577137969312	0.917218860800431	0.03752702343911844	0.9884043098061928	0.005065369582213497	-0.006593204311046305	-0.0051577137969312	-0.0001958950353579	0.460880625765645	0.3364115481131083	0.754111965044982	0.12256416846547674	0.0014913101429219616	-0.0001958950353579	0.0113982541940746	0.676166047613912	0.16994664029033807	0.9432378367971375	0.025378786387708015	0.018653415878906246	0.0113982541940746	-0.0170803668300571	0.774112505595158	0.1111959165672171	0.999890961641827	4.735733920050315e-05	-0.013421653882839002	-0.0170803668300571
ADAM10	-0.0580621898605939	0.919770086467983	0.03632071902067179	0.9992517840814226	0.00032506767028392847	0.009268538859473985	-0.0580621898605939	-0.0497869336032029	0.943246001053056	0.02537502734008391	0.999978987518496	9.125700645420898e-06	-0.017856366879363317	-0.0497869336032029	0.102342588240096	0.022271514734255	1.652250244647264	0.11036863458562843	0.9571543302461222	0.06880057894992442	0.102342588240096	0.138630113918268	0.0111427826675994	1.9530063400175066	0.07167021425354834	1.14466129723278	0.11658474645789019	0.138630113918268	0.152849789207597	0.0662750243673808	1.1786501039175084	0.2857914731873708	0.5439507328680566	0.04502183417422889	0.152849789207597	0.143522003719049	0.0309738471934265	1.5090048485306033	0.22160950535891433	0.654411615620543	0.15482126903911408	0.143522003719049	0.0548181007077063	0.470929365546329	0.3270442275927531	0.9523217704766013	0.021216287401700337	0.033691059743203744	0.0548181007077063
ADAM12	-0.1516223927563	0.387911410259842	0.4112674456126143	0.9705349469873495	0.012988821934031329	-0.10354312100693697	-0.1516223927563	0.0796627114169509	0.538866709301574	0.2685186458959322	0.999978987518496	9.125700645420898e-06	0.09391014316454027	0.0796627114169509	0.0218798894964024	0.0018022844111057	2.744176673719144	0.016656987315196627	1.778403544988092	0.022742645103410623	0.0218798894964024	0.0132296346766358	0.0680543220854847	1.1671442878262643	0.25549578645612764	0.5926162576973394	0.015350158326083062	0.0132296346766358	0.100851280698733	0.186346998290408	0.7296775985442255	0.4880580278036438	0.3115285393564887	0.10902328161411079	0.100851280698733	0.0802610000245627	0.177467804974643	0.7508804222711531	0.57082936087403	0.24349369684394315	0.08699455837685044	0.0802610000245627	-0.0014691892431067	0.98456541893016	0.006755422099270826	0.999890961641827	4.735733920050315e-05	-0.00740656428511885	-0.0014691892431067
ADAM15	-0.059194128696861	0.314363733165033	0.502567562488868	0.9705349469873495	0.012988821934031329	-0.046740717114065466	-0.059194128696861	-0.0547140141779521	0.349954887205634	0.455987937079504	0.999978987518496	9.125700645420898e-06	-0.05234674536699291	-0.0547140141779521	-0.0155425009387136	0.232527068546587	0.6335264834787764	0.5201751538464857	0.28385039571005916	-0.03752599954620574	-0.0155425009387136	-0.0140813896917371	0.326205576319722	0.4865086191872664	0.6571061091207296	0.1823644951514586	-0.023915040181229287	-0.0140813896917371	-0.0257992677098495	0.178822071812591	0.7475788777391202	0.47970564598660526	0.31902516999272756	-0.03568860945780398	-0.0257992677098495	-0.0238574871355321	0.349360229836319	0.4567265353739494	0.7640180656209793	0.11689637217464562	-0.02053984754959909	-0.0238574871355321	-0.0092141953307966	0.762598495475187	0.11770405587780679	0.999890961641827	4.735733920050315e-05	-0.009945827261480238	-0.0092141953307966
ADAM17	0.0084043365939675	0.947691690144638	0.02333292747917882	0.9992517840814226	0.00032506767028392847	0.04732621940708617	0.0084043365939675	0.0241825421232729	0.927250738962605	0.03280281189285043	0.999978987518496	9.125700645420898e-06	0.043145841910475796	0.0241825421232729	0.0279313243587608	0.0968415864340457	1.0139381046711498	0.300546069488028	0.5220889473187963	0.013296911996928132	0.0279313243587608	0.0145784818666474	0.359272028046696	0.4445765944788004	0.6892935303817072	0.16159579771749233	0.019263197068433574	0.0145784818666474	-0.0289818076369758	0.312323601425808	0.5053951961037659	0.631624890401934	0.199540764111464	-0.041197795638611645	-0.0289818076369758	-0.0014263103938269	0.928135255385325	0.032388730260444434	0.9936846092957077	0.0027514367067257082	0.002426067078022176	-0.0014263103938269	-0.0017982943687618	0.490491599036634	0.30936842665972564	0.9619991122301632	0.01682532874567895	-0.009478038998220348	-0.0017982943687618
ADAM19	0.112548273215122	0.385815865782234	0.4136199169720797	0.9705349469873495	0.012988821934031329	0.16219901430367556	0.112548273215122	-0.0061786940416157	0.423433053517893	0.37321524362380076	0.999978987518496	9.125700645420898e-06	-0.017430813675706647	-0.0061786940416157	0.0599131239278322	9.06946099701827e-07	6.042418522529374	2.64013546819981e-05	4.57837378843993	0.05421658834867818	0.0599131239278322	-0.0050431376975896	0.579666796512747	0.23682157543443727	0.857064989059068	0.06698624538179784	-0.015399804600031621	-0.0050431376975896	0.244189225636913	6.91962175987728e-05	4.159917644284231	0.003133112833323841	2.5040239645158264	0.2847136945281307	0.244189225636913	0.0706786784576882	0.249243891552447	0.6033754765371616	0.6614836071246676	0.17948091402147537	0.07911456773848691	0.0706786784576882	0.0613549673738098	0.0150287361761025	1.8230775393613619	0.19249134691309366	0.7155887886092999	0.06369173215856991	0.0613549673738098
ADAM23	-0.0931147897232851	0.564608834979691	0.2482523303107663	0.9729646163327156	0.01190295337077579	-0.07759590906603525	-0.0931147897232851	-0.0796330606601591	0.748718430805747	0.1256814759427342	0.999978987518496	9.125700645420898e-06	-0.0739815389801442	-0.0796330606601591	0.023852071306002	0.242445509836676	0.615385854737618	0.5319141960542786	0.2741584188056352	0.011636690877188313	0.023852071306002	-0.0451741484334142	0.0006445542096411	3.1907405508351103	0.007697253172471703	2.1136642287063134	-0.07298674141414291	-0.0451741484334142	-0.168568070953143	0.0110357555675532	1.957197927333706	0.10157531994236152	0.9932118010568468	-0.13735604865358486	-0.168568070953143	-0.222192663900583	0.0010435598462128	2.9814826399049927	0.023202101521976447	1.6344726772615177	-0.20166615444952674	-0.222192663900583	-0.0899737904474927	0.0212512597183003	1.6726153210258452	0.23351410919093865	0.6316868737332076	-0.1015861084060972	-0.0899737904474927
ADAM8	0.029219512658387	0.943269096944603	0.02536439353358572	0.9992517840814226	0.00032506767028392847	0.05915588367382646	0.029219512658387	0.0656842878524381	0.81126104146242	0.09083937929657437	0.999978987518496	9.125700645420898e-06	0.089844172938089	0.0656842878524381	0.12236509880249	0.0026680023618109	2.5738137903023453	0.022480592263664206	1.6481922512233989	0.09749781517500039	0.12236509880249	0.164942941773049	5.38807193643607e-05	4.268566614621532	0.0009887865579854794	3.0048974462119875	0.16801409027154984	0.164942941773049	0.0670943029798732	0.0135335307678601	1.8685888853715276	0.11499826415855056	0.9393087150555408	0.061760580711206825	0.0670943029798732	0.104554286148298	0.0011321802697295	2.9460844177452485	0.024769952223482803	1.606074831084643	0.1072219079813426	0.104554286148298	0.0583568466938375	0.0526296160249538	1.2787697984959672	0.3880255202986737	0.41113971007484074	0.04704366780461264	0.0583568466938375
ADAMTS14	-0.162672959740286	0.0399232474366688	1.3987741395674333	0.6660064223543508	0.17652158287233086	-0.13370079166329907	-0.162672959740286	-0.0707975220510223	0.689862265141775	0.16123760992932953	0.999978987518496	9.125700645420898e-06	-0.04242161374436759	-0.0707975220510223															-0.0519735801649418	0.0352649649943771	1.4526565429198022	0.20054888971101367	0.697779738038928	-0.03623216248638839	-0.0519735801649418	-0.0260503490644744	0.237305904041435	0.6246914566384584	0.6495302563043334	0.18740061389046983	-0.03327958124100535	-0.0260503490644744
ADAMTS7	-0.0506105504572682	0.370228892807864	0.43152969174901323	0.9705349469873495	0.012988821934031329	-0.045400175361835764	-0.0506105504572682	-0.0367177292485601	0.200704953406212	0.6974419089752052	0.999978987518496	9.125700645420898e-06	-0.056475391592750925	-0.0367177292485601	-0.0444054542230829	0.0007363751458199	3.1329008782552417	0.008107207134267169	2.0911287308781152	-0.0446849085506576	-0.0444054542230829	-0.0423934120017281	0.0007859697103228	3.104594190465859	0.00904640794874828	2.0435238315917066	-0.050118133306535445	-0.0423934120017281	-0.0172502266229864	0.105456682973028	0.9769258930573307	0.3659894861704426	0.4365313904628169	-0.017133234675589838	-0.0172502266229864	-0.0099442830337209	0.434029068223434	0.36248118351447656	0.8306443833364894	0.08058486720260344	-0.008043628188219572	-0.0099442830337209	-0.0402045318337753	0.01182044170811	1.9273662943675767	0.16696262878811238	0.7773807260222406	-0.04586381980026596	-0.0402045318337753
ADAMTSL5	-0.0363821645490572	0.654915057593886	0.18381502429900623	0.993703665694309	0.002743108098912216	-0.05109611323676657	-0.0363821645490572	-0.031247042030093	0.569066032518287	0.2448373366024158	0.999978987518496	9.125700645420898e-06	-0.060747925746612294	-0.031247042030093	0.0069150092638145	0.777775730908618	0.10914561235454791	0.9375340866783609	0.028012933320562372	-0.003226670679684407	0.0069150092638145	-0.0006389212552994	0.962877919635665	0.016428772262262394	0.9974135367204147	0.0011247419096297993	-6.329034734744998e-05	-0.0006389212552994									0.0103826948703891	1.9836899089693043	0.11201716941711239	0.9507154057974362	0.018048280634765625	0.018048280634765625
ADAP1	0.0724419169786842	0.570694934816149	0.24359598200011903	0.9734185997511569	0.011700359662146586	0.09436268992265229	0.0724419169786842	0.0503449907628453	0.753337390933798	0.12301047638366083	0.999978987518496	9.125700645420898e-06	0.06085900053691384	0.0503449907628453	0.0029948619617912	0.836917304001755	0.07731745262801937	0.9605115065974034	0.017497428072641562	-0.027528273820886864	0.0029948619617912	0.0716344866228369	0.0044151186213481	2.355057623704791	0.035954616111940264	1.4442453438556253	0.06948229041777959	0.0716344866228369	0.0202656208385091	0.451301619147964	0.34553310834609674	0.7464400230907842	0.12700508236247607	0.006346924267241386	0.0202656208385091	0.0302823393239095	0.186714377140591	0.7288222397776214	0.5848264501394812	0.2329729936256888	0.03613461043482732	0.0302823393239095	0.0167449042539673	0.576615231996328	0.23911388937656763	0.9862039253455832	0.006033273197566467	0.015997727606565627	0.0167449042539673
ADAR	-0.135324713314775	0.16878052201443	0.7726776742372922	0.9279910152658492	0.03245622856492301	-0.14720192448411407	-0.135324713314775	-0.171560209335276	0.406962955293263	0.39044512159525796	0.999978987518496	9.125700645420898e-06	-0.20848468563008749	-0.171560209335276	0.0593294360897545	0.420600520507998	0.3761301941946063	0.7181395965856961	0.1437911266016546	-0.05308497175107929	0.0593294360897545	0.255416252013664	4.41306376482053e-06	5.355259797341018	0.00011523365756050024	3.938420653222919	0.18601214601462535	0.255416252013664	0.289714121007475	0.0011578459014604	2.93634923732595	0.02401872378540864	1.6194500721903722	0.12897511813180662	0.289714121007475	0.178455711628633	0.0448758876833829	1.347986947612913	0.27356981846824496	0.5629318177549938	0.20522068246042435	0.178455711628633	0.172181255993421	0.0336103141419991	1.4735274283368551	0.30591334597385905	0.514401575789532	0.12404772982828338	0.172181255993421
ADAT2	-0.0390484371847127	0.221539988071662	0.6545478720078153	0.9514221398210992	0.021626746661903472	-0.02692604804893116	-0.0390484371847127	-0.0280981987083413	0.270527322020932	0.5677888665880618	0.999978987518496	9.125700645420898e-06	-0.02759116853615462	-0.0280981987083413	0.0010217750653467	0.991382129919922	0.0037589137011070912	0.998527569851317	0.0006399395373987648	0.0013568420138405299	0.0010217750653467	-0.0074817245456481	0.608531686551898	0.21571680291237985	0.8737753048061059	0.0586002337601131	-0.0035593064069156764	-0.0074817245456481	-0.0004421445836986	0.847160977648139	0.07203405712908077	0.9582726622100657	0.018510901312952126	0.005137158911070779	-0.0004421445836986	0.0006397640910568	0.937379033052191	0.028084764845649677	0.9944801704227683	0.002403872129116768	0.0017368745178865178	0.0006397640910568
ADAT3	-0.0440040066236541	0.597358292744609	0.2237651028955752	0.9795932006153809	0.00895423798736902	-0.051074973279237074	-0.0440040066236541	-0.0335788194469347	0.783530363791564	0.10594416885510886	0.999978987518496	9.125700645420898e-06	-0.04242492653457011	-0.0335788194469347	-0.0026820493227424	0.957995657026241	0.01863645974589594	0.9929834375229954	0.003057995263286685	-0.004861720529805276	-0.0026820493227424	3.90331580791443e-05	0.99852116731345	0.0006427242334495656	0.9995362066260549	0.00020146962679887592	-0.0015222721953484925	3.90331580791443e-05	-0.013138694160431	0.429458307269469	0.36707899202297417	0.7287318320272721	0.1374322594695099	-7.121969941016951e-05	-0.013138694160431	0.0032353717379119	0.955184502031239	0.019912732631075847	0.9965794555185205	0.001488070051683398	0.0016975139861739388	0.0032353717379119	0.0034164960408483	0.918620618687005	0.03686381095217373	0.999890961641827	4.735733920050315e-05	0.005701437174348829	0.0034164960408483
ADCK1		0.240264756630387	0.6193099292521813	0.9592637926472269	0.01806194763914035	0.03127771193691201	0.03127771193691201		0.0944502852718691	1.0247967260236563	0.9697222724258457	0.013352629469189234	0.05373972862313698	0.05373972862313698	-0.0092598694455872	0.430381234016766	0.3661466735420518	0.7244696221870904	0.13997982025921357	-0.00041400952975441385	-0.0092598694455872	-0.0034798042000305	0.884070538407813	0.05351308202413361	0.9827062978146444	0.007576260700409005	0.002912692768575864	-0.0034798042000305	-0.0227596147887541	0.134992120169605	0.8696915816289731	0.4173211098554004	0.3795296462927605	-0.008699484255898372	-0.0227596147887541	0.0063097786909502	0.877273012190637	0.05686523076564336	0.9893540571067151	0.004648260950111852	0.012150042685289877	0.0063097786909502	-0.0102008122194685	0.604500264490149	0.2186035047840412	0.9944474120731258	0.0024181781004477157	-0.011173403369445119	-0.0102008122194685
ADCK2	0.0773635835101629	0.312068016737079	0.5057507390769403	0.9705349469873495	0.012988821934031329	0.08837909521486212	0.0773635835101629	0.043738456929815	0.541339976527035	0.2665299002246091	0.999978987518496	9.125700645420898e-06	0.05081008662947498	0.043738456929815	0.0129693751146576	0.547468809634718	0.26164061838627073	0.8078072489228221	0.09269225397234875	0.009948646086637217	0.0129693751146576	0.00329359507499	0.920726430228937	0.03586938988008753	0.989036567551489	0.004787650978917783	-0.005981304270136649	0.00329359507499	0.0363886787650157	0.171104103777625	0.7667395741724911	0.4699356190261601	0.32796163614271934	0.02913358027676951	0.0363886787650157	0.0112885977509121	0.165887202651229	0.7801871162802043	0.5519586688934484	0.25809344137141693	0.010900301835166548	0.0112885977509121	-0.0167395209613069	0.623605433134365	0.2050901096955191	0.999890961641827	4.735733920050315e-05	-0.00895116254708865	-0.0167395209613069
ADCK3	0.0072434611488218	0.81019610784044	0.0914098474860269	0.9992517840814226	0.00032506767028392847	0.031162062555694245	0.0072434611488218	-0.0004895981977535	0.942357871583861	0.025784137399526456	0.999978987518496	9.125700645420898e-06	0.018676621673296243	-0.0004895981977535	-0.0068366364919703	0.788697258140725	0.10308966897037793	0.9417758105608541	0.02605246857035584	-0.007470480093459159	-0.0068366364919703	-0.0260647889924444	0.241604877793497	0.6168943019324655	0.5597277427054377	0.2520231669090825	-0.0484002263541522	-0.0260647889924444	-0.0116210725343199	0.649364690421473	0.18751133008024076	0.8695497348910196	0.060705572981556814	-0.013287329316016325	-0.0116210725343199	-0.037747515420127	0.274818181276746	0.5609545388360376	0.6908859526842662	0.1605936374416365	-0.029184666362561687	-0.037747515420127	-0.0285972954063766	0.356382126203479	0.44808408545967005	0.867137489473097	0.06191203725794615	-0.02631162185136056	-0.0285972954063766
ADCK4	-0.0205797057960407	0.899839559043645	0.045834918153429945	0.9992517840814226	0.00032506767028392847	-0.033684896472374895	-0.0205797057960407	-0.0174657514496671	0.87927814308101	0.055873722312488994	0.999978987518496	9.125700645420898e-06	-0.04080501483453546	-0.0174657514496671	-0.023122121821341	0.161867703919911	0.7908397936710958	0.41858135229477617	0.37822012328799526	-0.03664171221578605	-0.023122121821341	-0.0178209187833786	0.377056937459585	0.4235930642307571	0.706125285658441	0.15111823656454246	-0.025222106057503343	-0.0178209187833786	0.0141294082329441	0.683239163114471	0.16542724794398855	0.8886733824477854	0.051257827628700244	0.006649560165607998	0.0141294082329441	0.003655352039911	0.733879122239574	0.13437546715133053	0.9596077833380798	0.017906238145776132	0.005544793256835941	0.003655352039911	0.0133590429447473	0.727270790972084	0.1383038544392621	0.999890961641827	4.735733920050315e-05	0.017018487311893413	0.0133590429447473
ADCK5	-0.0036781325211997	0.965856691853627	0.015087306870431222	0.9992517840814226	0.00032506767028392847	0.004387708820864582	-0.0036781325211997	0.0285641570958586	0.852910653126821	0.06909646107905072	0.999978987518496	9.125700645420898e-06	0.03624181715483523	0.0285641570958586	0.0174323437161865	0.432439573243912	0.3640745699105439	0.7261217942822825	0.13899052785582636	0.01891141797676066	0.0174323437161865	0.0238803134170889	0.429838228709344	0.3666949620897969	0.7482013132224781	0.12598153387535022	0.0282359839534866	0.0238803134170889	0.0267430338338821	0.323302048939119	0.4903915430218079	0.6422066271364111	0.1923252171221729	0.018060302568058073	0.0267430338338821	0.0509529648657334	0.0405923462115416	1.3915558460151094	0.25692310462284157	0.5901968386724862	0.058839869662828885	0.0509529648657334	0.0212457925641973	0.709229060261944	0.14921347773434862	0.999890961641827	4.735733920050315e-05	0.015134030163115028	0.0212457925641973
ADCY3	-0.0001804638628706	0.970541737334039	0.012985783403795725	0.9992517840814226	0.00032506767028392847	0.0010693805857067522	-0.0001804638628706	0.0672601566835668	0.34146028764083	0.46665979816496744	0.999978987518496	9.125700645420898e-06	0.06651170450129569	0.0672601566835668															-0.0072813311322398	0.76158585674413	0.11828112974308597	0.92381424968612	0.03441534311531993	-0.0009514280592105226	-0.0072813311322398	-0.0043585748829143	0.863248494046682	0.06386417061278152	0.9874307805220383	0.0054933389328577125	-0.007155945895353618	-0.0043585748829143	0.0070781771467621	0.76817957915868	0.11453724205053506	0.999890961641827	4.735733920050315e-05	0.013245130728973015	0.0070781771467621
ADCY7	0.0392778876239548	0.727741512346317	0.13802285103879708	0.9992517840814226	0.00032506767028392847	0.07440604907555959	0.0392778876239548	-0.0336835339913149	0.920972644822616	0.03575326923748701	0.999978987518496	9.125700645420898e-06	-0.03083990688233401	-0.0336835339913149	0.233983107410424	2.62615785894903e-05	4.580679171921351	0.00047898330507026114	3.3196796236255577	0.16289834383875534	0.233983107410424	0.15721861235206	0.0060114609996404	2.2210199661050694	0.045495534328208555	1.3420312299757853	0.14110878001149096	0.15721861235206	0.14296940158562	0.0070265558015845	2.1532575004286687	0.07703890459935438	1.113289900985261	0.07215589318511806	0.14296940158562	0.21024751705121	0.0001002257989957	3.999020472886965	0.003697877998485949	2.4320474213159393	0.20626158344880746	0.21024751705121	0.0605459086725478	0.576668565480983	0.23907372157371892	0.9862039253455832	0.006033273197566467	0.036000481281103225	0.0605459086725478
ADCY9	-0.072781383531806	0.178218055831293	0.7490482983313698	0.9372562466982955	0.02814165637714069	-0.07093315103795317	-0.072781383531806	-0.0534175376692035	0.476903392020778	0.32156958859429924	0.999978987518496	9.125700645420898e-06	-0.05602117971479031	-0.0534175376692035	-0.026672801714215	0.18362658960028	0.7360644316284158	0.4519658582530214	0.344894370791146	-0.016230512546826184	-0.026672801714215	-0.0380861485840209	0.0534045027504793	1.2724221242964375	0.21795764594548261	0.6616278913460529	-0.03947554941580863	-0.0380861485840209	-0.036282453023378	0.103410899029386	0.985433686204619	0.3614102032766001	0.4419995906678005	-0.025593100488883837	-0.036282453023378	-0.0259367240809534	0.119801781455592	0.9215367239285017	0.46527570163850906	0.33228962728589967	-0.03138394996427837	-0.0259367240809534
ADD1	0.0970006914470796	0.781138615994801	0.10727189208946442	0.9992517840814226	0.00032506767028392847	0.13796196531048477	0.0970006914470796	0.189956568969277	0.486751237904959	0.31269293530950404	0.999978987518496	9.125700645420898e-06	0.18072904407216073	0.189956568969277	-0.0459420773965039	0.635218656363318	0.19707675517060566	0.8618733711420661	0.06455653725417912	-0.09315330166106706	-0.0459420773965039	0.0889947115626737	0.227617455200104	0.6427944364491569	0.5428994381357628	0.26528060780953305	0.08924367890451979	0.0889947115626737	-0.0169874657853145	0.807304075871499	0.09296285486944754	0.9428877738345627	0.025539995602888204	-0.06906249364904693	-0.0169874657853145	0.0037347330072197	0.208394647805598	0.6811134392033371	0.6133104295757301	0.21231964990785193	0.02623706217182309	0.0037347330072197	-0.086698726251031	0.340389226141309	0.4680241944788329	0.8580645075645498	0.06648006153797008	-0.08962006622198948	-0.086698726251031
ADD3	0.243034633337846	0.234939446335352	0.6290440590524525	0.9591221225073939	0.01812609172986344	0.2536868053167916	0.243034633337846	-0.0699145513210725	0.715301827176216	0.14551066558672496	0.999978987518496	9.125700645420898e-06	-0.06775114977717983	-0.0699145513210725	0.162521587418103	0.0001726317884316	3.7628792302356553	0.002417079592102769	2.6167090484579227	0.08717597669233057	0.162521587418103	-0.0967138068960632	0.0087983481831955	2.0555988553793414	0.06008865379245489	1.2212075256765176	-0.09708086948497185	-0.0967138068960632	0.0217403477094913	0.46822169210551	0.32954846987157166	0.7579468796851113	0.1203612306054581	-0.05170658668784045	0.0217403477094913	-0.172730892144091	0.003992077794356	2.3988010041255636	0.06091082386806296	1.2153055262754007	-0.1437482752161292	-0.172730892144091	-0.013947665470893	0.102806801635572	0.987978151731014	0.5375536120090788	0.269578215619608	-0.011942833180560886	-0.013947665470893
ADGRE5	-0.292226237299634	0.0446062506105749	1.350604279954329	0.6817355954802505	0.16638402957926426	-0.2638488777122545	-0.292226237299634	-0.0827849968877252	0.833743231429119	0.07896767879043634	0.999978987518496	9.125700645420898e-06	-0.07988103436529004	-0.0827849968877252	0.0287134542380589	0.808596619633229	0.09226807858199343	0.9501015007543274	0.022229995908206342	-0.01456330435182318	0.0287134542380589	0.199174507172669	0.0005704118340031	3.243811473007291	0.006954254380407132	2.157749427258377	0.19171271560669556	0.199174507172669	0.140988833795691	0.146113173795071	0.8353106256223337	0.4353288132691986	0.3611825870817622	0.061904218823729096	0.140988833795691	0.156259356675831	0.109232207814035	0.9616492882473157	0.4426558930512119	0.3539337496696235	0.18835944239797286	0.156259356675831	0.158128803194894	0.0631474808402382	1.1996439701918817	0.42560408941143507	0.37099420778000053	0.11602250915627421	0.158128803194894
ADGRG1	-0.103837433048642	0.379563153898321	0.4207159533451501	0.9705349469873495	0.012988821934031329	-0.10189669355259272	-0.103837433048642	-0.152471931487334	0.0459213126698161	1.3379857060388805	0.8200699666850846	0.08614909292241663	-0.15637340966345914	-0.152471931487334	-0.362139917481862	1.33023461057762e-14	13.876071756706851	1.384653299192159e-12	11.85865895518917	-0.33511797375063335	-0.362139917481862	-0.519332433215057	3.94833576137558e-24	23.403585922589958	1.3815226829053154e-21	20.85964198010705	-0.48566650650972143	-0.519332433215057	-0.0115070392283644	0.742669239020636	0.12920456396680466	0.915876831575105	0.0381629269477753	-0.010372786098003624	-0.0115070392283644	-0.0049621988705861	0.870474938771948	0.06024372783180482	0.9889844305815838	0.00481054537524585	-0.004752342024825246	-0.0049621988705861	-0.0027953465522322	0.87187274999696	0.05954689580922216	0.999890961641827	4.735733920050315e-05	-0.011828020791129398	-0.0027953465522322
ADGRG5	0.121905635353182	0.0881462839231716	1.0547959919940326	0.8240260773356441	0.08405904429345415	0.15207341957375076	0.121905635353182	0.0322353464117505	0.204799082463125	0.6886719934095583	0.999978987518496	9.125700645420898e-06	0.05919392652549221	0.0322353464117505	0.0223526176609465	0.397026151942188	0.40118088550360154	0.696122263398411	0.15731447640088142	0.026210456046709227	0.0223526176609465	-0.0013456473322378	0.992603645449756	0.0032241341398984943	0.999143904539349	0.000371956772522389	0.01001618092835943	-0.0013456473322378	-0.078455569272189	0.0271758697601675	1.5658165474809824	0.17275525332740257	0.762568737259621	-0.06671764334278588	-0.078455569272189	-0.0266327834553733	0.726384153154719	0.13883363898109546	0.9570000873242409	0.01908802259469851	-0.014829684538702648	-0.0266327834553733	-0.0052271242681326	0.611536954065466	0.21357729420937732	0.9972853853735678	0.0011805452413949805	-0.00787689793345727	-0.0052271242681326
ADGRL1		0.379821669458248	0.42042026166934526	0.9705349469873495	0.012988821934031329	0.020344570381848368	0.020344570381848368		0.320199961708844	0.49457872435188066	0.999978987518496	9.125700645420898e-06	0.02293483591909155	0.02293483591909155	-0.0007714952933683	0.991168166585816	0.0038526546728811072	0.998527569851317	0.0006399395373987648	-0.0062206962192987506	-0.0007714952933683	0.0053545503084453	0.599015955058569	0.222561609828363	0.8706550097271946	0.0601538967166019	0.0038410906576386086	0.0053545503084453	-0.0223185857390743	0.273567987685337	0.5629347241486136	0.5917042198099322	0.22789533348852242	-0.01975860769169692	-0.0223185857390743	0.0115601356586445	0.78374414663092	0.10582568966411036	0.972947482139605	0.011910601491701513	0.01223449780273439	0.0115601356586445	-0.0051045402292718	0.960049774716211	0.017706249956051558	0.999890961641827	4.735733920050315e-05	-0.0007456268560578488	-0.0051045402292718
ADH5	0.0582331356822685	0.134070046694655	0.8726682393614756	0.8955628625819392	0.04790392414854907	0.0708742138267203	0.0582331356822685	0.0283076920119669	0.333293096027673	0.47717368240349406	0.999978987518496	9.125700645420898e-06	0.02634466751844458	0.0283076920119669	0.0212927637832167	0.190796360131525	0.7194299146941452	0.4621900543383557	0.3351794041456237	0.01040287026021676	0.0212927637832167	0.0174708727890426	0.392073079510309	0.4066329761682743	0.7180321052982058	0.14385613675752337	0.00849868103058593	0.0174708727890426	-0.0100923199123634	0.629352662324043	0.20110592628553015	0.8585502192595893	0.06623429653166481	-0.015766702085980022	-0.0100923199123634	-0.0121334297861187	0.78587217641476	0.10464808702946643	0.973737862690795	0.011557942617725109	-0.004569277128649241	-0.0121334297861187	-0.0071240336272532	0.801527129180808	0.0960817735542176	0.999890961641827	4.735733920050315e-05	-0.012270490009295337	-0.0071240336272532
ADI1	0.0252171745130816	0.836282563079884	0.07764695838337349	0.9992517840814226	0.00032506767028392847	0.05692764257178162	0.0252171745130816	-0.0305369648755825	0.732147564326793	0.1354013780753316	0.999978987518496	9.125700645420898e-06	-0.017575296904781518	-0.0305369648755825	0.0374159509885254	0.195745293766014	0.7083086707311722	0.4691808554931222	0.32865971719445247	0.027840028106377424	0.0374159509885254	0.0006023451100295	0.719878244614616	0.1427409510179698	0.9323293284830778	0.03043065386987534	-0.014584816156705926	0.0006023451100295	-0.0353826802710627	0.371339091638257	0.43022932928411506	0.6843115318489992	0.16474614131862744	-0.0724491993318965	-0.0353826802710627	-0.0333322889432356	0.606785816171795	0.21696457955029844	0.9167149389988781	0.03776569122882493	-0.03387533707108359	-0.0333322889432356	0.0444096390408917	0.4338327615818	0.3626776546340688	0.924383166702555	0.03414797175497543	0.050416654634405395	0.0444096390408917
ADIPOR1	0.0536627000655988	0.641773732732378	0.1926180621903966	0.990048208526939	0.004343657738323265	0.09631114230717763	0.0536627000655988	0.0150594767011058	0.797758963469476	0.09812830745602799	0.999978987518496	9.125700645420898e-06	0.039490606295409986	0.0150594767011058	0.0427428461454173	0.0712239324080197	1.147374051780038	0.2449602261990319	0.6109044256132129	-0.008310025198571741	0.0427428461454173	-0.0190128897121715	0.681759428696263	0.16636884707545196	0.9129262307723782	0.03956431431987118	-0.03665861955698363	-0.0190128897121715	0.0115286855998278	0.206246490316833	0.6856134330762264	0.5141142031042949	0.28894039799132804	-0.0020138934720961843	0.0115286855998278	0.0375009236037807	0.420045013059762	0.37670416704025345	0.8208261634854753	0.08574880905940634	0.03449296587659342	0.0375009236037807	0.0118907730863826	0.807103029133364	0.09307102274006379	0.999890961641827	4.735733920050315e-05	0.005744071438065296	0.0118907730863826
ADIPOR2	0.007164509496417	0.51872938577941	0.28505914872830757	0.9705349469873495	0.012988821934031329	0.053237391580417015	0.007164509496417	-0.0121661063874253	0.564967641751911	0.24797642547440402	0.999978987518496	9.125700645420898e-06	0.020436198745605594	-0.0121661063874253	-0.13589489401346	0.0030558331519522	2.514870361864877	0.02479555955186411	1.605626086705602	-0.15884358316484803	-0.13589489401346	0.110341925118407	0.0497371416243284	1.3033191770968717	0.2075082574048391	0.6829646166675342	0.09223801772675433	0.110341925118407	0.0420409723133728	0.580180462635364	0.2364368999947729	0.8275490617408302	0.08220624938100944	0.010617745923321154	0.0420409723133728	0.0505939189981499	0.0894824230455826	1.0482622643934874	0.4006429979462066	0.39724244303875206	0.04725373011076278	0.0505939189981499	-0.0256306095797986	0.773559731074908	0.11150614625073973	0.999890961641827	4.735733920050315e-05	-0.025459134322068727	-0.0256306095797986
ADK	0.0039281028677889	0.992143678276751	0.00342543050269589	0.9992517840814226	0.00032506767028392847	0.013656056765678729	0.0039281028677889	-0.0241879080424537	0.541171119917031	0.2666653879711889	0.999978987518496	9.125700645420898e-06	-0.034960828353442164	-0.0241879080424537	0.001654539237031	0.894705210574742	0.04832003340972435	0.9805513375291558	0.008529663575019362	-0.010446904856946208	0.001654539237031	-0.0007171733843246	0.952816716538545	0.020990632049249114	0.9963465922391282	0.001589560257857337	-0.007763271235842549	-0.0007171733843246	0.00913205004488	0.291064751789125	0.5360103848406647	0.6103833479506579	0.2143973230082685	0.007398672767695118	0.00913205004488	0.0004417258423909	0.768179815315869	0.11453710853781086	0.9693196967260923	0.013532962242017037	-0.007057267865696954	0.0004417258423909	0.0348945615426927	0.015021487560052	1.8232870575360591	0.19249134691309366	0.7155887886092999	0.040122741577230725	0.0348945615426927
ADNP	0.0179179278056456	0.909266148519814	0.04130897715720031	0.9992517840814226	0.00032506767028392847	0.03210556273651599	0.0179179278056456	0.0538199270563392	0.794093049884018	0.10012860502448545	0.999978987518496	9.125700645420898e-06	0.03137405015316819	0.0538199270563392	0.0580842924127845	0.29776056993963	0.5261328129350994	0.5960417003162174	0.22472335505221686	0.034894393315602734	0.0580842924127845	0.0202200599010708	0.901994346422229	0.044796184548217634	0.9861150099155016	0.006072430638055719	0.027192352097138883	0.0202200599010708	0.133487764548115	0.0611488504755984	1.2136117027617412	0.27281603228481843	0.5641301115513386	0.09262327337454596	0.133487764548115	0.1600868895741	0.0092993667583458	2.03154662378149	0.10391661707091879	0.9833149998425202	0.15636690813836351	0.1600868895741	0.078461647198287	0.319883489661969	0.49500817483849935	0.8424362020807663	0.0744629784487734	0.06045101011872156	0.078461647198287
ADNP2	0.109560411673165	0.500023299853535	0.3010097581398701	0.9705349469873495	0.012988821934031329	0.12757766646079222	0.109560411673165	0.139427822542664	0.33455036260025	0.47553849507702567	0.999978987518496	9.125700645420898e-06	0.1514635850464619	0.139427822542664	0.0366463548839946	0.1766527822495	0.7528795181154097	0.4415248413973072	0.35504485680153647	0.02275210394069141	0.0366463548839946	0.0400144385062897	0.137303850802635	0.8623172824363449	0.40002179347079087	0.3979163473563445	0.029205027851073512	0.0400144385062897	4.9338006588906e-05	0.224505116012664	0.6487737578644293	0.5345778433325898	0.2719890454257279	0.011602082412658865	4.9338006588906e-05	-0.0006573449511502	0.776745395333075	0.10972131263026381	0.9717576785422886	0.012442019016356535	0.010384990962171159	-0.0006573449511502	0.0224446247120533	0.3836132640738	0.41610638477961176	0.8909369082330659	0.050153049471981605	0.03195130137289853	0.0224446247120533
ADO	-0.0534689305157165	0.669164420954243	0.17446715825659034	0.9961551147575615	0.0016730308151142405	-0.05766499459672336	-0.0534689305157165	-0.0322494567914401	0.828213564891198	0.08185766068566862	0.999978987518496	9.125700645420898e-06	-0.05370424956079686	-0.0322494567914401	0.0008411243592377	0.704877625924835	0.15188627449610115	0.8985358653086869	0.04646458322413587	-0.00044278382285346807	0.0008411243592377	0.0105814493313198	0.506730496997622	0.29522295740418597	0.8088022135883878	0.09215766880688414	0.006344938738263847	0.0105814493313198	-0.055660949703865	0.0181595925017691	1.7408939012014253	0.13736327118223546	0.8621293753931635	-0.06677827271892015	-0.055660949703865	-0.0442004241228041	0.122710733284177	0.9111174486648256	0.4721598672769442	0.3259109299232814	-0.04716012180843955	-0.0442004241228041	-0.0035553580121336	0.500452548830423	0.30063709452443343	0.9651649405434117	0.015398462151849755	-0.0028862955048924582	-0.0035553580121336
ADORA2A	-0.31720796893129	0.0076575623523888	2.115909458225191	0.34210147726681506	0.4658450504351045	-0.2872062605109329	-0.31720796893129	-0.20244128773588	0.15480531725954	0.8102141262318252	0.999978987518496	9.125700645420898e-06	-0.20473390404591774	-0.20244128773588	-0.174722765495813	6.5095869153207e-08	7.186446569970801	2.5900113190108038e-06	5.586698337936821	-0.1988583712983985	-0.174722765495813	-0.107121966748467	0.006127426122776	2.2127219162511826	0.046140309907302494	1.3359194928106042	-0.11119289905689261	-0.107121966748467	-0.0834284661529199	0.0673888784993614	1.1714117711930947	0.28753813252960864	0.5413045521951482	-0.0924959093341651	-0.0834284661529199	-0.0737743219910639	0.105747279526847	0.9757307965456005	0.4359396815370269	0.36057359740076184	-0.07077876515290918	-0.0737743219910639	-0.0457140016505437	0.476652382193081	0.3217982321378405	0.9543254332987811	0.02030350183143484	-0.051616001684408386	-0.0457140016505437
ADPGK	0.0708723038502365	0.327098547995666	0.4853213837223726	0.9705349469873495	0.012988821934031329	0.10488073014800331	0.0708723038502365	0.0318336185152461	0.411567665844345	0.3855587522210201	0.999978987518496	9.125700645420898e-06	0.06016427900077566	0.0318336185152461	-0.0441548554929995	0.126618877323986	0.8975015415029017	0.359444018950813	0.4443687385325378	-0.06989963895439263	-0.0441548554929995	-0.0445358917592224	0.179543229865216	0.7458309664087641	0.47034322033820125	0.32758511163889503	-0.04091919628406579	-0.0445358917592224	0.0121717746445665	0.548078393471042	0.26115731849203755	0.8062801612904087	0.09351402598521866	-0.006591096915834871	0.0121717746445665	0.0298935387035829	0.601530395197831	0.2207424229655655	0.91410243840534	0.039005132557968794	0.04001871086939768	0.0298935387035829	0.0069011256769595	0.922832457233766	0.034877139173016	0.999890961641827	4.735733920050315e-05	0.013154931054673719	0.0069011256769595
ADPRH	-0.0372452039000668	0.891417435121144	0.04991887585579487	0.9992517840814226	0.00032506767028392847	0.009738895746772808	-0.0372452039000668	-0.0519831384084695	0.811801645318464	0.09055007281177875	0.999978987518496	9.125700645420898e-06	-0.02646936897585292	-0.0519831384084695	0.028787303820846	0.181487157007118	0.7411541025192562	0.4497895990760825	0.34699059139947486	0.0007815569406064704	0.028787303820846	0.0526665717257968	0.0345909419823695	1.461037611094202	0.16087183036910876	0.7935199968351351	0.05083759734877903	0.0526665717257968	0.0338056551028647	0.469574651152365	0.3282953554610138	0.7588291388510278	0.11985600066261089	0.025292161313520842	0.0338056551028647	0.0345715177061348	0.325980988383188	0.4868077277880045	0.7405734147156356	0.13043188241557233	0.04481198217567846	0.0345715177061348	0.0409845732750341	0.0101480225618998	1.993618575890818	0.15325330389525813	0.8145901540166429	0.050636118023665105	0.0409845732750341
ADPRHL2	0.0036068090880465	0.918259546544414	0.037034547883285585	0.9992517840814226	0.00032506767028392847	0.04570177589812219	0.0036068090880465	-0.0001660022663785	0.990642527182981	0.004083032173812951	0.999978987518496	9.125700645420898e-06	0.038512989030485195	-0.0001660022663785	0.0115687960588666	0.874896332837992	0.05804340382758405	0.972862894875512	0.011948360342709774	-0.0037544608641343624	0.0115687960588666	0.0339318332127804	0.331910745423906	0.4789786873239459	0.6634691443941659	0.17817926983187088	0.027349964813530858	0.0339318332127804	-0.0124527200978127	0.78407388458819	0.10564301109481679	0.9353039923648928	0.0290472118554289	-0.02142293590176944	-0.0124527200978127	0.0174823469919892	0.820280822821453	0.08603744161272066	0.9785034066604233	0.009437658006748404	0.0144702189872018	0.0174823469919892	0.0093065549326816	0.861140520807417	0.06492597464186198	0.999890961641827	4.735733920050315e-05	-0.008020306834324503	0.0093065549326816
ADPRM	-0.126413200542709	0.0733296453289785	1.1347204155367776	0.7783609667317632	0.1088189512058553	-0.10179055327692049	-0.126413200542709	-0.141058737933444	0.0458957972324781	1.3382270818333546	0.8200699666850846	0.08614909292241663	-0.11425927334543713	-0.141058737933444	0.0341431882006996	0.0676055339895788	1.1700177525381354	0.23687301565075797	0.6254844108748105	0.02811163264505258	0.0341431882006996	0.0405259831455059	0.0588387153548845	1.2303368179359315	0.2312681235693086	0.6358842233122733	0.04217098964542104	0.0405259831455059	0.0092166238906969	0.340557948183584	0.4678089793896224	0.658103600291954	0.18170573329565534	0.009541024913793106	0.0092166238906969	0.0045174045551945	0.789215832735587	0.10280421079855043	0.9743004932864027	0.011307077567694838	0.000998870653011942	0.0045174045551945	0.0124886103406366	0.400780903713342	0.3970929797792794	0.90413291000814	0.04376772235620191	-0.00464563224728913	0.0124886103406366
ADRB1	-0.0766007496752531	0.144265725598189	0.840836835584504	0.9007388610403748	0.04540109986163724	-0.09485440255556557	-0.0766007496752531	-0.0626240873615809	0.224072044667592	0.6496123228666429	0.999978987518496	9.125700645420898e-06	-0.0894336852839718	-0.0626240873615809	0.0665070916592493	0.0077318741896042	2.111715221276334	0.050301113335777324	1.298422402414577	0.06965992037115804	0.0665070916592493	0.170587548270755	4.00999064227828e-09	8.396856640849057	2.063376067254662e-07	6.685421611072386	0.1562006598312119	0.170587548270755	-0.0219477289372554	0.46510576915691	0.33244827348037337	0.7566171824707612	0.12112380027892895	0.020607049783348375	-0.0219477289372554	0.0552756642309943	0.442010605426716	0.35456731023677973	0.835943972292105	0.07782282942674565	0.05209840319901349	0.0552756642309943	-0.017549948526394	0.270558296813761	0.5677391436564216	0.7944625497257615	0.09992657023858716	-0.018659302096314282	-0.017549948526394
ADRB2	-0.0668549174944849	0.332130433034228	0.4786913282760995	0.9705349469873495	0.012988821934031329	-0.0595194594696336	-0.0668549174944849	-0.0427714902890413	0.753652102501186	0.12282908494106612	0.999978987518496	9.125700645420898e-06	-0.03293398937247265	-0.0427714902890413	-0.0575272350869404	0.0969126996683521	1.0136193082485505	0.300546069488028	0.5220889473187963	-0.026229313704086737	-0.0575272350869404	-0.0279346390632607	0.453001448453768	0.3439004093459473	0.7675959841078047	0.11486730606317191	-0.02342790230338096	-0.0279346390632607	-0.102058259877675	0.0290399553626947	1.5370040555253282	0.17887418939395386	0.747452321324581	-0.07584531806261346	-0.102058259877675	-0.070286518783445	0.122986799419414	0.9101415003245297	0.47253527541806056	0.3255657652551	-0.06326515957211146	-0.070286518783445
ADRBK1	-0.0991810327994319	0.579282361033609	0.23710969543051116	0.9754827692797636	0.010780397487103691	-0.02112237109470949	-0.0991810327994319	0.176123858891879	0.434197130597351	0.362313050918113	0.999978987518496	9.125700645420898e-06	0.16299949116114032	0.176123858891879	-0.0586824822352926	0.198690129752738	0.7018237066213918	0.4731198764227573	0.3250288062541294	-0.10580812765910697	-0.0586824822352926	0.0726724141314428	0.0720739794229664	1.1422214985632322	0.26621420311805366	0.5747687776695841	0.07017775466010368	0.0726724141314428	-0.0315471672078484	0.404910733794113	0.3926407103499739	0.7121336333241662	0.14743850247320509	-0.060702203751134554	-0.0315471672078484	0.0770908893911698	0.301799820384267	0.520281023030094	0.7183629758728329	0.14365605911981794	0.09840149287700445	0.0770908893911698	-0.0145922992175493	0.930605021902905	0.031234608176235686	0.999890961641827	4.735733920050315e-05	-0.027067308865869166	-0.0145922992175493
ADRBK2		0.644496846042022	0.19077920360134243	0.9911084841235039	0.0038788061831126074	0.01018049156613171	0.01018049156613171																						-0.0061000978640928	0.367623649834176	0.4345965575087268	0.6815416804900735	0.16650757922282486	-0.0014729391492740475	-0.0061000978640928								-0.0282952777000517	0.0012369573822788	2.907645263151793	0.043272471689583196	1.3637882975332074	-0.05311508751126357	-0.0282952777000517
ADRM1	0.0950424146806242	0.227406973523379	0.6431962216347114	0.9550636047843671	0.019967704555483457	0.12297757648061125	0.0950424146806242	0.0925243428326884	0.372277898977821	0.42913274577699806	0.999978987518496	9.125700645420898e-06	0.07862325327859093	0.0925243428326884	0.0791854484237544	0.0352666774219577	1.4526354545735343	0.15392762000562224	0.8126834455370295	0.01505497744468387	0.0791854484237544	0.0873862242020162	0.0116949322216899	1.9320022908134742	0.07427941147408786	1.1291315458930629	0.06002292911998902	0.0873862242020162	0.175780976983402	0.002735335559683	2.562989388606811	0.04239696555609848	1.3726652257044698	0.10134391614564425	0.175780976983402	0.0718372840808955	0.261718962981019	0.5821648091917757	0.6757086139006991	0.17024054467470476	0.09392171851716746	0.0718372840808955	0.155665308074665	0.0097393895503476	2.0114682631648995	0.14886201932078588	0.8272160940776798	0.10073581680273408	0.155665308074665
ADSL	0.0292215222276158	0.410707132285473	0.3864677551806095	0.9705349469873495	0.012988821934031329	0.060983459903089954	0.0292215222276158	0.0038624841252017	0.769941780590592	0.11354211291084865	0.999978987518496	9.125700645420898e-06	0.02425334562265831	0.0038624841252017	-0.0121967365066655	0.805313202458275	0.09403518094262076	0.9487949429139314	0.022827638767362303	-0.021819368024459967	-0.0121967365066655	-0.0500728831390676	0.0199473770419871	1.7001142032896492	0.10773273663965234	0.9676523080146141	-0.05450357811976375	-0.0500728831390676	-0.0213825447346668	0.20585782704739	0.6864326157742537	0.5139641622179308	0.2890671625098091	-0.03391388855490021	-0.0213825447346668	-0.0538873421575986	0.190455177610671	0.7202072163494311	0.5905504760525315	0.2287429760619646	-0.056805826198602	-0.0538873421575986	-0.170357027555309	0.0135548624940071	1.8679048837195595	0.1822375957527621	0.7393620228424344	-0.15279455795982128	-0.170357027555309
ADSS	0.115219138870954	0.44961539475054	0.3471588270191838	0.9705349469873495	0.012988821934031329	0.149229002971905	0.115219138870954	0.0334259660481235	0.468505894678363	0.32928494050687396	0.999978987518496	9.125700645420898e-06	0.04347150507088954	0.0334259660481235	0.164905150256378	2.35461882441769e-05	4.6280793882593585	0.00043719544118241973	3.359324375266803	0.11948083362258988	0.164905150256378	0.0753572415355581	0.0914686727909068	1.0387276224757667	0.3101624411579723	0.5084107938383989	0.05651278033093177	0.0753572415355581	0.262174405328413	6.23076370190944e-05	4.20545871879864	0.0029100210678555793	2.536103866814676	0.18810880138725045	0.262174405328413	0.153778473742066	0.0100473929092223	1.9979466140666742	0.11002258895114264	0.958518139844658	0.17031144856162572	0.153778473742066	0.0417454497910906	0.799027520217342	0.09743826239726527	0.999890961641827	4.735733920050315e-05	0.024991318406659024	0.0417454497910906
ADSSL1	-0.0054256040679514	0.938186278676223	0.02771092306097466	0.9992517840814226	0.00032506767028392847	-0.0064903897795395155	-0.0054256040679514	-0.0046619080939223	0.947348323023766	0.023490309324899677	0.999978987518496	9.125700645420898e-06	-0.00426080158812947	-0.0046619080939223															-0.0018202607670225	0.930956615467004	0.03107055758181937	0.985782643234317	0.006218832776871947	-9.375547867513691e-05	-0.0018202607670225	0.0141622316692186	0.196958396921762	0.7056254991957914	0.5965653504017556	0.2243419748531391	0.019036101626233565	0.0141622316692186
ADTRP	0.0675408928139559	0.380301597188634	0.4198718506369221	0.9705349469873495	0.012988821934031329	0.075631783270743	0.0675408928139559	0.206513772214705	0.0069865804931246	2.1557353330288618	0.4135292060246898	0.38349381242960084	0.20950021773499253	0.206513772214705	0.0066004329270403	0.328900403501248	0.4829355937163178	0.6295168384250299	0.2009926488170065	0.0028142007985189742	0.0066004329270403	0.0030995368800258	0.854337091810411	0.06837073794361423	0.9761771807468302	0.010471348688884864	0.002220143620394858	0.0030995368800258	0.0245017048455876	0.239868605119765	0.6200265903626481	0.5536945904903658	0.25672971945656964	0.026167080495689676	0.0245017048455876	0.0348499202615181	0.0249990377059317	1.6020767084098526	0.19334680697768047	0.7136629956799994	0.03648830325143915	0.0348499202615181		0.0397143154101689	1.401052919357786	0.3350793552039271	0.4748523289454252	0.014410632942289501	0.014410632942289501
AEBP2	-0.0031424519168056	0.302479731748459	0.5193037207956652	0.9705349469873495	0.012988821934031329	0.06866762085455769	-0.0031424519168056	-0.0331315280422373	0.547334213366435	0.2617474036538787	0.999978987518496	9.125700645420898e-06	0.04313738473632983	-0.0331315280422373	0.0687533880340012	0.114091266811693	0.9427475976558226	0.33659046793429614	0.4728981871782377	0.048089830131386735	0.0687533880340012	0.0494695798142327	0.304197608532419	0.5168442045014838	0.6317021464017021	0.19948764745448197	0.03240857122506019	0.0494695798142327	0.111917528346234	0.0098100070059762	2.008330682461467	0.09475221052597646	1.0234106493489645	0.0988811944941016	0.111917528346234	-0.0021131771058601	0.647653411875324	0.18865734224388025	0.9329301755142538	0.03015085949426799	0.007822787980314494	-0.0021131771058601	-0.0030801650274848	0.280619634210078	0.5518819458137898	0.8057416204381814	0.09380420237334679	-0.0015344513421345907	-0.0030801650274848
AEN	-0.0775381601676355	0.643193334041374	0.19165846519873672	0.990048208526939	0.004343657738323265	-0.04635512404718106	-0.0775381601676355	-0.0683773200868545	0.754475099398972	0.12235508905217629	0.999978987518496	9.125700645420898e-06	-0.04728153975869426	-0.0683773200868545	0.0033669086872029	0.859471865933714	0.0657683349975452	0.9687145562445116	0.013804174353015519	-0.00845096573333419	0.0033669086872029	-0.0006860473659796	0.981393268063241	0.008156925418700623	0.9976281230806815	0.0010313166199300648	-0.011586024661642325	-0.0006860473659796	0.0975855429504351	0.046660045910676	1.3310548382224325	0.23540648680775414	0.6281815740074627	0.08091903540267689	0.0975855429504351	0.0265772719442576	0.304955725896174	0.5157632078489377	0.7217767177533444	0.14159713102454055	0.03234055002081623	0.0265772719442576	0.0164871273520133	0.783349099300721	0.10604465159209482	0.999890961641827	4.735733920050315e-05	0.013665712770309174	0.0164871273520133
AES	0.376868531626546	0.0352149153733706	1.453273350944015	0.6389755302149539	0.1945157729779071	0.402108429009538	0.376868531626546	0.556672251128263	0.0053633256692771	2.2705658312159795	0.3649960550064794	0.43771182951113075	0.4752172368889347	0.556672251128263	-0.0213682076825372	7.22849818585963e-06	5.140951923638234	0.00015815217368425367	3.8009248346518985	-0.03504736306634437	-0.0213682076825372	-0.166139941877112	3.5273053538697904e-09	8.45255694244183	1.842095736297074e-07	6.73468780265975	-0.13642210879944283	-0.166139941877112	0.181915809224619	0.064927217384844	1.1875732094836773	0.2827751588379645	0.5485587449934185	0.14050726602881147	0.181915809224619	0.138146999599766	0.0232980470868712	1.6326804813319764	0.1860034527837267	0.7304789938949774	0.1802830411716171	0.138146999599766	-0.0169007104060139	0.733699077821374	0.13448202678503285	0.999890961641827	4.735733920050315e-05	-0.006040983856276494	-0.0169007104060139
AFAP1L2	-0.0123308952374404	0.719769366296891	0.14280664105533536	0.9992517840814226	0.00032506767028392847	-0.006481266051144772	-0.0123308952374404								0.0979754769989212	0.0039856309326979	2.399502919211453	0.030147389323713292	1.5207502905353034	0.11780244468516465	0.0979754769989212	-0.242230626669223	3.10162822498029e-08	7.508410259880193	1.2919758522864328e-06	5.888745603459168	-0.24905575678867653	-0.242230626669223	0.0128041079693469	0.477686956478434	0.32085661721942904	0.7637855201481336	0.11702857924284352	0.010777610619328495	0.0128041079693469
AFF1	0.0457996823185873	0.569609901507907	0.2444224699806251	0.9734185997511569	0.011700359662146586	0.06361952569812473	0.0457996823185873	0.0050803134676153	0.741838705351217	0.12969051115040056	0.999978987518496	9.125700645420898e-06	-0.013768408879627492	0.0050803134676153	-0.0543269704161349	0.249897846642714	0.6022374861513256	0.5421468020322459	0.2658830996609604	-0.10015380727193812	-0.0543269704161349	-0.0150282611063148	0.862018749699717	0.06448328776859796	0.977820935880118	0.009740668401829921	-0.014224763184782552	-0.0150282611063148	-0.121080201346004	0.0918975480424658	1.036696076054944	0.33935790241321406	0.46934203321336265	-0.14615123072481873	-0.121080201346004	-0.0377304862241584	0.563545054252021	0.24907135729160104	0.8997454439862262	0.04588034379330738	-0.02261351097065223	-0.0377304862241584	0.048404596899247	0.583510449318286	0.23395136234245376	0.9883075920442557	0.005107868431242038	0.026207502766306512	0.048404596899247
AFF4	0.0105580036709418	0.984801217232403	0.006651423280447346	0.9992517840814226	0.00032506767028392847	0.01674019266637472	0.0105580036709418	0.131430697353777	0.662383250209661	0.1788906581577931	0.999978987518496	9.125700645420898e-06	0.0960252389327747	0.131430697353777	0.0792991003527279	0.0676254645361019	1.169889738598531	0.23687301565075797	0.6254844108748105	0.017048952142494023	0.0792991003527279	0.135866690651414	0.0044126429748749	2.3553012097189625	0.035954616111940264	1.4442453438556253	0.11904673643294733	0.135866690651414	0.0942920093815844	0.245591589295325	0.6097865104346787	0.5604093078232698	0.25149466014087596	0.1020076218715974	0.0942920093815844	0.161474570176634	0.0198281868506203	1.7027169971800908	0.1675663771438295	0.7758131198692231	0.16157253830515023	0.161474570176634	0.0396001035952168	0.722647852971172	0.14107328329772645	0.999890961641827	4.735733920050315e-05	0.04175443573095766	0.0396001035952168
AFG3L2	0.157924049086389	0.461687010031722	0.33565234453247667	0.9705349469873495	0.012988821934031329	0.1673135123300855	0.157924049086389	0.160257177970356	0.431834766228538	0.3646823963385025	0.999978987518496	9.125700645420898e-06	0.14477991747503616	0.160257177970356	0.0009230800147031	0.994828675494823	0.002251704876085458	0.9990801522944787	0.00039966862802811123	-0.01637448551274029	0.0009230800147031	0.0024866972478275	0.974570288764861	0.011186832870750825	0.9976281230806815	0.0010313166199300648	0.0056062144422246996	0.0024866972478275	0.0881174936886512	0.0653534842623057	1.184731253446026	0.2836040860241816	0.5472875163487327	0.09962720498525407	0.0881174936886512	0.136525042152564	0.0035044029218105	2.4553859662428477	0.05522042044501694	1.257900290991655	0.14265225626079414	0.136525042152564	0.066555064207933	0.415567532777115	0.3813583901007573	0.9117133264958678	0.04014169708004865	0.05597649026906876	0.066555064207933
AFTPH	-0.027071848049286	0.74709138047378	0.12662627421094808	0.9992517840814226	0.00032506767028392847	0.0197197006084866	-0.027071848049286	-0.0185061919160402	0.933890006110284	0.029704272112952176	0.999978987518496	9.125700645420898e-06	-0.009486304712397753	-0.0185061919160402	0.0793333189717902	0.0271249428655098	1.5666311679165	0.12740316145354533	0.8948197950399606	0.013358551506352068	0.0793333189717902	0.0865494196312009	0.0635591005810467	1.1968222570822176	0.24438823399239823	0.6119197069204048	0.06953560780550738	0.0865494196312009	0.0094157082389158	0.955958067155587	0.01956115751715099	0.9933880174861377	0.002881082886230596	-0.026711281599364978	0.0094157082389158	0.0522438466370932	0.34373439182379	0.4637770130124364	0.7582224335301114	0.1202033702469542	0.060402317910412784	0.0522438466370932	-0.0723714740868279	0.294822264822263	0.5304397218838043	0.8188391200895556	0.08680141706818048	-0.07442281783937915	-0.0723714740868279
AGA	-0.0887499690963712	0.678449228016745	0.16848264736636903	0.9974138510307822	0.0011246050524169366	-0.05643035711071942	-0.0887499690963712	-0.116537083925816	0.448570455662912	0.34816933388524846	0.999978987518496	9.125700645420898e-06	-0.10767308429547573	-0.116537083925816	-0.0218112154694992	0.52608167944435	0.27894682204766813	0.7955234446731132	0.09934701684439198	-0.04753682302405615	-0.0218112154694992	-0.100852577618683	0.0010350619024183	2.9850336762217826	0.011282497185550255	1.947594766143748	-0.1086828768623477	-0.100852577618683	-0.0350787973399346	0.506565981688849	0.2953639785029844	0.7801485819855222	0.1078226765515576	-0.0448770433541289	-0.0350787973399346	-0.0568188655665752	0.215536522179483	0.6664791290433751	0.6218845322502848	0.20629024499044665	-0.05742144288959686	-0.0568188655665752	-0.0145841299737545	0.913292253312316	0.03939022609016475	0.999890961641827	4.735733920050315e-05	-0.015427568982044448	-0.0145841299737545
AGAP1		0.508667885936238	0.29356568010195644	0.9705349469873495	0.012988821934031329	0.013844211726618707	0.013844211726618707
AGAP2	-0.0050575314385952	0.849364864223375	0.07090570848487004	0.9992517840814226	0.00032506767028392847	-0.008218743343071488	-0.0050575314385952	0.068106495015911	0.742149024963343	0.12950887878999212	0.999978987518496	9.125700645420898e-06	0.03400922756911551	0.068106495015911	-0.0459644750209548	0.107670185908556	0.9679045370725708	0.32310462020607733	0.4906568317822369	-0.07617856292307712	-0.0459644750209548	-0.0397188079880035	0.214349206737244	0.668878119385796	0.523748515624034	0.2808771948747263	-0.04811191667004211	-0.0397188079880035	0.0492971164086247	0.443517122243523	0.3530896093106301	0.7413457312646374	0.12997920880407235	0.020031559126587828	0.0492971164086247	0.0355876339747941	0.4691665445136	0.328672964269976	0.8519474612434929	0.06958718691825594	0.024994631743164186	0.0355876339747941	-0.0042780928442416	0.327057633243376	0.4853757103546992	0.848370178539249	0.07141460597757895	-0.01642718622622405	-0.0042780928442416
AGBL3		0.42035120106279	0.3763877073423413	0.9705349469873495	0.012988821934031329	0.01733273241283896	0.01733273241283896		0.390517984353235	0.4083589609530806	0.999978987518496	9.125700645420898e-06	0.01570726755145493	0.01570726755145493															0.0183505457332048	0.361030285874676	0.4424563647520947	0.6753853592533489	0.17044835806897932	0.018677201776315794	0.0183505457332048	0.0175431969044954	0.163602015747164	0.7862113496715594	0.5489169026447147	0.2604933959039242	0.020596489911338407	0.0175431969044954
AGBL5		0.403617374339016	0.3940301471498114	0.9705349469873495	0.012988821934031329	0.018462669269507473	0.018462669269507473		0.220251216609667	0.6570816839810417	0.999978987518496	9.125700645420898e-06	0.02645376056068133	0.02645376056068133	0.0069981996795421	0.567963334776811	0.24567969953206822	0.8200731630762278	0.08614740017376522	0.006530807314422713	0.0069981996795421	0.0179318035814114	0.167122823167334	0.7769642365291923	0.45051059958590267	0.34629498651063634	0.020585559817889475	0.0179318035814114	0.0095511148512041	0.794505935221284	0.09990285412151718	0.9401020994318273	0.026824977451439413	0.013389760992513614	0.0095511148512041	0.0161127267780898	0.162606904062377	0.7888610188124409	0.5470484511624475	0.2619742072303083	0.019064261723632805	0.0161127267780898	-0.0072698855967324	0.807945819048817	0.09261776209309229	0.999890961641827	4.735733920050315e-05	-0.008429384405263605	-0.0072698855967324
AGER	0.0237633600873346	0.84274693728361	0.07430281711994775	0.9992517840814226	0.00032506767028392847	0.040139462790568986	0.0237633600873346								0.0174205472663091	0.0553318549311592	1.2570247703630486	0.2074344936187595	0.6831190245009863	0.018156891406885	0.0174205472663091								0.0547819788026375	0.0034931922983374	2.456777506029096	0.04867803466118262	1.3126669643991142	0.05838164523480036	0.0547819788026375	0.0094097643651776	0.399661417522118	0.3983077755978348	0.8052203005655497	0.0940852845627416	0.01126319284667969	0.0094097643651776	0.0176929540553272	0.760635382555784	0.11882347633263286	0.999890961641827	4.735733920050315e-05	0.014601908002659592	0.0176929540553272
AGFG1	-0.168277724500847	0.18273680397762	0.7381739750629797	0.9402763354505506	0.026744493927173096	-0.11303720558461275	-0.168277724500847	-0.10493419236709	0.588605534208861	0.23017565887746977	0.999978987518496	9.125700645420898e-06	-0.07234984360390823	-0.10493419236709	0.0060996944932562	0.647361898091144	0.1888528655385196	0.8674986163627099	0.06173120922471896	-0.016599770248261397	0.0060996944932562	-0.0306756579252876	0.394268936399438	0.4042074387060103	0.7196385020665799	0.1428856091011664	-0.03739324844738637	-0.0306756579252876	0.0642993712615124	0.344470484908935	0.46284798359762147	0.6628575581882582	0.17857978734047827	0.04465168283575305	0.0642993712615124	-0.0074132237704876	0.269814612293687	0.5689345340315254	0.6845074214679666	0.16462183885926376	0.00429015095420443	-0.0074132237704876	0.0263278972904417	0.425399074645353	0.371203459136755	0.9182463056463701	0.03704081026349978	0.014581491068931168	0.0263278972904417
AGFG2	0.0259168501629197	0.708606987120387	0.1495945696815489	0.9992517840814226	0.00032506767028392847	0.041304690966010776	0.0259168501629197	0.106070431562261	0.446904077517308	0.349785682853205	0.999978987518496	9.125700645420898e-06	0.10550289278128985	0.106070431562261	-0.0181721426058866	0.822636138829341	0.08479221562745425	0.9542171781445699	0.020352769388658907	-0.04209608359821104	-0.0181721426058866	-0.0173389424109442	0.594887146600283	0.22556541453591186	0.8688679869752369	0.0610462038544796	-0.04313182178295205	-0.0173389424109442	0.0594585422733349	0.0443015295535976	1.3535812790767119	0.22856083523342183	0.6409981855733209	0.0546496255376588	0.0594585422733349	0.0445500928213547	0.0593713678896346	1.2264229450089827	0.3194529545647057	0.4955930907992876	0.04763591229029611	0.0445500928213547	-0.0216358507930332	0.41533025236573	0.38160643403100264	0.9117133264958678	0.04014169708004865	-0.022911077629291246	-0.0216358507930332
AGGF1	-0.0159276679179374	0.842713209498157	0.07432019847558409	0.9992517840814226	0.00032506767028392847	0.0325180151263173	-0.0159276679179374	-0.10564071657972	0.685095452340487	0.16424891531522057	0.999978987518496	9.125700645420898e-06	-0.07516082464868723	-0.10564071657972	0.126948232251666	0.0006991755723777	3.1554137533812225	0.007729744030684524	2.1118348874402586	0.10178045953486048	0.126948232251666	0.0851175271515559	0.0332624933175076	1.478045199691058	0.15671292295954994	0.8048951889901804	0.07614564176058292	0.0851175271515559	0.0634099522433594	0.156001795207225	0.8068704039269119	0.4478092285524423	0.3489069606272355	-0.0031989796755897415	0.0634099522433594	-0.0682312762917596	0.223236090490283	0.6512355918414744	0.6333995075567006	0.19832227861091886	-0.04928235135947778	-0.0682312762917596	0.0606289116616761	0.523777459649852	0.28085319502938266	0.9729317426033594	0.011917627203937343	0.030444005567445864	0.0606289116616761
AGK		0.104281895718709	0.9817910824836549	0.8566989487322669	0.0671717660278981	0.05385796489208632	0.05385796489208632		0.13688792086424	0.8636348727823863	0.999978987518496	9.125700645420898e-06	0.03349062243435061	0.03349062243435061	-0.0347406590036698	0.0004347624149217	3.361748007588609	0.0052278024338017716	2.2816808333965755	-0.05991765632891763	-0.0347406590036698	-0.0065304436787084	0.520656807170332	0.2834484491836208	0.818776704848985	0.08683452201766474	-0.02151808522166801	-0.0065304436787084	-0.0154553901789635	0.387730175260569	0.41147039853059536	0.6974977982707097	0.1564571589509822	-0.04825981872617967	-0.0154553901789635	-0.0097442422203787	0.75172244117326	0.12394248456534833	0.9649901347665185	0.015477126488708704	-0.011089161229954778	-0.0097442422203787	-0.0310021102522197	0.190023534062243	0.7211926091501469	0.6972501062540739	0.15661141087969027	-0.03493015674921105	-0.0310021102522197
AGL		0.0084046097641302	2.075482446557568	0.36045577775675197	0.4431480087650139	0.13770527181516318	0.13770527181516318		0.0297456978152711	1.526575838345443	0.7049388499645753	0.15184855432033292	0.09289058675656495	0.09289058675656495	0.0125238818643856	0.872243202894733	0.059362406181155195	0.972323818882687	0.012189075265702148	-0.005123949997009464	0.0125238818643856	-0.002550645198252	0.986743439997831	0.005795752170565561	0.9985310880179481	0.000638409366666625	-0.010596171477878807	-0.002550645198252	-0.0446795065262466	0.416117832799238	0.38078367204566443	0.7181871955064763	0.14376234213733807	-0.06779895990131586	-0.0446795065262466	-0.0366118969110736	0.510213150657258	0.29224835171549457	0.8763417765303659	0.05732648434222714	-0.02829580388286393	-0.0366118969110736	-0.071301532935095	0.125182781516495	0.9024554028079314	0.584263902616576	0.2333909447332074	-0.06064798562507037	-0.071301532935095
AGO2	-0.0327430046510492	0.244132243911279	0.6123748570926346	0.9592637926472269	0.01806194763914035	-0.007247067345594049	-0.0327430046510492	0.0025780146631387	0.17166643691776	0.7653146069139034	0.999978987518496	9.125700645420898e-06	0.02082964154472078	0.0025780146631387	0.0900220800790584	0.0222683544501798	1.6523118745515517	0.11036863458562843	0.9571543302461222	0.0722098648368878	0.0900220800790584	0.131137765716488	0.0002285560820109	3.6410072173909356	0.003273060290407118	2.4850459948294947	0.10728390590118275	0.131137765716488	0.0116379555155767	0.10270931161267	0.9883901815372766	0.359854267859253	0.44387334222831026	0.015074098368874744	0.0116379555155767	-0.0223561117458438	0.740854814721277	0.13026689234896086	0.9610782822290069	0.01724123651932261	-0.0008064986387228412	-0.0223561117458438	0.0672166883266307	0.264288789392308	0.5779212583904931	0.7897005804486869	0.10253754277005825	0.047843563436762104	0.0672166883266307
AGO3	-0.0822881204890483	0.139507812252763	0.855401471793482	0.8955628625819392	0.04790392414854907	-0.0667185430899216	-0.0822881204890483	-0.0749031948328653	0.199237719607614	0.7006284376659011	0.999978987518496	9.125700645420898e-06	-0.06785962455576278	-0.0749031948328653	-0.0356495728469044	0.0373873977814293	1.4272747613366705	0.16006528215107144	0.7957028554964689	-0.04447762635263166	-0.0356495728469044	-0.0014650439954434	0.990774717974054	0.004025084024479986	0.999143904539349	0.000371956772522389	-0.01057648781692877	-0.0014650439954434	-0.0398791376278745	0.128388550051212	0.8914737057944674	0.40642630326243584	0.3910181929680518	-0.03572562218806716	-0.0398791376278745	-0.0412470327478397	0.202964347485614	0.6925802431218067	0.6053070307776661	0.218024281629806	-0.03398910278423109	-0.0412470327478397	-0.0371197856100799	0.234978399700018	0.6289720582484504	0.7574278050174394	0.12065875606230805	-0.029046224808205068	-0.0371197856100799
AGPAT1	0.0511242115940837	0.508877476518196	0.2933867710570152	0.9705349469873495	0.012988821934031329	0.05640167475347807	0.0511242115940837	0.0691724025910607	0.403849442165068	0.3937805126707303	0.999978987518496	9.125700645420898e-06	0.06430229995213506	0.0691724025910607	0.0253123307254128	0.108431788121814	0.9648433803245392	0.3242569868239389	0.48911065732131725	0.01591302722800928	0.0253123307254128	0.0536791060237838	0.0018946308735863	2.722475390012503	0.018363749104372478	1.7360386494352542	0.052766373505251735	0.0536791060237838	-0.0196239656045182	0.516431040941585	0.28698766163317513	0.784960611503803	0.10515213514739376	-0.01603946426043555	-0.0196239656045182	-0.0036643082543356	0.897286028534521	0.047069094510917446	0.9906950533501165	0.004060005482377848	0.0025138243742290622	-0.0036643082543356	0.0117363840800762	0.821473967900392	0.08540619458600358	0.999890961641827	4.735733920050315e-05	-0.002899360046972929	0.0117363840800762
AGPAT2	0.0588327298239839	0.537752281811933	0.2694177381209205	0.971381180695705	0.01261031469783963	0.08892651516788722	0.0588327298239839	0.0852240950786633	0.443527424902269	0.35307952100591783	0.999978987518496	9.125700645420898e-06	0.11224076910937994	0.0852240950786633	0.0226478683134054	0.0048828726228746	2.311324604797224	0.03563597902175832	1.448111305397777	0.016798459654882004	0.0226478683134054	0.0190530366887227	0.0662875249145151	1.1785681966414836	0.25099100351372877	0.6003418450303821	0.01968913987786724	0.0190530366887227	0.0364708415533607	0.2206506805111	0.6562947288025133	0.5311225046087	0.27480529635847556	0.03594152979582578	0.0364708415533607	0.0297729625514426	0.352534104999409	0.45279886194472446	0.767314211272095	0.1150267582440773	0.04648701720137743	0.0297729625514426	0.0167432647788968	0.55075928907017	0.25903816933307955	0.9800325302752956	0.008759508506911286	0.026459475009824616	0.0167432647788968
AGPAT3	0.13475029941605	0.541862280361721	0.2661110796591639	0.971381180695705	0.01261031469783963	0.15163295547058614	0.13475029941605	0.125916167950784	0.561408142696288	0.25072129262352477	0.999978987518496	9.125700645420898e-06	0.12164363939756023	0.125916167950784	-0.0670998657668182	0.151599399278427	0.8193025196180893	0.4026370643206676	0.3950862490970649	-0.13648490267390045	-0.0670998657668182	-0.0402149853286066	0.574713023033685	0.24054896161419556	0.8541360049249032	0.06847297066279406	-0.048279716287660146	-0.0402149853286066	-0.125404964534181	0.0920096131768093	1.0361667951377644	0.33943458845590846	0.46924390506441915	-0.12867476852540832	-0.125404964534181	0.0098025069299385	0.0674443275702318	1.1710545709519198	0.34470328047267385	0.46255458347803724	0.027701806949527452	0.0098025069299385	0.0356504395136906	0.109740130893866	0.9596345261296441	0.5547993155424804	0.2558640833887802	0.0016343319293949943	0.0356504395136906
AGPAT4	-0.0850989557553552	0.22801002602633	0.6420460558408755	0.9550653731457526	0.019966900432201125	-0.04905493991454421	-0.0850989557553552	-0.0626490941175593	0.552639317640156	0.2575582203483364	0.999978987518496	9.125700645420898e-06	-0.028477073719279725	-0.0626490941175593	-0.0754577322509438	0.0146737454777785	1.8334590182144255	0.08094911517586051	1.0917878939932684	-0.07219628700911063	-0.0754577322509438	-0.028881844754592	0.488747248627299	0.31091567442338114	0.7950379465118174	0.0996121423279373	-0.04222087120150764	-0.028881844754592	0.0163182978004887	0.688894582470672	0.16184723056552383	0.8918986243263914	0.04968450593515745	0.021049017579401093	0.0163182978004887	0.0014777575464925	0.315690355233239	0.5007386861881362	0.7307583110220622	0.13622623664723452	7.455823704770326e-05	0.0014777575464925	-0.008058707352944	0.704551722759317	0.15208711882941092	0.999890961641827	4.735733920050315e-05	0.0030782816286031855	-0.008058707352944
AGPAT5	-0.130234653695401	0.414654599711983	0.38231351268018215	0.9705349469873495	0.012988821934031329	-0.11719405447162845	-0.130234653695401	-0.0355434793411267	0.733004468315642	0.13489337793880113	0.999978987518496	9.125700645420898e-06	-0.07046390979401512	-0.0355434793411267	-0.001756443144286	0.485118177721637	0.3141524517472765	0.7678070334144431	0.11474791389210827	-0.03824114855459057	-0.001756443144286	-0.0120125487528128	0.658782318146845	0.18125806589923055	0.8994340440067172	0.04603067820409687	-0.024926243537962134	-0.0120125487528128	0.0310206005994519	0.70338287275532	0.15280821088176352	0.8973345095657919	0.047045629891053764	0.013629737671279563	0.0310206005994519	-0.0121877740531287	0.83381136424869	0.07893219004821544	0.9836828917692123	0.007144881802837011	-0.011096116933079936	-0.0121877740531287	0.0544186381321496	0.194046484859576	0.7120942200711776	0.705218408756445	0.151676359564725	0.03705374508322809	0.0544186381321496
AGPS	0.132303056393477	0.663808147541778	0.1779574213900242	0.9943047313186165	0.002480494025204247	0.17126927565346672	0.132303056393477	0.16543289719121	0.54669524976047	0.26225469968038045	0.999978987518496	9.125700645420898e-06	0.16159751424034818	0.16543289719121	0.0931260100652178	0.11619948138609	0.9347958102560321	0.341052593472987	0.46717864360615163	0.06769121716208848	0.0931260100652178	0.104833836228828	0.0451620199995346	1.3452266412592104	0.19397124547263284	0.7122626456271581	0.09247908258824411	0.104833836228828	0.0368412115704051	0.184750430760908	0.7334145403384559	0.4865524087819729	0.3128703730339996	0.02708136978448228	0.0368412115704051	0.0283805687861279	0.867893123299697	0.061533752725599244	0.9882619810823062	0.005127911833064846	0.06733255828921703	0.0283805687861279	0.0213821275683276	0.92674601967355	0.033039270566837475	0.999890961641827	4.735733920050315e-05	0.010206338694385031	0.0213821275683276
AGRN		0.422346392396205	0.3743312111276309	0.9705349469873495	0.012988821934031329	0.014618279750968455	0.014618279750968455																							0.0059292820756634	2.2269978883310206	0.06884473343796778	1.1621292772852398	0.016378267332123414	0.016378267332123414								0.0110908359948801	0.304798657913664	0.5159869496092521	0.8273882612338338	0.08229064505222437	0.010030493474075594	0.0110908359948801
AGTPBP1	0.007229487184711	0.842542518765952	0.07440817330589486	0.9992517840814226	0.00032506767028392847	0.013416968630133488	0.007229487184711	0.0158220293866797	0.869079993821066	0.06094024739923078	0.999978987518496	9.125700645420898e-06	0.021242070896066834	0.0158220293866797	-0.0278774292667831	0.319027397426624	0.49617201901092295	0.6190128658409642	0.20830032431482845	-0.0387326578527384	-0.0278774292667831	-0.0111914517946273	0.149834439011363	0.8243883538355408	0.4212978429379099	0.37541076447287	-0.013474418242665459	-0.0111914517946273	-0.0247870046660354	0.71323509845914	0.14676729324196583	0.9017703462719184	0.04490405009201	-0.03999601596188744	-0.0247870046660354	-0.0110767805020177	0.510707544200369	0.29182772667473034	0.8764120424414806	0.05729166359655361	-0.008168949763826067	-0.0110767805020177	-0.0267368934934052	0.673793896136184	0.17147292758817345	0.999890961641827	4.735733920050315e-05	-0.005085685621100788	-0.0267368934934052
AGTRAP	-0.0040264475068672	0.978749676090862	0.009328368660155512	0.9992517840814226	0.00032506767028392847	-1.2771040269751038e-05	-0.0040264475068672	0.0008683999740104	0.992892144584586	0.0030979252768012513	0.999978987518496	9.125700645420898e-06	0.00042597700843414674	0.0008683999740104	-0.049332796184688	2.00830636576638e-08	7.6971700351461925	8.695629033286783e-07	6.060698996087473	-0.08706341608183608	-0.049332796184688	-0.0461631666168154	2.94047234522313e-05	4.531582900728351	0.0005958713939731119	3.224847463271015	-0.0711647090791746	-0.0461631666168154	-0.0258347824641111	0.0246304297387077	1.6085280107544304	0.16419786788074586	0.7846324865201023	-0.037922513574183296	-0.0258347824641111	-0.0203805043183961	0.0290858715190807	1.5363179186197133	0.2143286663295376	0.6689197384489212	-0.030787538114463414	-0.0203805043183961
AHCTF1	-0.0723068882072264	0.202209180853854	0.6941991301315075	0.9468106118309265	0.023736883153403422	-0.059856497861417446	-0.0723068882072264	-0.0344203975920971	0.286979173725044	0.5421496191701032	0.999978987518496	9.125700645420898e-06	-0.05948559955072863	-0.0344203975920971	0.112046007699984	0.0138128890371563	1.8597154769845046	0.07761277073494857	1.1100668122032753	0.0921435185166285	0.112046007699984	0.0216579786814219	0.333746914937057	0.4765827401052858	0.6644667152972539	0.17752676900985712	0.01852399850142017	0.0216579786814219	0.108938099517315	0.18899905777985	0.7235403609168717	0.4917118004424458	0.30828936908315013	0.07873697986842043	0.108938099517315	0.0493897800115722	0.0013487466981837	2.8700696054877946	0.02786768980666051	1.5548990322125873	0.043136027574014024	0.0493897800115722	-0.128532046530784	0.142263532272956	0.8469064123708497	0.6165952083553949	0.20999985455744602	-0.15369703865978346	-0.128532046530784
AHCY	0.0015580910793983	0.587447606027802	0.23103086169912684	0.9773908773329577	0.00993171886058521	0.029597175424640576	0.0015580910793983	0.0019077497537113	0.71251487708389	0.1472060632942064	0.999978987518496	9.125700645420898e-06	0.014107745837555905	0.0019077497537113	0.0280039003039094	0.0476777953243474	1.3216838350758615	0.18869275090951584	0.7242447839922969	0.014166831206770439	0.0280039003039094	0.0216574342406371	0.12904844746691	0.8892472159214282	0.386262205035687	0.4131177846003618	0.01247502918893513	0.0216574342406371	0.0076737677238058	0.938516455490377	0.027558108267977985	0.9880169626344197	0.005235599222808208	0.0018957466095735204	0.0076737677238058	0.0105597176417129	0.695094226855257	0.1579563185329704	0.94907894326878	0.02269766196670354	0.007930492970034897	0.0105597176417129	0.0216074968612422	0.246300244239979	0.6085351574990107	0.7709062726744321	0.1129984205673108	0.025034516896150216	0.0216074968612422
AHCYL1	0.155720258763418	0.404920153925445	0.39263060673175304	0.9705349469873495	0.012988821934031329	0.1638992717747516	0.155720258763418	0.151326589857403	0.349696598305937	0.4563085922951193	0.999978987518496	9.125700645420898e-06	0.13003993503986006	0.151326589857403	0.125166813597304	0.0018362730706105	2.7360627347682533	0.01689535177914393	1.7722327613232032	0.06489143795040897	0.125166813597304	0.1037537137535	0.0060584078952928	2.217641490212253	0.04578481474218036	1.3392785387472996	0.0892754782031207	0.1037537137535	0.11399008519117	0.0807213316119968	1.093011682413215	0.3183622308026697	0.49707846080540435	0.06254085936479137	0.11399008519117	0.125435635016308	0.005003908656824	2.300690626676333	0.07055444576179672	1.1514756153754837	0.12518658843441643	0.125435635016308	0.0671216280310232	0.314534532677743	0.5023316665046231	0.8358178472431428	0.07788835959050215	0.04230581991468779	0.0671216280310232
AHCYL2	-0.0983925069390648	0.0166478911812426	1.7786407715482508	0.4956805385252117	0.30479813208744555	-0.08995763251837169	-0.0983925069390648	-0.0830288435929407	0.0396952110448198	1.401261884729621	0.7896720418126054	0.10255323782770058	-0.0868623938881278	-0.0830288435929407	-0.0149412883249334	0.394837761997794	0.4035813184061274	0.693743075428349	0.1588013387424438	-0.012640612847866089	-0.0149412883249334	-0.0089324811786343	0.722266867499268	0.14130230704511237	0.933813931289545	0.02973965124795898	-0.007873917998494954	-0.0089324811786343	-0.0417224430757123	0.0230569183359708	1.6371987386335702	0.15819540069976942	0.8008061471325708	-0.05675288697481852	-0.0417224430757123	-0.0267661172118633	0.380264374455055	0.41991436010594996	0.7901529554757805	0.10228883112822619	-0.02253559033357319	-0.0267661172118633	0.0025292258974092	0.947782755473726	0.023291197378266657	0.999890961641827	4.735733920050315e-05	0.0021197609526566116	0.0025292258974092
AHDC1	-0.0065987842208599	0.786519053662707	0.10429075199766585	0.9992517840814226	0.00032506767028392847	-0.0009767952421461945	-0.0065987842208599	0.0041776243004982	0.852360801928368	0.0693765306819564	0.999978987518496	9.125700645420898e-06	0.008362736067308162	0.0041776243004982	0.0088066474683322	0.515900027045983	0.28743444935886675	0.7893615113153459	0.10272405330263953	0.005504125902322913	0.0088066474683322	0.0079919150005366	0.51835444206785	0.28537317540132495	0.8173601589884665	0.08758653515042683	0.006432095537782446	0.0079919150005366	-0.0009095026065965	0.85387798376899	0.06860418406715904	0.9619919142915364	0.016828578267099395	0.004039022991152448	-0.0009095026065965	0.0171046628093937	0.438428908736358	0.35810081745536404	0.8326840289441697	0.07951976512185732	0.021962646466899678	0.0171046628093937	0.0094484368038748	0.764116777191891	0.11684026470375299	0.999890961641827	4.735733920050315e-05	0.0025354085653419393	0.0094484368038748
AHI1	-0.0502170136440267	0.784578689845692	0.1053634920363459	0.9992517840814226	0.00032506767028392847	-0.05152602774430193	-0.0502170136440267	-0.0515448966802299	0.71619140587354	0.14497089472329502	0.999978987518496	9.125700645420898e-06	-0.07110566655899785	-0.0515448966802299	0.0256400443890958	0.367564347231149	0.4346666206583315	0.6683872592583361	0.17497183718459583	0.02032699997668612	0.0256400443890958	-0.0011607523455661	0.792691863071169	0.10089559978746107	0.9582962670342118	0.01850020360757139	-0.012515183623168238	-0.0011607523455661	0.0285408954791816	0.850295343854477	0.07043019907685953	0.9604295040979773	0.017534507017623574	0.038712392244782234	0.0285408954791816	-0.0413878706972624	0.437938785877804	0.35858658998309473	0.8321946632103536	0.07977507362565527	-0.049418644734529144	-0.0413878706972624	-0.0106674429178559	0.835771770208664	0.07791230207209303	0.999890961641827	4.735733920050315e-05	-0.031101964903242352	-0.0106674429178559
AHNAK	-0.803570666946618	6.99428788304101e-05	4.155256496212778	0.02686806600446665	1.5707635934781374	-0.7819314932227387	-0.803570666946618	-0.585616094579899	0.0217664983421179	1.6622114319149723	0.6263776322908899	0.20316375916544183	-0.573354931862281	-0.585616094579899	0.152053696565545	0.0195683218099782	1.708446418078204	0.101191756961618	0.994854863503021	0.10510603524725326	0.152053696565545	0.189658078355081	0.0009037338965378	3.0439594282391353	0.010081290873493399	1.9964838544638233	0.21519415078756632	0.189658078355081	-0.0138222313337455	0.754996268347113	0.12205519491420552	0.920364399243843	0.03604018868980826	-0.08080946891333918	-0.0138222313337455	0.0759763981491288	0.462296824009573	0.33507909016532506	0.8485458605368986	0.07132468081844956	0.053665068434674	0.0759763981491288	-0.303559176757806	0.0051096324802361	2.2916103361755615	0.10030101771626387	0.9986946603363597	-0.29732719363477567	-0.303559176757806
AHR	-0.231956650324201	0.0144572060532129	1.8399156290963306	0.4649959838714316	0.3325507980562999	-0.2066732502041158	-0.231956650324201	-0.20720271296781	0.0156891539435768	1.8044004756318686	0.5657018844011312	0.24741237458529358	-0.2194565216902965	-0.20720271296781	0.0199978975925954	0.0439622413296824	1.3569201740215364	0.17839055635288217	0.7486281400517591	0.013250304476965784	0.0199978975925954	0.0202338187840709	0.0098278561109347	2.0075412106254653	0.06516930233511153	1.1859569282852522	0.011089391325264847	0.0202338187840709	-0.0211043643058499	0.837855765959849	0.07683073726359838	0.9537553735770345	0.020563002160753862	0.004180591015199714	-0.0211043643058499	-0.0323065574015927	0.452932850373142	0.34396617960761094	0.8406854550506709	0.07536646637595856	-0.031221455229749062	-0.0323065574015927	-0.0222594422556081	0.645248133166951	0.19027324328384504	0.999890961641827	4.735733920050315e-05	-0.024701789074435446	-0.0222594422556081
AHSA1	-0.172933435142584	0.251211686023926	0.5999601616798275	0.9598123927232637	0.017813646926432076	-0.11328211742062588	-0.172933435142584	-0.173640519132287	0.282562757516946	0.5488850798219839	0.999978987518496	9.125700645420898e-06	-0.13514980157344003	-0.173640519132287	0.0969045576036807	0.0033486344747529	2.4751322559422335	0.02636186269085457	1.5790239063777576	0.049521143966690495	0.0969045576036807	0.0329282548852525	0.510159867256344	0.29229370902426066	0.8122475544653183	0.09031158756539442	0.026728254502548066	0.0329282548852525	0.240502659058373	0.0018155373331627	2.7409948161976048	0.031614595246631245	1.5001123739734838	0.15892763003970084	0.240502659058373	0.106775382437739	0.0329604622038902	1.482006706829546	0.22811655835097605	0.6418431893421269	0.10577331429558962	0.106775382437739	0.0837427682155423	0.114029296669435	0.9429835543891986	0.5661693522685566	0.2470536434500623	0.08094733388958725	0.0837427682155423
AHSA2	0.0651089410904911	0.700799741755437	0.15440606687737488	0.9992517840814226	0.00032506767028392847	0.09922301430663699	0.0651089410904911	-0.0172266339593261	0.959744810405589	0.01784422754950976	0.999978987518496	9.125700645420898e-06	-0.0065867254316932244	-0.0172266339593261	0.0026651017359307	0.649947878469188	0.18712146951226502	0.8684854001596218	0.06123747794619493	-0.04045300070019103	0.0026651017359307	-0.0261266086090857	0.518664406787124	0.2851135543320976	0.8175482321275661	0.08748661624694658	-0.03242531868760001	-0.0261266086090857	0.103271675864049	0.0189214067494869	1.7230465782498647	0.14133861260647707	0.8497391760771086	0.08906901156079841	0.103271675864049	0.0166389470297281	0.869240550976985	0.060860021589034086	0.9884536946154346	0.005043670957324826	0.024493186638055026	0.0166389470297281	-0.0267697771611085	0.0405438219139683	1.3920753144019884	0.33789714286932154	0.471215480439764	-0.034931470249783214	-0.0267697771611085
AIDA	0.116991709897038	0.576907366741696	0.23889391534097135	0.9745646601080807	0.011189341157395212	0.14626279612771992	0.116991709897038	0.0953611147889676	0.647013636328777	0.1890865661320207	0.999978987518496	9.125700645420898e-06	0.09046804234274675	0.0953611147889676	0.0251512124504362	0.690793634599128	0.1606516729447793	0.8909422283534436	0.050150456143539	-0.03626569196761942	0.0251512124504362	0.0560411903418246	0.264960324920186	0.5768191523206467	0.588601775472516	0.2301784322181382	0.04771859173308235	0.0560411903418246	0.044941716954007	0.263677257036119	0.5789273278086522	0.5802806904393433	0.23636188088328544	-0.005641990216651516	0.044941716954007	0.0366815826135431	0.382628471137423	0.41722271753445644	0.7912639342478938	0.10167862893201657	0.0492804885271898	0.0366815826135431	-0.0220941908977726	0.540372574381431	0.26730670091029096	0.9788101349723204	0.009301542446765398	-0.034413850145318226	-0.0220941908977726
AIF1	-0.0131058290672221	0.774383782988433	0.11104375052453645	0.9992517840814226	0.00032506767028392847	-0.007431853616040974	-0.0131058290672221																																				-0.0275218331602171	0.0093183274400065	2.0306620327921285	0.14521060260676794	0.8380016723032546	-0.03911777516761385	-0.0275218331602171
AIFM1	0.0334336715011569	0.877669586841967	0.05666895063002875	0.9992517840814226	0.00032506767028392847	0.06529321709283022	0.0334336715011569	0.007991730403185	0.821424995313572	0.08543208604336394	0.999978987518496	9.125700645420898e-06	0.030839377312294636	0.007991730403185	0.0100409772586817	0.770866987033208	0.11302055292315227	0.9335743684777539	0.02985108046470394	-0.01411312188631235	0.0100409772586817	-0.0127676057157915	0.77076441216179	0.11307834585695961	0.9510654795418255	0.021789581459292724	-0.01388213732781024	-0.0127676057157915	7.03911519264327e-05	0.992651147127464	0.00320335119899758	0.9988465628199309	0.0005012205213198556	-0.018698099872958257	7.03911519264327e-05	0.0015346618299732	0.19531061297516	0.7092741569614138	0.596210403612464	0.22460044998727907	-0.01203373741339428	0.0015346618299732	0.0291655044506658	0.532087705436272	0.27401677588616186	0.9755862522041705	0.010734328319290165	0.021572633904406835	0.0291655044506658
AIFM2		0.388866972697381	0.41019894084425423	0.9705349469873495	0.012988821934031329	0.019390094477033753	0.019390094477033753		0.206765233099274	0.6845224846423941	0.999978987518496	9.125700645420898e-06	0.03256770957416608	0.03256770957416608	0.0030398314433829	0.910589345665385	0.04067743545304457	0.9833505551790855	0.007291632686838344	-0.0012202598713054943	0.0030398314433829	0.0323255697187546	0.0077444576511455	2.1110089907339624	0.054743146103753755	1.2616702471846244	0.03095464275686025	0.0323255697187546	0.0037039609804321	0.677526674762455	0.16907360159881446	0.8844993645617604	0.05330247475812488	0.007896927760889294	0.0037039609804321
AIG1		0.476751006687731	0.3217083812427014	0.9705349469873495	0.012988821934031329	0.013785852894299946	0.013785852894299946																						-0.002598327913055	0.305200664889614	0.515414524591417	0.6260042851190902	0.20342269395058357	-0.0005423404151542648	-0.002598327913055
AIM1	-0.0917416881524246	0.580125201560753	0.23647826768007574	0.9764034363825594	0.01037070078356974	-0.035696305638536874	-0.0917416881524246	-0.222319275304567	0.242286068332884	0.6156715574683622	0.999978987518496	9.125700645420898e-06	-0.21612644271708537	-0.222319275304567	0.123882803010598	0.0385845776581891	1.4135862491194	0.16307122079499983	0.7876226775419211	0.09682974076466622	0.123882803010598	0.032858072473098	0.55279271362591	0.25743769004217115	0.8409659586856778	0.07522158357685761	0.03183912732283245	0.032858072473098	0.168321441564953	0.0156275745618999	1.8061084203250513	0.12603131505886048	0.899521532124264	0.12816840448956435	0.168321441564953	0.159897558523392	0.0366591011024621	1.4358181883379781	0.2415576985525645	0.6169791167963048	0.15949159860197337	0.159897558523392	0.244103471943357	0.0003442646149879	3.463107613674182	0.017022892140146885	1.768966652606201	0.21881373546440347	0.244103471943357
AIM1L	-0.0009534101527956	0.918537268949339	0.03690321783320978	0.9992517840814226	0.00032506767028392847	0.012626283055301729	-0.0009534101527956	-0.0079732215674613	0.969024893135197	0.013665066280099798	0.999978987518496	9.125700645420898e-06	0.02197856380576691	-0.0079732215674613
AIM2	0.361458709124227	0.0292556409637388	1.5337903824630064	0.5955598517147672	0.22507458688767717	0.39242869368347943	0.361458709124227	0.0089770485476587	0.700514259137829	0.15458302011860797	0.999978987518496	9.125700645420898e-06	0.04912021628039026	0.0089770485476587	0.0191415936598222	0.145539493161039	0.8370191418355322	0.3926137374409704	0.40603450863200924	-0.08400036160065183	0.0191415936598222	0.106019525630569	0.0170058786621194	1.769400923963455	0.09654446096066378	1.015272637920059	0.06107605862361276	0.106019525630569	-0.0075133984221947	0.180570048095591	0.7433542862793723	0.4819420137788626	0.3170052119910124	-0.09885604746256793	-0.0075133984221947	-0.0254200952145661	0.071423340084896	1.1461598440547327	0.35427950383174905	0.4506539722229972	-0.0009054030481592257	-0.0254200952145661	0.0092931211046429	0.700177747588821	0.15479169570316306	0.999890961641827	4.735733920050315e-05	-0.0005513063335338408	0.0092931211046429
AIMP2	0.0749208946790623	0.375258617282744	0.4256693260124082	0.9705349469873495	0.012988821934031329	0.09567100639991756	0.0749208946790623	0.0397544185559444	0.731472764706144	0.13580183954281727	0.999978987518496	9.125700645420898e-06	0.0637359405634872	0.0397544185559444	-0.0018339644034244	0.788083042213591	0.10342801744071797	0.9415761098812649	0.02614456915183675	-0.015065679842071522	-0.0018339644034244	-0.0205806910189021	0.541701725604986	0.26623978095418604	0.8319302141441898	0.07991310265545833	-0.024868924078029833	-0.0205806910189021	-0.0576792304371924	0.0144282610466717	1.8407860087085792	0.11996751164176313	0.9209363491609769	-0.04834337176156989	-0.0576792304371924	-0.0408535216450194	0.0559385693284665	1.2522886452347433	0.31044733260960783	0.5080120672978017	-0.032874241101202725	-0.0408535216450194	-0.0271306730825814	0.39881497368132	0.399228544279412	0.9022903661047902	0.044653679637621214	-0.014855050436351741	-0.0271306730825814
AIP	0.266841111092462	0.180460836401642	0.7436170340914001	0.939863794618426	0.02693507994463151	0.2668631683320684	0.266841111092462	0.21572572708555	0.284497091049526	0.5459221698580058	0.999978987518496	9.125700645420898e-06	0.18170928334312603	0.21572572708555	0.136916835250325	0.0017208172005567	2.764265261576006	0.01607708182387742	1.793792777900965	0.08285857865995083	0.136916835250325	0.0737421926228848	0.0904874619105801	1.0434115931735892	0.3078920219369074	0.5116015643402807	0.044790710272612444	0.0737421926228848	0.255537715131386	9.88844057805299e-05	4.004872191895771	0.004165695755823631	2.3803124521971992	0.19231096339042641	0.255537715131386	0.10066376395722	0.13740211004734	0.8620065978814178	0.5003844563168213	0.3006961894675854	0.1283271754602694	0.10066376395722	0.0338795006666124	0.609229544602082	0.2152190437034803	0.996269220307863	0.00162328698290688	0.01113411654289409	0.0338795006666124
AK2	-0.0290914381021444	0.802371917030728	0.09562428000262126	0.9992517840814226	0.00032506767028392847	0.04370100171284813	-0.0290914381021444	-0.0477935856586409	0.781053573072167	0.10731917650468534	0.999978987518496	9.125700645420898e-06	-0.03830345060012896	-0.0477935856586409	0.0622533022912607	0.023679684213941	1.625624093547823	0.11521206129587441	0.9385020532040577	-0.006378128061255012	0.0622533022912607	0.0274868363161814	0.579704813024615	0.23679309386529143	0.857064989059068	0.06698624538179784	0.012536114541790433	0.0274868363161814	0.0695987418748427	0.177300309759267	0.7512905056476842	0.47776673313570805	0.32078409342786085	0.028674163931488195	0.0695987418748427	0.0210810205378607	0.484281178715197	0.31490240920860935	0.861423383405883	0.06478334345534484	0.018720562472758967	0.0210810205378607	0.0495611966750793	0.219512588456156	0.6585405690880121	0.7333295001903097	0.1347008439663847	0.029152971049182574	0.0495611966750793
AK3	-0.031006687155765	0.793302956888253	0.10056092695943109	0.9992517840814226	0.00032506767028392847	-0.006405202094052792	-0.031006687155765	-0.0383122331653844	0.751268280554887	0.12420494720548163	0.999978987518496	9.125700645420898e-06	-0.02676285663871783	-0.0383122331653844	0.0107967694808266	0.741552769254463	0.12985793893013514	0.9183516419489661	0.03699099318178998	-0.004631297210791641	0.0107967694808266	0.008343080214096	0.395754284260592	0.40257437496045695	0.7205954417837701	0.14230848938860585	0.012290376846648868	0.008343080214096	0.019872935471952	0.60066030935762	0.2213710645674885	0.8409858581610651	0.07521130714412357	0.018982266154718708	0.019872935471952	0.034325463090115	0.204740378748021	0.6887964976496924	0.6076521658768232	0.21634494978627739	0.03641682135922078	0.034325463090115	0.0110079195662166	0.861785438349423	0.06460084849077197	0.999890961641827	4.735733920050315e-05	0.003273455923282015	0.0110079195662166
AK4	-0.0640287382245503	0.189170947593377	0.7231455606863384	0.9414666921537322	0.026195040139848254	-0.06576120937864377	-0.0640287382245503	0.0117558192562255	0.372468948182929	0.42890992746581813	0.999978987518496	9.125700645420898e-06	0.024979698487794466	0.0117558192562255															0.0014014596702395	0.950527125997801	0.02203548479216037	0.9919134537970573	0.0035262191543555896	0.0014502796733212326	0.0014014596702395	0.0482092574831235	0.0006191819403082	3.2081817192161104	0.015321806247756746	1.8146900338421947	0.05314817085192231	0.0482092574831235
AK6		0.145491091123436	0.83716359907936	0.9007388610403748	0.04540109986163724	0.04170309226342004	0.04170309226342004		0.101334496893594	0.9942426843520332	0.9789698856889767	0.009230667420822016	0.04332417187366925	0.04332417187366925	-0.0008871168356298	0.940722463334068	0.02653848541531976	0.9910187062622746	0.0039181477853516096	-0.003019289026884253	-0.0008871168356298	-0.0156248814037172	0.324990609760429	0.4881291872923421	0.6556652759283534	0.18331781598580985	-0.01737419111936024	-0.0156248814037172	-0.0050875292655226	0.810208760102566	0.09140306546786128	0.9444674914222442	0.02481298590403963	0.011526340508166963	-0.0050875292655226	-0.0069562513801491	0.810919614985446	0.09102219449231184	0.9765526899898656	0.010304319345391917	-0.0050064480941611825	-0.0069562513801491	-0.0022235945294979	0.978955037742198	0.00923725437548663	0.999890961641827	4.735733920050315e-05	-0.007684344174467915	-0.0022235945294979
AKAP1	-0.304183391937423	0.0028486144292522	2.5453663301849603	0.21434329551575992	0.6688900963196519	-0.292365830314153	-0.304183391937423	-0.268768380071259	0.0146869705104847	1.8330677771344719	0.5478783962281552	0.26131582419365307	-0.2748982626515589	-0.268768380071259	-0.0147827909068415	0.316027149290358	0.5002756063673128	0.6153930032949999	0.21084744576754447	-0.01026841604633616	-0.0147827909068415	-0.0045620692027044	0.561352795077005	0.25076411058209797	0.846195811258577	0.07252912879412214	-0.009282715058867436	-0.0045620692027044	0.0021363798743623	0.998167869657397	0.000796413887925958	0.9999331313567277	2.9041653784341726e-05	0.0050794772561252866	0.0021363798743623	-0.0210228768747131	0.391918546124318	0.40680418462377427	0.7985055080381975	0.09772208378054527	-0.022733552153577447	-0.0210228768747131	-0.0603109577838306	0.290037142298904	0.5375463825749656	0.8137757060713594	0.08949527943313652	-0.05712570900516706	-0.0603109577838306
AKAP10	-0.0179976816283681	0.832389528865001	0.07967339168092061	0.9992517840814226	0.00032506767028392847	-0.025919788272351703	-0.0179976816283681	-0.0158143012795748	0.923136742684143	0.034733962902008884	0.999978987518496	9.125700645420898e-06	-0.040287035203096344	-0.0158143012795748	-0.0395813577839269	0.0118542283279097	1.926126711937877	0.06897674924850902	1.1612972770127201	-0.042579530687564225	-0.0395813577839269	-0.035317597221124	0.0462857134868416	1.3345530373033916	0.19702397991539994	0.7054809123605357	-0.03528441978155036	-0.035317597221124	-0.0248576476065651	0.232159279577829	0.6342139525797497	0.5445054794894991	0.26399774547647203	-0.020696848592332125	-0.0248576476065651	-0.0080111186914202	0.8886763392759	0.05125638262987035	0.9903878184230552	0.004194710028504144	-0.007228164410978621	-0.0080111186914202	-0.0409338712213233	0.0788215138201542	1.1033552284728745	0.47237742296600077	0.3257108674420839	-0.04474193896745639	-0.0409338712213233
AKAP11	-0.0876950615473049	0.770446808356361	0.11325733959934288	0.9992517840814226	0.00032506767028392847	-0.0952127603526336	-0.0876950615473049	0.0098518961794473	0.955743966660078	0.019658434877865477	0.999978987518496	9.125700645420898e-06	-0.037276791763250106	0.0098518961794473	0.03432828981355	0.576337396213638	0.23932319988366196	0.8246264361028156	0.08374274657863016	0.0222931006846544	0.03432828981355	-0.0462426977275363	0.355282172321021	0.44942658439599914	0.6854249150622601	0.16404011309933486	-0.05017893076448754	-0.0462426977275363	0.0321220662870137	0.170043271234748	0.7694405488146848	0.46854942134193583	0.329244594137784	0.011380921822822021	0.0321220662870137	0.0766696190683048	0.17803447204532	0.7494958989855892	0.5718963314701567	0.24268268930291262	0.08896211811883248	0.0766696190683048	-0.0061593276868714	0.9455664362421	0.024307951874779465	0.999890961641827	4.735733920050315e-05	-0.03337323077032234	-0.0061593276868714
AKAP13	0.366671061209044	0.0545192060193211	1.2634504775611066	0.7197873089176627	0.14279581497071278	0.45068619207011285	0.366671061209044	0.363502319295563	0.1043962134874	0.9813152531666137	0.9789698856889767	0.009230667420822016	0.36420849994751503	0.363502319295563	0.158721723169706	0.0040676463771141	2.3906568097176932	0.03064115198549766	1.5136949109865587	0.15982152538093963	0.158721723169706	0.238860477638557	4.87108056408068e-08	7.31237468745834	1.9515928504257596e-06	5.709610781575517	0.30466716707644403	0.238860477638557	0.146517290422463	0.243087904462762	0.6142366501890199	0.5572502757598644	0.25394970793348903	0.05829353831329498	0.146517290422463	0.2061665282885	0.0121018328918107	1.91714884831861	0.12294862985999071	0.9102763066776922	0.26283551912597525	0.2061665282885	0.230806845323488	0.0074789944700838	2.1261567878907477	0.12672398373115631	0.8971411829352625	0.21658148101574004	0.230806845323488
AKAP17A	0.186355242273345	0.336418271709708	0.47312042462441006	0.9705349469873495	0.012988821934031329	0.17849407318425803	0.186355242273345	0.251395271749171	0.146205503464361	0.8350362793670895	0.999978987518496	9.125700645420898e-06	0.21647244218743278	0.251395271749171	0.0833136905557758	0.0325778202974678	1.4870779766404518	0.1450170359245813	0.8385809758791921	0.022148553606537946	0.0833136905557758	0.130995979391875	0.0007616485328947	3.1182453901267277	0.00880509322664721	2.0552660414452437	0.1183757736781178	0.130995979391875	0.0093920771043033	0.594997387233547	0.22548494135135702	0.8376375106077273	0.07694388256466772	-0.03815067666515437	0.0093920771043033	0.0662367213333592	0.374754932423704	0.42625264237481314	0.785020767445025	0.10511885399681516	0.09546306646844227	0.0662367213333592	-0.0175350274476934	0.969624531393705	0.01339640543630002	0.999890961641827	4.735733920050315e-05	-0.015457508706690715	-0.0175350274476934
AKAP5	0.0937794441079464	0.684580946562759	0.1645751924283597	0.9978518790174468	0.0009339205358446784	0.08501593471383906	0.0937794441079464	0.0703456537320273	0.67208421401174	0.1725763052361893	0.999978987518496	9.125700645420898e-06	0.04496635682242062	0.0703456537320273	0.167781799987774	5.00658454393509e-06	5.300458445701647	0.00011672591340554547	3.932832718935507	0.14589467265352918	0.167781799987774	0.108311550453249	0.0019055000607199	2.71999103305276	0.018439300956180595	1.7342555473077663	0.08774935339635531	0.108311550453249	0.0518009471947172	0.659672693679385	0.18067149262078208	0.8754870972822373	0.05775025006073815	0.043406497054219506	0.0518009471947172	-0.0109357257453694	0.135073763893313	0.8694289981494521	0.4967783997705134	0.303837295811375	-0.020500441070621045	-0.0109357257453694	0.0003399762148076	0.10725186964477	0.9695951283336401	0.5501673213448676	0.2595052092590984	-0.039835798606625006	0.0003399762148076
AKAP7	0.0195332570559054	0.925841739228802	0.03346324404561046	0.9992517840814226	0.00032506767028392847	0.021737113886050347	0.0195332570559054	0.0437753576929763	0.72011250941615	0.14259964467801844	0.999978987518496	9.125700645420898e-06	0.03794916809315539	0.0437753576929763	-0.0217553125934302	0.139542743026022	0.8552927442395156	0.38295285403013496	0.4168546894644711	-0.033871265469414755	-0.0217553125934302	-0.0346944636994792	0.157029764832822	0.8040180197089175	0.43346586705341766	0.3630450950366269	-0.024363635800183026	-0.0346944636994792	0.0020854624423637	0.13240853323032	0.8780840253538607	0.4135359750418292	0.38348670356597336	0.009655495485481003	0.0020854624423637	-0.0144073161461782	0.495385607868639	0.3050566148556055	0.8686269583906306	0.061166696158904556	-0.01471470117881385	-0.0144073161461782	-0.0077928177710446	0.496135918635471	0.304399330310114	0.9639859103933536	0.015929313693783757	3.998412084602054e-05	-0.0077928177710446
AKAP8	-0.0223345809901354	0.969127564934334	0.013619053598622288	0.9992517840814226	0.00032506767028392847	0.014797510913501621	-0.0223345809901354	-0.0290300896960996	0.972263535665638	0.012216001974304823	0.999978987518496	9.125700645420898e-06	-0.017666438561077247	-0.0290300896960996	-0.0404896997645514	0.0368749928343394	1.433268055407195	0.15853016318642782	0.7998880933256173	-0.058384741469672374	-0.0404896997645514	-0.094648465527529	0.0404645028277258	1.3929257912531836	0.18036343362320073	0.7438515055155296	-0.10046384071105868	-0.094648465527529	-0.0131955841821741	0.0466461532460209	1.3311841652703191	0.23540648680775414	0.6281815740074627	-0.062071496705989104	-0.0131955841821741	-0.0207918954729577	0.735246093264349	0.13356727444176095	0.9604639626913634	0.017518925542417334	-0.013057486484375214	-0.0207918954729577	0.0258105402368229	0.339101594177518	0.46967016852072874	0.8575509948649551	0.06674004489457348	0.022973825516569513	0.0258105402368229
AKAP8L	0.059673167807236	0.49188582397326	0.3081356935189428	0.9705349469873495	0.012988821934031329	0.07058916533609605	0.059673167807236	0.0685168798934443	0.545742985089289	0.26301183794881433	0.999978987518496	9.125700645420898e-06	0.06973307422532887	0.0685168798934443	-0.0065773013494001	0.0958391171139503	1.0184571957300732	0.29930201937230233	0.5238903529917857	-0.02383518428343534	-0.0065773013494001	-0.032097174069724	0.408761926999002	0.38852956214992773	0.7313403694747782	0.13588045316369052	-0.008086213840019174	-0.032097174069724	0.0378934929981546	0.0832617304145325	1.0795545674863112	0.3241968479311676	0.4891912119821223	0.02727576261229575	0.0378934929981546	-0.012065642091982	0.956437680939556	0.01934332224493086	0.9968504387367362	0.0013699956539596106	-0.008709242033048958	-0.012065642091982	-0.0201144400845589	0.836658352853799	0.07745184876968961	0.999890961641827	4.735733920050315e-05	-0.02494058623240969	-0.0201144400845589
AKAP9	-0.115680661896187	0.144158744453773	0.8411590088232024	0.9007388610403748	0.04540109986163724	-0.07149740192455634	-0.115680661896187	-0.0468476260989001	0.240996048392811	0.6179900784843295	0.999978987518496	9.125700645420898e-06	-0.045956644151881276	-0.0468476260989001	0.052905173655954	0.0021550518266993	2.6665422810582973	0.01921564948841975	1.7163449318101067	-0.017673127100495956	0.052905173655954	0.166111707843368	0.0002370678302545	3.6251273751270143	0.0033903283571954856	2.469758237840516	0.12171928839581525	0.166111707843368	0.102966652429381	0.266022157174829	0.5750821891658905	0.5835651286873427	0.23391066755161044	0.021178830981170682	0.102966652429381	0.186999378105318	0.0054838169057783	2.2609170539076153	0.07406650155011023	1.130378168287036	0.16481821829461385	0.186999378105318	-0.0725166105972983	0.665060796357248	0.17713865196666934	0.999890961641827	4.735733920050315e-05	-0.06607227833663032	-0.0725166105972983
AKIP1	0.003201919625846	0.704986852247751	0.15181898236958785	0.9992517840814226	0.00032506767028392847	0.02822486269674783	0.003201919625846	0.0160845586555155	0.897730666795615	0.04685393891076276	0.999978987518496	9.125700645420898e-06	0.03246296338983609	0.0160845586555155	0.0317777141461439	0.082300135261839	1.0845994510158952	0.27200221099206257	0.5654275657534863	0.022385352054744984	0.0317777141461439	0.0211389591476046	0.371168290175904	0.4304291337189964	0.7011395633726583	0.15419552615633056	0.02000707247648019	0.0211389591476046	0.0265238242023907	0.27150397376871	0.5662238096361153	0.5896307940371573	0.22941984310833297	0.017580903919010876	0.0265238242023907	-0.005402431544356	0.807438718805538	0.09289042886623679	0.9755079584601025	0.010769183162125195	-0.0012213669379626119	-0.005402431544356	0.0154369355675968	0.656007068829605	0.18309148084209778	0.999890961641827	4.735733920050315e-05	0.015820420645050327	0.0154369355675968
AKIRIN1	0.0528531547090779	0.622480945152284	0.20587393827539904	0.9862604430092473	0.0060083852352185605	0.08913977322878741	0.0528531547090779	0.118955770961078	0.493060485176402	0.3070998012763746	0.999978987518496	9.125700645420898e-06	0.10779235993579439	0.118955770961078	0.0186546993141014	0.87480024484445	0.058091104081384244	0.972862894875512	0.011948360342709774	-0.047474873167303755	0.0186546993141014	0.0033576502493284	0.779422260235965	0.10822719495134407	0.9544558406086006	0.02024416011856625	-0.014007111556475937	0.0033576502493284	-0.065882721193428	0.697032574599082	0.1567469254341865	0.8952818327249614	0.048040228226124526	-0.10405311390766814	-0.065882721193428	-0.0227527918312258	0.562676955184918	0.24974087130588085	0.8997454439862262	0.04588034379330738	0.013768201814864378	-0.0227527918312258	-0.0463773966955089	0.644158640350816	0.191007163471707	0.999890961641827	4.735733920050315e-05	-0.04755354532755318	-0.0463773966955089
AKIRIN2	0.0883092197088583	0.562812164246624	0.2496365245846716	0.9727951141593816	0.011978619299700283	0.07942807354886039	0.0883092197088583	0.155459601464163	0.273286409231224	0.5633819656093789	0.999978987518496	9.125700645420898e-06	0.12331688252166273	0.155459601464163	0.116638279129353	1.53214168106669e-07	6.814701072523006	5.501296175397993e-06	5.259534973141766	0.10472193348023079	0.116638279129353	0.12094753692151	4.69314048019397e-08	7.328536445817349	1.8947652161767733e-06	5.722444596585598	0.10839976965597883	0.12094753692151	0.131363577056635	0.0019874240121352	2.7017094673211797	0.033644907581015224	1.4730806603204902	0.13373334067037201	0.131363577056635	0.0792581954310053	0.0118979365109278	1.9245283528616575	0.12149204408313835	0.9154521609456806	0.09426627510844975	0.0792581954310053	0.0526846013345705	0.139257612639414	0.8561810544169093	0.6112951540744229	0.21374904698312922	0.05333186203541483	0.0526846013345705
AKNA	-0.061390049849865	0.557845682319735	0.2534859239763481	0.9727951141593816	0.011978619299700283	-0.007967182135878437	-0.061390049849865	-0.0297078623661839	0.729290168126871	0.13709964130746521	0.999978987518496	9.125700645420898e-06	-0.019224204141153445	-0.0297078623661839	0.0259881080967164	0.0983470540085562	1.0072386448650335	0.3029794892550588	0.5185867708536436	0.018882479235137195	0.0259881080967164	0.0429404474289785	0.081867414474851	1.0868889252209961	0.2885966119267307	0.5397087717531353	0.0484182150112209	0.0429404474289785	0.117182579879567	0.320421739153456	0.49427802668858345	0.639500602942384	0.19415904171788892	0.1053685717422872	0.117182579879567	0.0798300267872603	0.0109616800984221	1.960122876366836	0.11515866990859235	0.9387033598993283	0.10691426222296463	0.0798300267872603	-0.187507664230604	0.0157200419227475	1.803546300103632	0.19682486081136624	0.7059200470058562	-0.18267252289882252	-0.187507664230604
AKR1A1	0.0834000636744762	0.521646681812757	0.2826235508142484	0.9705349469873495	0.012988821934031329	0.12826176143009746	0.0834000636744762	-0.0150809012082916	0.888007426564581	0.05158340212395525	0.999978987518496	9.125700645420898e-06	-0.014893310099526255	-0.0150809012082916	-0.0024653843925277	0.645260918755459	0.19026463782613232	0.8662602615652689	0.062351607774334614	-0.061719799332304884	-0.0024653843925277	-0.0236144349592183	0.126337457799695	0.8984678663578487	0.3810816938285627	0.4189819131018607	-0.061708165266327386	-0.0236144349592183	0.0474297805712743	0.0796432798747002	1.0988508631329164	0.31549108299008727	0.5010129111042436	0.019159736059437438	0.0474297805712743	-0.0057777814180956	0.324026436106929	0.48941955588289	0.7391159938299647	0.13128739986333235	-0.01177047489977387	-0.0057777814180956	-0.0205743799995415	0.540735456579612	0.26701515235518597	0.978958664129785	0.009235645601701788	-0.04297644606721096	-0.0205743799995415
AKR1B1		0.0157764944082866	1.8019894921451192	0.48363270607738984	0.3154843372805728	0.10267074011068067	0.10267074011068067		0.0030931295108114	2.509601895498534	0.3178979636009431	0.4977122540912227	0.11100445726046848	0.11100445726046848	-0.0499240216687905	2.6624031527999e-06	5.574726181100462	6.724525610196805e-05	4.172338348075111	-0.09364780138645311	-0.0499240216687905	0.0080747443839865	0.479834851881658	0.3189082110780917	0.7895274791711208	0.10263274995625342	-0.014618657565526647	0.0080747443839865	-0.0109061444576848	0.661831280609993	0.17925271031719522	0.8766523178765574	0.05717261457746884	-0.04511233048548093	-0.0109061444576848	-0.0021550365230004	0.922830394637351	0.03487810985326838	0.9925410789257896	0.0032515097723003336	-0.012770379960166542	-0.0021550365230004	0.0021483351165799	0.986623667234277	0.005848470846342665	0.999890961641827	4.735733920050315e-05	-0.0179812891217392	0.0021483351165799
AKT1	-0.158427561923756	0.382492317640867	0.41737728322849454	0.9705349469873495	0.012988821934031329	-0.07137256996486535	-0.158427561923756	-0.047249727220107	0.925206437079541	0.03376135430781778	0.999978987518496	9.125700645420898e-06	-0.01170065343555593	-0.047249727220107	0.0984310361157229	0.0030315386982782	2.5183368835261906	0.024637228931984896	1.6084081409566726	0.06307756679481638	0.0984310361157229	0.101718492253537	0.00365742938547	2.436824050109492	0.031137093478733648	1.5067219295026553	0.0895801557046263	0.101718492253537	0.146875969950978	0.0070241842628858	2.1534041042624197	0.07703890459935438	1.113289900985261	0.12002749380444644	0.146875969950978	0.0814454806953866	0.0313922463948348	1.5031776055495985	0.22309563562074208	0.6515089256568546	0.09861966749023462	0.0814454806953866	0.0475945470111772	0.240342365652888	0.6191696684489251	0.7637055982595709	0.11707402583798177	0.042494683772221084	0.0475945470111772
AKT1S1		0.0798207128441797	1.0978843980389497	0.7995766631928956	0.0971398898846514	0.06049025879358051	0.06049025879358051		0.0219401929557656	1.658759557287481	0.6280396417447068	0.2020129428111695	0.09890673953867994	0.09890673953867994	-0.0263672199096259	0.157148325780116	0.8036902414891012	0.41195967874945194	0.3851452891939586	-0.025460207037001886	-0.0263672199096259	-0.019779226557368	0.40467764743288	0.39289078341335937	0.7277518932494634	0.13801665606884886	-0.006516099713563428	-0.019779226557368	-0.0654185030660332	0.0191651373636155	1.717488063649575	0.14224108349240774	0.8469749482117294	-0.040389282493194165	-0.0654185030660332	-0.0049073928531895	0.891169367286342	0.050039750185552234	0.9904017261695447	0.004188611392157168	0.00150853274131367	-0.0049073928531895	-0.0023723845444352	0.914966096639276	0.03859499808138894	0.999890961641827	4.735733920050315e-05	-0.007869136430622356	-0.0023723845444352
AKT2	-0.0233115751769787	0.983263435908157	0.007330110414371978	0.9992517840814226	0.00032506767028392847	0.007866745308554746	-0.0233115751769787	-0.0580449836418795	0.857753906851123	0.06663729516625683	0.999978987518496	9.125700645420898e-06	-0.05529315715714589	-0.0580449836418795	0.0356349481555351	0.470026222104249	0.32787791270787864	0.7556471121982676	0.12168097302402749	0.014295458430317598	0.0356349481555351	0.0321129974302108	0.30664347356758	0.5133662741649739	0.6341285543811834	0.19782269038507225	0.006230329062387796	0.0321129974302108	0.0152805011891532	0.0371131798861398	1.4304718333677615	0.20697589577031017	0.6840802291493026	0.007005017223230603	0.0152805011891532	0.0316649486919404	0.815114897186036	0.0887811695460811	0.9771415542294875	0.01004251737882609	0.060141084157843305	0.0316649486919404	0.0190047843507644	0.941618060740046	0.026125220083358384	0.999890961641827	4.735733920050315e-05	-0.006148674765300788	0.0190047843507644
AKT3	-0.238821847959536	0.0034699592853442	2.4596756209595823	0.23987719563606041	0.6200110370683062	-0.20510605983114766	-0.238821847959536	-0.186565445308759	0.0434720899555004	1.361789480252624	0.806005975642908	0.0936617383696978	-0.174756406604057	-0.186565445308759	0.0507425027182294	0.284353106521816	0.5461420227734702	0.5820935166283897	0.23500723787058247	0.012054409702513202	0.0507425027182294	0.222331492146668	5.91492723036966e-09	8.228050594001953	2.9287259970372795e-07	6.533321257728136	0.18020351514492028	0.222331492146668	-0.109517750745775	0.0214232933449961	1.6691137654548394	0.1522708189537588	0.8173833165038688	-0.17191583095054436	-0.109517750745775	-0.0761000252562277	0.341023882797157	0.4672152051605398	0.7568857461620405	0.12096967341444814	-0.06984100984554953	-0.0761000252562277	0.0307600475255476	0.574630878874244	0.2406110400837769	0.9858874153537518	0.006172677028680217	0.02434174095325181	0.0307600475255476
AKTIP	-0.0481984294657404	0.67564501347602	0.1702814241498409	0.9974138510307822	0.0011246050524169366	-0.05585257342453756	-0.0481984294657404	-0.0963720728086673	0.283928511547196	0.5467909942797492	0.999978987518496	9.125700645420898e-06	-0.11555407394771156	-0.0963720728086673	-0.0016121966852657	0.989166203926523	0.004730730259542076	0.997555929855659	0.0010627454189179187	-0.007456145824135112	-0.0016121966852657	-0.0256457452063128	0.0480343831497222	1.3184477820705092	0.2024967549890096	0.6935819319636767	-0.03460601863983018	-0.0256457452063128	-0.010228515051279	0.891352851706019	0.049950341739011334	0.9747198172314564	0.011120204114099913	-0.0030541899455535093	-0.010228515051279	-0.0299196691273647	0.194490456277417	0.711101704815117	0.5950475127193207	0.2254483558042269	-0.030994927582493823	-0.0299196691273647	0.0131296046772581	0.856155539926163	0.06744732878630984	0.999890961641827	4.735733920050315e-05	0.02307406903275533	0.0131296046772581
ALAD	0.0135110777382112	0.814092490530058	0.08932625132092273	0.9992517840814226	0.00032506767028392847	0.023152898658318422	0.0135110777382112	0.006012796491708	0.966111284093198	0.014972845340221926	0.999978987518496	9.125700645420898e-06	0.015368555452984966	0.006012796491708	-0.012058894813749	0.434297274943195	0.36221289566850134	0.7277127509414023	0.1380400153286864	-0.019965495193445246	-0.012058894813749	-0.0134570557181773	0.517729587611003	0.28589701491188374	0.8173601589884665	0.08758653515042683	-0.012076445941021016	-0.0134570557181773	0.0012340579553266	0.873598316977003	0.05868821132466835	0.9678223311628299	0.014204361366779841	0.009194719416969144	0.0012340579553266	0.0124548276244128	0.170658072628206	0.7678731634945519	0.5606882814334698	0.2512785207018686	0.021665155995579777	0.0124548276244128	-0.0144792412272447	0.205447396229234	0.687299358468508	0.7196753518674013	0.14286337119229653	-0.012868977908019129	-0.0144792412272447
ALAS1		0.0284838316085183	1.5454015903684468	0.5913917285412187	0.22812475399662296	0.09704678544548974	0.09704678544548974		0.0010886925955685	2.9630947307995177	0.2115468503865913	0.6745934362741007	0.16857541140525195	0.16857541140525195	-0.003601492340324	0.958136494070217	0.018572617853653318	0.9929834375229954	0.003057995263286685	-0.021472563840701717	-0.003601492340324	0.039637788276897	0.0516985033115515	1.2865220296902573	0.21231580174544448	0.6730176819740509	0.035020247808072946	0.039637788276897	-0.0540587078241675	0.4214498288767	0.3752541181658753	0.7220470274830557	0.14143451557265138	-0.09042601480716883	-0.0540587078241675	0.0059425865328567	0.315728673345801	0.5006859752494098	0.7307583110220622	0.13622623664723452	0.0011415703107010844	0.0059425865328567	-0.0075535758008014	0.847847599821845	0.07168220494205678	0.999890961641827	4.735733920050315e-05	-0.024262012643383103	-0.0075535758008014
ALCAM	-0.076469600175892	0.422876434329123	0.3737865161441536	0.9705349469873495	0.012988821934031329	-0.07084240139998203	-0.076469600175892	-0.0930996406770572	0.0428546879177086	1.3680016632289556	0.806005975642908	0.0936617383696978	-0.13725001423176592	-0.0930996406770572	0.0035215585301965	0.550872115630875	0.258949210444129	0.8090275786407871	0.09203667363202205	-0.005267463908181912	0.0035215585301965	-0.0029952916066561	0.801329704353094	0.09618875817306399	0.9619478237976321	0.01684848352486947	-0.0042099444062227535	-0.0029952916066561	0.0141922280190491	0.661361173854961	0.1795613045470326	0.8763475607589388	0.05732361782333205	-0.009107872417195982	0.0141922280190491	-0.0149681993282307	0.336990521571253	0.4723823142241871	0.7512150526685016	0.12423571836525299	-0.03726871739155017	-0.0149681993282307	-0.0008179167866136	0.865138901317481	0.06291415931804958	0.999890961641827	4.735733920050315e-05	-0.013899699142513107	-0.0008179167866136
ALDH16A1	-0.0132273244628347	0.954021020930426	0.020442055931638257	0.9992517840814226	0.00032506767028392847	-0.004665102075134146	-0.0132273244628347	-0.0434313103484145	0.353752476797328	0.45130051074497707	0.999978987518496	9.125700645420898e-06	-0.03959810038770692	-0.0434313103484145	-0.004959136858573	0.530834615418387	0.2750407647921016	0.7978511818630555	0.0980781072995257	-0.009080297396869101	-0.004959136858573	-0.0160837733152892	0.0881895955580389	1.0545826490889054	0.30262379358376407	0.5190969288710153	-0.02111656959810062	-0.0160837733152892	0.0026058848341989	0.958540446055375	0.01838955714369975	0.9933880174861377	0.002881082886230596	0.003845497205081677	0.0026058848341989	-0.0085843987531582	0.73214262867152	0.1354043058117323	0.9587796572811932	0.01828118909838443	-0.006651843977693261	-0.0085843987531582	0.0042952224616525	0.937167864809245	0.028182611640688204	0.999890961641827	4.735733920050315e-05	0.007976540086602136	0.0042952224616525
ALDH18A1	0.053651713491218	0.615307882480529	0.21090752129118476	0.9845589087739425	0.006758293756364127	0.06468822399325619	0.053651713491218	0.0517223204485129	0.622755912776602	0.20568214034856466	0.999978987518496	9.125700645420898e-06	0.05462072838331653	0.0517223204485129	0.0259996482945226	0.305415324634436	0.5151091754092705	0.6045533846250216	0.21856534306725578	0.01670766223524145	0.0259996482945226	0.00569636418668	0.925507688701829	0.033619968972765715	0.9900800397559902	0.004329694877945571	-0.008168581772100086	0.00569636418668	0.0302033159920633	0.376620505055817	0.424096038567453	0.6890823591921422	0.16172886807047254	0.03169171082236842	0.0302033159920633	0.0204522700181423	0.426958055522106	0.36961478808985054	0.825915025561487	0.08306463285893757	0.020088275279605314	0.0204522700181423	0.01543008541389	0.79418808720448	0.10007663162640501	0.999890961641827	4.735733920050315e-05	0.009711751519341616	0.01543008541389
ALDH1A1	-0.007003518847314	0.614903805668473	0.21119281907813064	0.9845589087739425	0.006758293756364127	-0.0007821703400213605	-0.007003518847314
ALDH2		0.21218363709428	0.6732881105084909	0.9472482724543827	0.02353617809753292	0.04042409228555618	0.04042409228555618								-0.0369403903600702	2.85797063330193e-07	6.5439422380574515	9.752115025223969e-06	5.010901184899371	-0.057477518266123254	-0.0369403903600702	-0.0339729491597922	4.89191727076602e-06	5.310520896107055	0.00012555123616437875	3.9011790069118275	-0.05513738797400965	-0.0339729491597922	-0.0277414699208496	0.117679216734997	0.9293002309059575	0.3888895843735641	0.410173688402198	-0.06118732137137023	-0.0277414699208496	-0.0628136595209247	1.59448975757805e-08	7.797378266161769	2.1927340315576586e-06	5.659014043029233	-0.08125173183953537	-0.0628136595209247	-0.0704787940000144	0.0005043557320272	3.2972630390299713	0.02329016061055676	1.6328275165302386	-0.07152822336580639	-0.0704787940000144
ALDH3A2	-0.0734659931938899	0.376351902330989	0.42440588441311927	0.9705349469873495	0.012988821934031329	-0.03930764068673501	-0.0734659931938899	-0.0246781202307444	0.659329244448063	0.18089766076358227	0.999978987518496	9.125700645420898e-06	-0.026529142521167753	-0.0246781202307444	-0.103658563469038	7.1185705166996e-06	5.147607208475279	0.0001567454469542508	3.8048050654341714	-0.1810275433678724	-0.103658563469038	-0.0073488489009379	0.228955724174051	0.6402484941055903	0.5436933644960461	0.26464596731158146	-0.03681720073158712	-0.0073488489009379	-0.0465651016530267	0.119815080381632	0.9214885165514745	0.392444550065794	0.40622169764906346	-0.08737106039473685	-0.0465651016530267	-0.0153038594130142	0.555366055131014	0.2554206685537301	0.8967324119826635	0.047337132582058634	-0.0231218633740235	-0.0153038594130142	-0.0276074023607748	0.252987449694694	0.596901022948824	0.7774517513772631	0.10932655376196891	-0.04213713984303778	-0.0276074023607748
ALDH4A1		0.542070104684757	0.26594454351899327	0.971381180695705	0.01261031469783963	0.010812076231322637	0.010812076231322637		0.393970743641281	0.4045360277858756	0.999978987518496	9.125700645420898e-06	0.01809408549325763	0.01809408549325763	-0.0171166906475593	0.0130950854123923	1.8828916645537785	0.0745551686048081	1.1275222433077314	-0.025337901229195988	-0.0171166906475593	-0.0079791986797515	0.609819746880969	0.21479851663415592	0.8737753048061059	0.0586002337601131	-0.005168040028736096	-0.0079791986797515	0.002101399014275	0.948302877168908	0.023052931781067126	0.9912943486215211	0.0037973697315763473	-0.01520146881465517	0.002101399014275	-0.0031294412051228	0.884763067750714	0.0531730142116516	0.9899884151960195	0.0043698874689956126	-0.006355785010536592	-0.0031294412051228	0.0047013164371329	0.790833042433497	0.1019151933710807	0.999890961641827	4.735733920050315e-05	0.00681200910559639	0.0047013164371329
ALDH5A1	0.005335934811726	0.957520024318652	0.018852134998858478	0.9992517840814226	0.00032506767028392847	0.009386095667365937	0.005335934811726	-0.0260076143591851	0.833977922776032	0.07884544593714359	0.999978987518496	9.125700645420898e-06	-0.03240445036658027	-0.0260076143591851	0.0262589765978039	0.230021018059715	0.6382324787202015	0.5176603169044253	0.28595512613266716	0.025914342497092575	0.0262589765978039	-0.0110600883553813	0.170756597488553	0.7676225075731052	0.4564379943563384	0.34061821164095457	-0.014474127083233618	-0.0110600883553813	0.0301182422618227	0.346196256340152	0.4606776327621986	0.6646604024002952	0.17740019384704225	0.013677297072368443	0.0301182422618227	0.0111506895287055	0.649344980456256	0.18752451228612538	0.9334664672890707	0.029901278500001696	0.011675531958264797	0.0111506895287055	0.0315434468390923	0.392029925575173	0.4066807798772241	0.895867534871413	0.047756201417516755	0.029168557950824	0.0315434468390923
ALDH6A1	-0.0021005816325229	0.996529240882616	0.0015099533933476956	0.999829324348023	7.412982010652239e-05	0.005272273918096315	-0.0021005816325229	0.0042304646739013	0.982224764214315	0.00778912047315295	0.999978987518496	9.125700645420898e-06	0.00762644909369993	0.0042304646739013	0.014799074799629	0.3927924534888	0.4058368646723973	0.6915928974146187	0.16014947553327644	-0.0001489516612021291	0.014799074799629	0.003010601553229	0.512159613066083	0.29059467130703537	0.8130357023645677	0.08989038306585906	-0.007337923420313447	0.003010601553229	-0.0152869092330069	0.489345458367358	0.31038443802898946	0.7715238554817186	0.11265064102805024	-0.010434586430353894	-0.0152869092330069	-0.0036570095475789	0.979640118088785	0.008933438014631085	0.9978039978228729	0.0009547603397764941	0.004406384751233547	-0.0036570095475789	-0.0002432995475166	0.990286900469523	0.004238965766171631	0.999890961641827	4.735733920050315e-05	0.0008171701769091808	-0.0002432995475166
ALDH9A1	0.455046911843811	0.0012232170606299	2.9124964702986853	0.1624915502762682	0.7891692178469647	0.4449533210835116	0.455046911843811	0.349338657599256	0.0059802037451491	2.223284019375033	0.39124381741639447	0.40755251227785	0.34184721170218074	0.349338657599256	0.264326931124614	3.32731288515165e-10	9.477906358161636	1.9705723724992962e-08	7.705407610329004	0.1452261474328847	0.264326931124614	0.0829653464607998	0.0054061240705569	2.2671139914637983	0.04189904913547837	1.3777958328785873	0.038483266747420086	0.0829653464607998	0.318660670708696	3.68075585466631e-06	5.434062988445117	0.000317443455717796	3.4983336217316836	0.2210970020542194	0.318660670708696	0.177900756061012	6.25510788141845e-05	4.203765195658699	0.002528066311310686	2.597211538673426	0.1704988857036387	0.177900756061012	0.0910525670339301	0.223897257618149	0.6499512257983662	0.7387819360290864	0.13148373204446323	0.0558878557771037	0.0910525670339301
ALDOA	0.0998763996157462	0.271379300423643	0.5664232814169892	0.9636639350867129	0.016074394088557143	0.12251120318644546	0.0998763996157462	0.0598530944812069	0.378963208944331	0.42140295079193407	0.999978987518496	9.125700645420898e-06	0.07725923281545552	0.0598530944812069	0.003873912034643	0.866802949476301	0.06207961957291336	0.9718558525691257	0.012398145645981868	-0.013744600929213965	0.003873912034643	-0.0018989937446587	0.987038031627471	0.005666113178654084	0.9985484018883541	0.0006308790521088664	0.0014412578542268711	-0.0018989937446587	0.0316718240681532	0.395626862766321	0.40271422780512955	0.7046695823429842	0.15201447478583865	0.014035494727767717	0.0316718240681532	0.0273241443297729	0.211218395144818	0.6752682615075505	0.6160754106090516	0.21036612483735714	0.030846472241210898	0.0273241443297729	-0.0187095313033306	0.48595777593608	0.31340146422455045	0.9585166049158319	0.018400359196086406	-0.016469392590621294	-0.0187095313033306
ALDOC	-0.0030121838886308	0.859561759024934	0.06572291404364781	0.9992517840814226	0.00032506767028392847	0.0019482731589040014	-0.0030121838886308	-0.0450900138698163	0.679347764363972	0.16790784945984255	0.999978987518496	9.125700645420898e-06	-0.04658967790565627	-0.0450900138698163	0.0087055438895582	0.696349076988491	0.1571729957274821	0.8943984527273664	0.04846896076864031	-0.004787686364302157	0.0087055438895582	0.0022565017618523	0.955801005658232	0.01963251686650016	0.9972673610870334	0.001188394467940874	0.005870589025529879	0.0022565017618523	0.0427266255459637	0.48840949709725	0.3112158998114532	0.7708488550363699	0.11303076832855728	0.05951722509074414	0.0427266255459637	0.0694852428368684	0.0250871894851965	1.6005479899185202	0.19368809788411137	0.7128970658171213	0.062461182288754136	0.0694852428368684	-0.0157200222671095	0.549892505931795	0.2597221989481369	0.9800325302752956	0.008759508506911286	-0.029951396329432126	-0.0157200222671095
ALG1	-0.0729442181541876	0.46450768062078	0.33300710056453803	0.9705349469873495	0.012988821934031329	-0.03548353242532269	-0.0729442181541876	-0.0553955966801703	0.649394896185095	0.18749112896434472	0.999978987518496	9.125700645420898e-06	-0.020717544125142345	-0.0553955966801703	-0.0119421352699585	0.40361794208285	0.39402953625479914	0.7023442913143819	0.15344994319284783	-0.011792295255256338	-0.0119421352699585	0.0159512256866631	0.674153456077709	0.171241234707936	0.9086948320702424	0.04158194186027898	0.007349652091488995	0.0159512256866631	0.0038030555700558	0.986595841816463	0.005860719281307593	0.9982036065981205	0.0007808653225987601	0.000816146853448288	0.0038030555700558	-0.0051514917770671	0.693658291091265	0.15885441836407574	0.9486299045034741	0.02290318881746523	0.004787041809981504	-0.0051514917770671	-0.0181016369064881	0.754345142799851	0.12242990172030761	0.999890961641827	4.735733920050315e-05	-0.015414449265370403	-0.0181016369064881
ALG11	-0.0544629892923774	0.19992114459292	0.6991412704421995	0.9436899567385498	0.02517066692479681	-0.049379534460689045	-0.0544629892923774	-0.0480389999597606	0.259764288779035	0.5854205540028858	0.999978987518496	9.125700645420898e-06	-0.05056567026276263	-0.0480389999597606	-0.0093436991372399	0.683413769813665	0.1653162750341168	0.8870423336842702	0.05205565317080394	-0.016485262158491297	-0.0093436991372399	-0.0128789638281203	0.546835995955092	0.2621429053512285	0.8360235143519663	0.07778150723839093	-0.014672638488218294	-0.0128789638281203	-0.021621695646803	0.274939830391361	0.5607623395812866	0.5933824556210003	0.22666529849714737	-0.023175228958711436	-0.021621695646803	-0.0164292692299072	0.42092510310709	0.37579517305028903	0.8219022527753966	0.08517982918072628	-0.017624383362201894	-0.0164292692299072	-0.0336668430089991	0.124568490888508	0.9045917968726063	0.5841744866896014	0.23345741438040588	-0.03023464290795297	-0.0336668430089991
ALG12	0.0232480043466798	0.886533967185641	0.052304619929186086	0.9992517840814226	0.00032506767028392847	0.02059040804172403	0.0232480043466798	0.0279380385631455	0.856946467145336	0.06704630730613816	0.999978987518496	9.125700645420898e-06	0.02238337766715634	0.0279380385631455	0.0123653733643463	0.684024840500063	0.164928126501789	0.8870974051539326	0.05202869110590139	0.001451699132976908	0.0123653733643463	0.0072846436251723	0.928714881043796	0.03211759558104186	0.9903406898309991	0.004215376856278287	0.020557229598627644	0.0072846436251723	-0.0087099645977627	0.551043696969843	0.2588139608570707	0.8079583810956882	0.09261100967839199	0.003001873714836664	-0.0087099645977627	0.0062002609968095	0.573465688314583	0.2414925617582204	0.9030317884728641	0.04429696140813436	0.021991122843595806	0.0062002609968095	-0.0411837995811703	0.266168190368532	0.5748438480832894	0.7905336814487133	0.10207962180299121	-0.04417742201421096	-0.0411837995811703
ALG13	-0.220984197653783	0.0269505292374996	1.569432701992311	0.5811376645200315	0.23572097628533056	-0.21131033976538263	-0.220984197653783	-0.220851740281873	0.0202146681234383	1.6943333843497264	0.6117672595560174	0.21341376921900052	-0.23111844645749097	-0.220851740281873	-0.0037056147813525	0.881600866950267	0.05472799141478121	0.9752975774473968	0.010862854531810982	-0.01854979087336356	-0.0037056147813525	-0.0160003575629322	0.489360243430137	0.3103713164722882	0.7955419661276365	0.09933690567555876	-0.023494494452886566	-0.0160003575629322	-0.0091449231025056	0.621137185126872	0.20681247041311743	0.8548476502193754	0.0681112777450235	-0.01738536721982753	-0.0091449231025056	0.0103993857058466	0.402252326456311	0.3955014354471641	0.8074786511556166	0.09286895111187649	0.008755537079564252	0.0103993857058466	-0.0563284119367289	0.376870734268911	0.42380758618796643	0.8845539712359082	0.053275663381910136	-0.03938432746816101	-0.0563284119367289
ALG14		0.262358134976691	0.5811054650249599	0.9598123927232637	0.017813646926432076	0.029139627797454347	0.029139627797454347		0.294509270946514	0.5309010293741987	0.999978987518496	9.125700645420898e-06	0.01731321110007097	0.01731321110007097															-0.0113998927137173	0.60251760079256	0.22003026192249261	0.8420792754218336	0.07464702102102481	-0.0155160859811706	-0.0113998927137173	-0.0146585077722098	0.194132289853373	0.7119022227835348	0.5948623244821274	0.2255835361811955	-0.018555894939864304	-0.0146585077722098	-0.0129981497579879	0.387496498716496	0.41173221727373566	0.8909369082330659	0.050153049471981605	-0.01623954776051762	-0.0129981497579879
ALG2	0.109034284788338	0.240664959545786	0.6185871377420229	0.9592637926472269	0.01806194763914035	0.1371481345663505	0.109034284788338	0.0927184718037277	0.32442011974433	0.4888922197414525	0.999978987518496	9.125700645420898e-06	0.12298904413917182	0.0927184718037277	-0.0244595546721385	0.250146523997595	0.6018055276362674	0.5422253307036369	0.26582019769642934	-0.034871451529971384	-0.0244595546721385	-0.0010712601212087	0.887415257140138	0.05187310882341844	0.9836534270538574	0.007157890624122946	0.001331963018293164	-0.0010712601212087	-0.0105277927437234	0.493992125910783	0.30627997354750913	0.7737305750589887	0.11141024104205334	-0.013514227180127014	-0.0105277927437234	-0.0117556198063209	0.665616850536553	0.17677569212236546	0.9411425865044143	0.02634457440384953	-0.009339253190275551	-0.0117556198063209	-0.0248149256218437	0.217613925126747	0.6623133175574579	0.7308838731312386	0.13615162066819836	-0.019894750803931147	-0.0248149256218437
ALG3	-0.0821127355648097	0.50597562089132	0.29587040799703873	0.9705349469873495	0.012988821934031329	-0.05192890516505584	-0.0821127355648097	-0.0894647452963068	0.39906662060968	0.39895459667420236	0.999978987518496	9.125700645420898e-06	-0.06567412783303349	-0.0894647452963068	-0.0230722113005083	0.349829732221042	0.45614328236221413	0.650030238442618	0.18706644015204293	-0.03509704546529187	-0.0230722113005083	-0.0245998507174618	0.359796936321316	0.44394253900161684	0.6899503910421728	0.16118213487315278	-0.028061313130455526	-0.0245998507174618	-0.0105430732599171	0.709277014512317	0.14918411407253698	0.9005008503502304	0.04551587273646521	-0.006511643633166947	-0.0105430732599171	-0.0109190663123266	0.78875332797347	0.10305879533263992	0.9743004932864027	0.011307077567694838	-0.010786831477436254	-0.0109190663123266	0.0005538228501364	0.716085381222911	0.14503519224066436	0.999890961641827	4.735733920050315e-05	-0.0073609997450893305	0.0005538228501364
ALG5	-0.138256720991228	0.140395644357799	0.852646365573135	0.896163795885098	0.047612605128310906	-0.09816745684560044	-0.138256720991228	-0.11347438976679	0.273299657849808	0.5633609120103521	0.999978987518496	9.125700645420898e-06	-0.09693035083021108	-0.11347438976679	0.0066101852335844	0.385795187447667	0.41364319420887397	0.6851815930438407	0.16419431258753261	-0.01677832942550632	0.0066101852335844	0.0337048572795174	0.175550893772537	0.7555969550935728	0.46487329261612537	0.33266540370424164	0.025056683476843908	0.0337048572795174	-0.05859251546043	0.019595334054966	1.7078473284098257	0.14472534990157962	0.839455391768818	-0.07845139323275861	-0.05859251546043	-0.0391804960658846	0.198414262737275	0.7024271123962643	0.5985765639420435	0.22288029108737092	-0.043077016004317445	-0.0391804960658846	0.0168454190751332	0.717921680700358	0.14392293109878118	0.999890961641827	4.735733920050315e-05	0.013560076822912194	0.0168454190751332
ALG6	-0.0146570999419732	0.891495592854318	0.04988079943622232	0.9992517840814226	0.00032506767028392847	-0.010704596451783122	-0.0146570999419732	-0.0144983352823658	0.902438558352314	0.04458235693133229	0.999978987518496	9.125700645420898e-06	-0.01281972507930744	-0.0144983352823658	0.0110188421162848	0.526663762351637	0.27846656269840864	0.7955234446731132	0.09934701684439198	0.00843803779506392	0.0110188421162848	0.0134898087455226	0.344239864895255	0.46313883737419004	0.6745574693247837	0.17098104443919301	0.007125174850042649	0.0134898087455226	-0.0082282407734073	0.639615510798702	0.19408101307369563	0.8642612828199597	0.06335494208990755	-0.010266955868874777	-0.0082282407734073	0.0248965658223085	0.138504450714161	0.8585362707183485	0.5019700099704094	0.29932222885782506	0.02318375565738075	0.0248965658223085	-0.0287965549639671	0.197657210877013	0.7040873372179404	0.7080861188847157	0.1499139193131448	-0.04124745416040912	-0.0287965549639671
ALG8	-0.128197082004492	0.0980753213917822	1.0084402600177094	0.8428837525364029	0.07423231756174979	-0.07298209075623224	-0.128197082004492	-0.0958504459181988	0.277277108935765	0.5570859828319389	0.999978987518496	9.125700645420898e-06	-0.05626086543515933	-0.0958504459181988	0.0064602751843232	0.79359913492702	0.10039881426192519	0.9439521539099177	0.025050018222603016	0.008875852838874224	0.0064602751843232	0.0162888867746392	0.572161313068365	0.24248151054498027	0.8516871538570273	0.06971990324301051	0.017806470947159606	0.0162888867746392	-0.011522675060906	0.786752939921415	0.10416162554945803	0.9365617814323725	0.0284635685822161	-0.0035478548037658694	-0.011522675060906	0.0047022149926061	0.931949792750542	0.030607483910747676	0.9939512280016053	0.002634925390854639	0.012157277849249595	0.0047022149926061	-0.0069240157273924	0.894684652382644	0.04833001257588734	0.999890961641827	4.735733920050315e-05	-0.005682998117114667	-0.0069240157273924
ALG9	-0.0054481403564502	0.954572348883352	0.02019115000466438	0.9992517840814226	0.00032506767028392847	-0.01083538602398941	-0.0054481403564502	0.0060588455378749	0.984995846973639	0.006565600609224938	0.999978987518496	9.125700645420898e-06	-0.00538591489874065	0.0060588455378749	0.0248075013652885	0.0031391514935937	2.5031877249994796	0.025252893162750256	1.5976888586289342	0.029367845069924833	0.0248075013652885	0.0099299997727448	0.21433347289106	0.6689099990156696	0.523748515624034	0.2808771948747263	0.013839902972458781	0.0099299997727448	0.0278132157917093	0.0405651915752654	1.3918464686597714	0.2176652124081497	0.6622109750306177	0.02796674824977315	0.0278132157917093	0.0266993898649955	0.0155153899777709	1.8092373039943845	0.14475107002168816	0.8393782172185082	0.028825920853207235	0.0266993898649955	0.0047198771012043	0.932711634654666	0.030252605809456875	0.999890961641827	4.735733920050315e-05	0.013484290336617015	0.0047198771012043
ALKBH1	-0.0340394195429964	0.430142832821794	0.3663873090573018	0.9705349469873495	0.012988821934031329	-0.015856020626632848	-0.0340394195429964	-0.0419726878555163	0.399529111092843	0.3984515709773395	0.999978987518496	9.125700645420898e-06	-0.025436442348193512	-0.0419726878555163	-0.003652846569059	0.460186772945122	0.33706586832600244	0.7490482854524534	0.12549018573224183	0.003559631288911645	-0.003652846569059	0.0201329386179306	0.303713143806389	0.5175364126946246	0.6312383530698183	0.19980662193335813	0.017286128339587113	0.0201329386179306	0.0128402866968045	0.587409247433416	0.23105922077254457	0.83305488847368	0.07932638277579503	0.01563428251588022	0.0128402866968045	0.0072891813927626	0.890821981860776	0.05020907488558543	0.9904017261695447	0.004188611392157168	0.012360162431897623	0.0072891813927626	0.0236145320618641	0.198755452216547	0.7016809490358554	0.7097916062663839	0.1488691407643435	0.02729373906709184	0.0236145320618641
ALKBH2	0.0387170886933049	0.678389409658059	0.16852094047269622	0.9974138510307822	0.0011246050524169366	0.03520317572836898	0.0387170886933049	0.0161364620260421	0.865950107680426	0.06250712944140122	0.999978987518496	9.125700645420898e-06	0.008987924235727134	0.0161364620260421	-0.0028777696826364	0.985823058817258	0.00620102773133128	0.9972743801987791	0.0011853377643021963	-0.012252346941691417	-0.0028777696826364	0.0051384097518449	0.959504027791665	0.017953197849799003	0.9972686467032417	0.0011878346023652055	0.002454728095779554	0.0051384097518449	-0.0016150709914215	0.991077217442109	0.0038925071670190734	0.9986447803719798	0.0005889635839237195	-0.0027943905206442785	-0.0016150709914215	-0.0034125740009143	0.910121647495866	0.040900555695025764	0.9924993586736033	0.0032697651941724437	-0.0006418715244654663	-0.0034125740009143	-0.0157440246272349	0.790994151217608	0.10182672775808792	0.999890961641827	4.735733920050315e-05	-0.012033847487115529	-0.0157440246272349
ALKBH3	-0.0697891146920035	0.60800909486791	0.21608992431048052	0.9845589087739425	0.006758293756364127	-0.03832835827917273	-0.0697891146920035	-0.0586764048699559	0.680920327679327	0.1669037005298592	0.999978987518496	9.125700645420898e-06	-0.04215815201577898	-0.0586764048699559	-0.0215746884171455	0.216125983174263	0.6652930180734359	0.4976934651644201	0.303038061610135	-0.038201236373782296	-0.0215746884171455	-0.0444968001934728	0.0707544104446267	1.1502464834070067	0.2630478085315579	0.579965311987393	-0.059282174149101086	-0.0444968001934728	0.0265936132468325	0.456783300240078	0.3402897820523955	0.7509978216045594	0.12436132273816365	0.006136788781760438	0.0265936132468325	0.0178354149459106	0.739983998094251	0.1307776716399791	0.9610782822290069	0.01724123651932261	0.02056286586862656	0.0178354149459106	-0.0121782074048283	0.797871047175477	0.09806729414494354	0.999890961641827	4.735733920050315e-05	-0.024440829028421915	-0.0121782074048283
ALKBH4		0.203801805536993	0.6907919727766999	0.9472482724543827	0.02353617809753292	0.03454064379081351	0.03454064379081351		0.112722965161714	0.9479875956932963	0.9789698856889767	0.009230667420822016	0.04854446047551455	0.04854446047551455	-0.0173558947538901	0.453083181999702	0.34382205810393573	0.7435219310035106	0.128706216955964	-0.016404965145149213	-0.0173558947538901	-0.0058700057048609	0.91822191715933	0.03705234521435009	0.9885945443058987	0.004981790582081006	-0.011143116091371495	-0.0058700057048609	-0.0156541813970322	0.516369030566392	0.2870398126051635	0.784960611503803	0.10515213514739376	-0.013054224022232299	-0.0156541813970322	-0.0163074238742993	0.324083063495375	0.48934366450217615	0.7391159938299647	0.13128739986333235	-0.015998659661287003	-0.0163074238742993	0.007193989684113	0.918597081449017	0.036874938748925556	0.999890961641827	4.735733920050315e-05	0.011766558006761456	0.007193989684113
ALKBH5	-0.0587980553790173	0.255013341602173	0.5934370978694453	0.9598123927232637	0.017813646926432076	-0.031705041163949454	-0.0587980553790173	0.0173020434960468	0.46879277047614	0.32901909444416577	0.999978987518496	9.125700645420898e-06	-0.0010941643113205335	0.0173020434960468	0.0900444707525535	0.0345262427452772	1.4618506803756068	0.15159477268431254	0.8193157738589678	0.0649614871359474	0.0900444707525535	0.0340808516289017	0.322995822124832	0.4908030951297828	0.6532372870293901	0.18492903353589776	0.014934341433150977	0.0340808516289017	0.159387122586578	0.0084687482896856	2.072180775153861	0.08693364575157111	1.0608121069089411	0.11547388149047166	0.159387122586578	0.0952907970747694	0.0910204439329273	1.0408610506451554	0.40377690859060206	0.3938585213468922	0.11919180989052258	0.0952907970747694	0.098575574085684	0.0915066688085974	1.0385472543353356	0.5058612214084243	0.2959686117039782	0.0762601894776746	0.098575574085684
ALKBH6	0.0033546310345365	0.905180686074341	0.04326472120076462	0.9992517840814226	0.00032506767028392847	0.012950979333985417	0.0033546310345365	-0.0154495513549184	0.811121649055504	0.09091400700758927	0.999978987518496	9.125700645420898e-06	-0.008162619585719712	-0.0154495513549184	0.0096292106026816	0.422476822454014	0.37419711193661637	0.7198381524039087	0.14276513887318634	0.013984350158023406	0.0096292106026816	-0.0081661320999519	0.753603416305738	0.1228571414262094	0.94643209846071	0.023910538933835906	-0.007333179991956283	-0.0081661320999519	-0.0181398237996657	0.211579925669871	0.674525539776607	0.5205379438144873	0.2835476077698878	-0.008252567654264978	-0.0181398237996657	-0.0241769229371216	0.106687173396414	0.9718877910535735	0.43838202525984776	0.3581472612994604	-0.021644084666426807	-0.0241769229371216	0.0035818900857989	0.865071934351151	0.06294777763017878	0.999890961641827	4.735733920050315e-05	0.011480443848734048	0.0035818900857989
ALKBH7	0.0561665517028277	0.841533819088924	0.07492842615449917	0.9992517840814226	0.00032506767028392847	0.09188112724713965	0.0561665517028277	0.0062974646093126	0.996956192721277	0.0013239246145280215	0.999978987518496	9.125700645420898e-06	0.024944973647482133	0.0062974646093126	0.0573334766034442	0.0041657364717599	2.38030820737927	0.03126577883575074	1.5049307485007934	0.026980322874421425	0.0573334766034442	0.0618279610892605	0.0241955601296769	1.6162643194775708	0.12395353571557755	0.9067410806761969	0.05949322435782245	0.0618279610892605	0.0718348789130971	0.0211452751499797	1.6747866592832	0.15157342848018826	0.8193769258534811	0.06574387540381119	0.0718348789130971	0.0838162684140182	0.0313807526854114	1.5033366438210878	0.22309563562074208	0.6515089256568546	0.10188173653320293	0.0838162684140182	0.0638421445127327	0.146832339895967	0.8331782803086616	0.6244098639636413	0.20453024489350502	0.048609773671064005	0.0638421445127327
ALKBH8	-0.223180579674184	0.0070845452967502	2.149688018592155	0.333356746281345	0.47709075144852753	-0.22019811521589167	-0.223180579674184	-0.192460800727425	0.0280075042475535	1.5527255894915741	0.6942872890085907	0.15846078572135414	-0.21063997985491936	-0.192460800727425	-0.0815003144479919	0.0033236113732732	2.478389763561253	0.0263022479535241	1.5800071324193414	-0.076128692433654	-0.0815003144479919	-0.0482031797380543	0.139201566636618	0.8563558769538355	0.4029206495180325	0.3947804746271866	-0.05212323088459861	-0.0482031797380543	-0.0392190130883732	0.0910767558715702	1.0405924472286974	0.3382718572605319	0.4707341321111056	-0.030756293104582597	-0.0392190130883732	-0.0481145261202929	0.0080169432549586	2.095991190388588	0.09570621434809087	1.0190598619152966	-0.04174735904168385	-0.0481145261202929	-0.0535902524615296	0.0760542793564667	1.118876344416869	0.4631250818124689	0.334301697957135	-0.05566804174180126	-0.0535902524615296
ALMS1	-0.0661552960976662	0.424751207126181	0.3718653782093714	0.9705349469873495	0.012988821934031329	-0.08732328097334657	-0.0661552960976662	-0.0406729391120451	0.614231536880745	0.21166788906248873	0.999978987518496	9.125700645420898e-06	-0.0799455560522884	-0.0406729391120451	-0.0145486861074876	0.740716444921162	0.13034801330812587	0.9183516419489661	0.03699099318178998	-0.03256665843718698	-0.0145486861074876	-0.0708331356071713	0.0171366141027535	1.7660749829817346	0.0970744376787335	1.0128951165040927	-0.07724016353781532	-0.0708331356071713	-0.0655182079374532	0.128113642648541	0.8924046203607003	0.40642630326243584	0.3910181929680518	-0.08049818975045371	-0.0655182079374532	-0.0459326317396296	0.130804840224767	0.8833761853388549	0.4879389820159524	0.31163448420759876	-0.04542503652497945	-0.0459326317396296	-0.0125008580968346	0.934368110482392	0.029481992232812605	0.999890961641827	4.735733920050315e-05	-0.01729670758450158	-0.0125008580968346
ALOX5AP	-0.0423002009374574	0.263433602897434	0.57932882837904	0.9598123927232637	0.017813646926432076	-0.042148875514600836	-0.0423002009374574	-0.0401346447361166	0.267842619256227	0.5721203166626253	0.999978987518496	9.125700645420898e-06	-0.05100259875550861	-0.0401346447361166	-0.011251634474935	0.0132013950783619	1.8793801716108263	0.07491210147715825	1.1254480196806609	-0.01926677266387053	-0.011251634474935	-0.0039969112621516	0.374825653502028	0.4261706931495045	0.7041471793616841	0.15233655605101667	-0.0068903670505491045	-0.0039969112621516	-0.027988418492452	0.0227323912129051	1.6433548785755756	0.15717309612909797	0.803621791646678	-0.027411574693738654	-0.027988418492452	-0.0301016100401282	0.0006445920015851	3.1907150877299926	0.015763475068786663	1.8023480357783404	-0.03332240291324014	-0.0301016100401282	0.0040226317394111	0.821040619535879	0.08563535639589684	0.999890961641827	4.735733920050315e-05	-0.0005532415305224553	0.0040226317394111
ALPK1		0.432341153290522	0.3641734232765811	0.9705349469873495	0.012988821934031329	0.018369504698395128	0.018369504698395128								0.0018455604502217	0.839019440846059	0.07622797605526925	0.9612112660276418	0.017181147621607707	-0.003208961794392588	0.0018455604502217	0.0009045271137046	0.896121632229699	0.04763303875187643	0.9861150099155016	0.006072430638055719	0.0016701101311700356	0.0009045271137046	-0.0028462469790151	0.95750097382818	0.01886077565908918	0.9933880174861377	0.002881082886230596	-0.011515428972323046	-0.0028462469790151	0.0035322974767945	0.740236037607865	0.1306297755591237	0.9610782822290069	0.01724123651932261	-0.0001368018356805098	0.0035322974767945	0.0287258201244478	0.231045090119873	0.6363032561281917	0.7508052928539949	0.12447267445082287	0.03420050873953861	0.0287258201244478
ALS2	0.0106991072621009	0.965346668126338	0.015316698036727982	0.9992517840814226	0.00032506767028392847	0.005688723209353805	0.0106991072621009	0.0063390410920876	0.984935647163823	0.006592144116246018	0.999978987518496	9.125700645420898e-06	-0.0037349672168947093	0.0063390410920876	-0.0099718200715173	0.252325599272373	0.5980386866256939	0.5445971881599722	0.26392460532025663	-0.016582282440665792	-0.0099718200715173	-0.0153213829663489	0.474630224554454	0.32364460927235894	0.7850672406881007	0.10509314451693215	-0.013621042513527838	-0.0153213829663489	-0.0093893722071962	0.762617433970124	0.11769327067200301	0.9244039626613804	0.0341382014898966	-0.002323984058529946	-0.0093893722071962	-0.0067400741880058	0.895493270800921	0.04793767331579615	0.9906950533501165	0.004060005482377848	-0.003188362328330585	-0.0067400741880058	0.0231652842801526	0.306072269198374	0.5141760166283574	0.8278489108080803	0.08204891827526423	0.03518405795330497	0.0231652842801526
ALYREF	-0.0955416616812912	0.371654453159435	0.4298606591183084	0.9705349469873495	0.012988821934031329	-0.02550850549735506	-0.0955416616812912	-0.0685723261520527	0.570192820842336	0.24397825508721518	0.999978987518496	9.125700645420898e-06	-0.034517191437932415	-0.0685723261520527	0.0082339944122693	0.604593248059547	0.2185367072191587	0.8408198868843025	0.07529702502218262	-0.012685237881097627	0.0082339944122693	0.0181760163761932	0.680608190888882	0.16710282862187548	0.9121287514402947	0.03994385455156196	0.010642753388968057	0.0181760163761932	0.0183637591116222	0.0001862041614893	3.730010617169695	0.006600304792208099	2.18043600892514	0.016872951954400972	0.0183637591116222	0.0109582735500898	0.643975640104704	0.19113056054111807	0.9315664092667524	0.030786179790752925	0.026306950343082003	0.0109582735500898	-0.0202319510286907	0.481091330410653	0.3177724693055815	0.9569021291311423	0.019132479100774247	-0.04211757194768817	-0.0202319510286907
AMACR	-0.0559439879001826	0.191618698598901	0.7175621137225537	0.9414666921537322	0.026195040139848254	-0.07571345300562413	-0.0559439879001826															0.0077772736574298	0.484435952118433	0.31476363343309505	0.7924457206462819	0.10103047552171657	0.008800916912640008	0.0077772736574298	-0.0236009715505718	0.0131571719227822	1.880837450412089	0.11271926494305433	0.9480018519801076	-0.025146794597323045	-0.0236009715505718	-0.0113824326137815	0.505735489392443	0.29607656919422587	0.8738957404008778	0.058540377513755494	-0.01377850797723067	-0.0113824326137815
AMBRA1	-0.0037762807415741	0.743615019889292	0.12865184672536764	0.9992517840814226	0.00032506767028392847	0.009557523652720029	-0.0037762807415741	0.0007937098214208	0.841039937046368	0.07518338110214542	0.999978987518496	9.125700645420898e-06	0.009288417701652202	0.0007937098214208	-0.0136804569870161	0.601923582573275	0.22045864125602077	0.8396144394263093	0.07592010116485794	-0.014784023830611087	-0.0136804569870161	-0.0171491338912573	0.37404269236374	0.4270788256074482	0.7037398329542092	0.15258786641950284	-0.02512981498571404	-0.0171491338912573	-0.0331837762805686	0.408172339916624	0.38915642889136387	0.7140378079050769	0.14627879196355834	-0.019239565181488227	-0.0331837762805686	0.0153109168883721	0.7201516115406	0.14257606311872467	0.955832142590303	0.019618369175249437	0.02221354518040697	0.0153109168883721	-0.0032038308612112	0.977841347448378	0.009731602796241245	0.999890961641827	4.735733920050315e-05	-0.010062707758433653	-0.0032038308612112
AMD1	0.0457128601053517	0.915190003903998	0.03848873207491756	0.9992517840814226	0.00032506767028392847	0.07509000814957356	0.0457128601053517	0.101067892958576	0.725855124603463	0.13915005266617012	0.999978987518496	9.125700645420898e-06	0.08571294950880548	0.101067892958576	0.161685104379487	1.36503082753359e-05	4.864857540508537	0.0002699931416071717	3.5686472676928296	0.13332387984563876	0.161685104379487	0.14741617439807	6.45098435220888e-05	4.190374011548452	0.0011438510598840643	2.941630521068803	0.12164087819336594	0.14741617439807	0.200672069825896	0.0259525877121922	1.5858193324939085	0.16820041018440307	0.7741729494381923	0.17163534148253157	0.200672069825896	0.146868430750689	0.0407511692367524	1.3898599259231528	0.2576203767450574	0.589019788990999	0.17977076217901822	0.146868430750689	0.0221277187038846	0.509277106828113	0.2930458459162757	0.968526222412769	0.013888616457518299	-0.007511373678440347	0.0221277187038846
AMDHD2		0.272186242104461	0.5651338303785252	0.9636639350867129	0.016074394088557143	0.028727612695074702	0.028727612695074702		0.254061483637119	0.5950611701001993	0.999978987518496	9.125700645420898e-06	0.024170087991483322	0.024170087991483322	-0.0015424338615804	0.929411212220897	0.03179209258848933	0.9874725881979988	0.005474951356775617	-0.015211739514245693	-0.0015424338615804	0.0071165729138028	0.57068446353682	0.2436039506367314	0.8509062961276118	0.07011826284766741	-0.0014004168961638218	0.0071165729138028	-0.0054401956387055	0.751622882636375	0.12400000657652427	0.91942432806748	0.036484008954560665	-0.0049503649387477346	-0.0054401956387055	0.0046529957761912	0.572676859895772	0.24209036503161788	0.9028719943510631	0.04437381788983611	0.003536072606907893	0.0046529957761912
AMER1		0.511717269570194	0.29096992609514605	0.9705349469873495	0.012988821934031329	0.012860812197011622	0.012860812197011622								0.0049799957553744	0.858835890005415	0.06608981506762099	0.9687145562445116	0.013804174353015519	0.0031551411727624365	0.0049799957553744
AMFR	0.112861083498196	0.599634374189764	0.2221134790708635	0.980445803042361	0.008576408207493821	0.12428717682578039	0.112861083498196	0.190485334121469	0.266482986822928	0.5743305125840421	0.999978987518496	9.125700645420898e-06	0.17045507185237802	0.190485334121469	0.0477006491279632	0.0212266018881307	1.6731195253514024	0.10699134985123128	0.970651333190838	0.022739685859471948	0.0477006491279632	-0.0240142321421388	0.0571397223378672	1.2430618743387343	0.22675157786441763	0.644449682193223	-0.03750228687255147	-0.0240142321421388	0.202413961356635	0.001339210317145	2.873151213575813	0.026193518935159255	1.5818061529126235	0.13502693868761334	0.202413961356635	0.101139062774436	0.0571292587542999	1.2431414108249002	0.31295484787857303	0.5045183165484353	0.10470708212813556	0.101139062774436	0.0207670218915219	0.624393404803226	0.2045416928496792	0.999890961641827	4.735733920050315e-05	0.015698346440645494	0.0207670218915219
AMIGO3	0.0015848528078695	0.988323421189038	0.005100912646185185	0.9992517840814226	0.00032506767028392847	-0.00763550042354668	0.0015848528078695	0.0060823799433419	0.970610635682737	0.012954954115914708	0.999978987518496	9.125700645420898e-06	-0.005489964735504317	0.0060823799433419	0.0085319688146356	0.26664441944904	0.5740675011536127	0.5600837224668482	0.2517470489087479	0.0014271499107248661	0.0085319688146356	-0.0036868630757693	0.657924174644838	0.1818241556730873	0.8991129601868715	0.04618574218890649	-0.010953910774760253	-0.0036868630757693	-0.0026184152395849	0.802184880384567	0.095725527878471	0.9413484852636703	0.026249571886522088	0.0008210156011796751	-0.0026184152395849	0.0103698559451082	0.583336141483632	0.2340811153569504	0.9069606218571385	0.04241156859746307	0.014009383151212997	0.0103698559451082	0.0340244091206171	0.01977002934468	1.703992686061991	0.2279783318399517	0.6421064284799449	0.03513712153687372	0.0340244091206171
AMMECR1	0.002235324353561	0.930145541301824	0.03144909140423295	0.9992517840814226	0.00032506767028392847	0.014295268739784553	0.002235324353561	0.0021377663397482	0.959521932730738	0.01794509372156058	0.999978987518496	9.125700645420898e-06	0.013388230003796214	0.0021377663397482	-0.0026997812733193	0.969481738898179	0.013460366853914203	0.9961006258715751	0.0016967870247536303	-0.016066857519012864	-0.0026997812733193	-0.0072908034117595	0.895397462631131	0.04798414065042915	0.9860423141505622	0.006104447728376003	-0.00300116747641542	-0.0072908034117595	-0.0232655915786046	0.559610161759001	0.25211440791181916	0.8133576326107975	0.08971845352296841	-0.023776619005217783	-0.0232655915786046	0.0055452460873197	0.593941063178365	0.22625664795873648	0.9118548310694443	0.04007429663182657	-0.00010287227179274494	0.0055452460873197	-0.0325858799288493	0.344778767519883	0.46245948714221663	0.8600904789206888	0.06545585988540893	-0.044123341852452196	-0.0325858799288493
AMMECR1L	-0.153096656405698	0.398787904602407	0.39925802248699305	0.9705349469873495	0.012988821934031329	-0.12900081643968547	-0.153096656405698	-0.147421333936986	0.389369871199903	0.4096376565084742	0.999978987518496	9.125700645420898e-06	-0.1513636381492729	-0.147421333936986	-0.0305223410837026	0.384852468060459	0.41470572396327404	0.6838945824043852	0.16501083659625781	-0.04040166001246395	-0.0305223410837026	-0.0136140606087216	0.769588881251097	0.11374121545851858	0.9510654795418255	0.021789581459292724	-0.02643611882512023	-0.0136140606087216	-0.0519666612120472	0.139688364129437	0.8548397685804681	0.4243060821332303	0.37232074287875666	-0.054717357079174356	-0.0519666612120472	-0.0159412138796839	0.617770091467913	0.20917312132571023	0.9221707894548693	0.035188638546324	-0.013954922579152651	-0.0159412138796839	0.0228300557486406	0.831464074377916	0.08015651089003577	0.999890961641827	4.735733920050315e-05	0.017389006452421613	0.0228300557486406
AMPD2	-0.0786701852773209	0.535675285413709	0.2710983903194122	0.971381180695705	0.01261031469783963	-0.07580843770813764	-0.0786701852773209	0.0065539787408564	0.87495652782736	0.05801352434192131	0.999978987518496	9.125700645420898e-06	-0.022967939691683092	0.0065539787408564	0.0251146650899007	0.41842844190819	0.3783788027641944	0.7166204244413991	0.1447108181406185	0.025477019140503987	0.0251146650899007	0.0052351838321591	0.964849829250404	0.015540275674830505	0.9975404961727067	0.0010694646563986971	0.006242407045071535	0.0052351838321591	-0.0445940639987785	0.0381345189550121	1.418681727615413	0.2106340827605888	0.6764713541513258	-0.039117142499999896	-0.0445940639987785	-0.0337957382639479	0.445300316733559	0.351346995963347	0.8382728984696278	0.07661457444172927	-0.03490396252338601	-0.0337957382639479	0.0148069216056028	0.906403431070832	0.042678459176974846	0.999890961641827	4.735733920050315e-05	0.0019694797849171275	0.0148069216056028
AMT	-0.111661794375109	0.205918377826185	0.6863048916902299	0.9472482724543827	0.02353617809753292	-0.11036015722886447	-0.111661794375109	-0.123520414970109	0.140002055253117	0.8538655887607909	0.999978987518496	9.125700645420898e-06	-0.11906914520606729	-0.123520414970109	-0.0262992504896842	0.442872928725739	0.3537208658077036	0.73455746507625	0.13397422330558692	-0.02220861380891795	-0.0262992504896842	-0.0092139153078251	0.674717928867003	0.17087774944963569	0.9089144981469689	0.0414769690656722	-0.017957795875349555	-0.0092139153078251	-0.0214345802818757	0.493696955611973	0.30653955085419266	0.7737305750589887	0.11141024104205334	-0.0024425568840744094	-0.0214345802818757	-0.0109783221081218	0.438852541404884	0.3576813822910488	0.8327974123541786	0.07946063292360969	-0.018489981633172267	-0.0109783221081218	0.0442379858092038	0.396807585530559	0.4014200342936256	0.9005220691045454	0.0455056394542424	0.058796684318893025	0.0442379858092038
AMZ1	-0.129337296637377	0.033600520270396	1.4736539979431094	0.6244241763548549	0.20452029034017524	-0.14762523894312815	-0.129337296637377	-0.121343266068282	0.0875740273347276	1.0576246775958413	0.9564736412593047	0.019326993868121176	-0.13982188072672355	-0.121343266068282															-0.0076957259613984	0.63421716699948	0.19776200666048974	0.8611805108687596	0.06490580713225631	0.002829120494555356	-0.0076957259613984								-0.0221023487842037	0.610204295248035	0.21452473966975946	0.996269220307863	0.00162328698290688	-0.03125570590687459	-0.0221023487842037
AMZ2	-0.0812294908629187	0.327825924049095	0.48435670596290153	0.9705349469873495	0.012988821934031329	-0.030966887611613758	-0.0812294908629187	-0.0708772395869651	0.536292833068501	0.27059800684002716	0.999978987518496	9.125700645420898e-06	-0.023354790372357187	-0.0708772395869651	-0.0332654610802431	0.42693743239598	0.3696357660900967	0.7227846625333619	0.1409910717278734	-0.05919254845303468	-0.0332654610802431	-0.0098259582005457	0.938784758426053	0.02743396997373716	0.9932893467592258	0.0029242224045335605	-0.008655627741062377	-0.0098259582005457	-0.0605112203102151	0.170761623595671	0.7676097245913948	0.4694658793281588	0.32839596667366594	-0.06423847211433764	-0.0605112203102151	-0.0026196449668856	0.968185012068235	0.01404164471355804	0.9977723691280332	0.0009685269566469813	0.0010769853289475106	-0.0026196449668856	0.006335639961516	0.96539241974888	0.015296115579640295	0.999890961641827	4.735733920050315e-05	-0.00022543383801629235	0.006335639961516
ANAPC1	-0.0494527874099418	0.755591822841504	0.12171275074230144	0.9992517840814226	0.00032506767028392847	-0.050089525826308545	-0.0494527874099418	-0.0096797024008301	0.988180231428547	0.00516383843220407	0.999978987518496	9.125700645420898e-06	-0.02283289510819156	-0.0096797024008301	-0.0149648379652891	0.662244953467511	0.17898134249024572	0.8743669757184754	0.058306253773450355	-0.01265676371456384	-0.0149648379652891	-0.0137640913884421	0.669022456057397	0.17455930468638226	0.9045500533362353	0.04356739642574509	-0.016254570440217053	-0.0137640913884421	-0.0335941417181504	0.205842391991057	0.6864651800503286	0.5139641622179308	0.2890671625098091	-0.038021147552177906	-0.0335941417181504	0.0005632837070628	0.998978086532678	0.0004440383028638943	0.9996389111977441	0.0001568471938840161	-0.004955121017166941	0.0005632837070628	0.0043080798781149	0.541417636277973	0.26646760151443183	0.9791595549708022	0.0091465337358566	-0.001299046475445098	0.0043080798781149
ANAPC10	-0.0152738772240118	0.926635589226503	0.03309102389557782	0.9992517840814226	0.00032506767028392847	-0.017121936614329293	-0.0152738772240118	-0.0172831645536735	0.928165353256146	0.03237464704659978	0.999978987518496	9.125700645420898e-06	-0.025324599456649104	-0.0172831645536735	0.005158597185861	0.904084964216019	0.04379075342259089	0.9828142451117833	0.007528557392804659	-0.001565586859299313	0.005158597185861	0.0001775157270961	0.978606461469112	0.009391921039685617	0.9976281230806815	0.0010313166199300648	0.002011271817796166	0.0001775157270961	0.0265838584958531	0.104861038643083	0.9793858449369469	0.3648484613270928	0.4378874809545839	0.022270888551497278	0.0265838584958531	0.0208362801880892	0.29974206171477	0.523252309810841	0.7164371140641052	0.14482192419690648	0.0292462330553557	0.0208362801880892	0.0058271192275853	0.959048954552397	0.01815922374765136	0.999890961641827	4.735733920050315e-05	0.008420619194183285	0.0058271192275853
ANAPC11	0.116224799697634	0.427937397548968	0.36861975876155345	0.9705349469873495	0.012988821934031329	0.14054636371990054	0.116224799697634	0.0116580016257249	0.880054333023511	0.05549051443633532	0.999978987518496	9.125700645420898e-06	0.012133837708089207	0.0116580016257249	-0.001202147180531	0.956641697654148	0.019250693225256448	0.9929834375229954	0.003057995263286685	-0.06636804741153701	-0.001202147180531	-0.0064018276155971	0.590778103663062	0.22857560955936204	0.8655177462476653	0.06272402308792495	-0.02507911766603385	-0.0064018276155971	0.0581496344081287	0.0317665178367757	1.4980303887975523	0.1883804384765589	0.7249641965684038	0.01940290803652453	0.0581496344081287	0.0290725170207077	0.473205216977807	0.3249504760217397	0.8540895844374817	0.06849657429180524	0.021568687094469574	0.0290725170207077	0.119089905626388	2.07146599531251e-05	4.683722191580918	0.0020290502630275395	2.692707194620113	0.11428103200395637	0.119089905626388
ANAPC13	0.109009331113514	0.556490950065625	0.25454189398609056	0.9726839867943672	0.012028233815161314	0.1287993260564214	0.109009331113514	0.0552950010346197	0.814849867046041	0.08892240097743229	0.999978987518496	9.125700645420898e-06	0.045216768547543223	0.0552950010346197	0.0462727014957338	0.0871554499750559	1.0597054505495265	0.28260568146926485	0.5488191113977638	0.0012909479828298043	0.0462727014957338	0.0248636284201246	0.531325956742142	0.27463896708570695	0.8253541475393259	0.08335966197155119	0.004406534606563345	0.0248636284201246	0.0983897507710503	0.0028691238486294	2.54225070458933	0.043358998242701015	1.3629207602033608	0.052132502444419165	0.0983897507710503	0.062290958073203	0.0337183862880444	1.472133218239694	0.2311587141367693	0.6360897300425589	0.06570188880756572	0.062290958073203	0.0914691588349298	0.0161559183201903	1.7916683511680747	0.19971588933071785	0.6995873814280559	0.0783312817700842	0.0914691588349298
ANAPC15	-0.0208495540370027	0.673448256180001	0.1716957673037077	0.9971450326479023	0.001241669875101369	-0.026358558914042263	-0.0208495540370027	-0.0122195554949792	0.947548836183362	0.023398397467136376	0.999978987518496	9.125700645420898e-06	-0.04286493002690349	-0.0122195554949792	-0.0089364662105954	0.515273041446785	0.2879625787831907	0.7888219913295491	0.10302099033365436	-0.0240336385745005	-0.0089364662105954	-0.0382926379617436	0.0069689639191498	2.156831783974105	0.050765589354139794	1.2944305675855257	-0.04408138014884716	-0.0382926379617436	0.0077714116250358	0.95703012666155	0.019074390711210885	0.9933880174861377	0.002881082886230596	0.004977796127495465	0.0077714116250358	-0.0192968290420646	0.0623487844305518	1.2051720092303444	0.3279738094064148	0.4841608358139811	-0.0258456599498869	-0.0192968290420646	-0.0039215095399143	0.897496329486474	0.046967318891180616	0.999890961641827	4.735733920050315e-05	-0.014234809654848454	-0.0039215095399143
ANAPC16	0.0212847726933141	0.600344444740396	0.22159950373558274	0.980675000061737	0.008474895846726102	0.02954637295337245	0.0212847726933141	-0.0015193297963797	0.763963112571865	0.11692761052541197	0.999978987518496	9.125700645420898e-06	-0.01415678555119082	-0.0015193297963797	0.0226567954055925	0.528394382690238	0.27704180797575445	0.7960912967036754	0.09903712399474261	-0.008300414685394164	0.0226567954055925	0.0132900343292659	0.583813170751246	0.23372611160893786	0.8599823046033903	0.06551048491011523	0.017298212457472595	0.0132900343292659	-0.0129276009269215	0.322062387037954	0.492059992521811	0.6409091628824387	0.1932035193960623	0.0011637173275862722	-0.0129276009269215	0.004355754020601	0.956380716008533	0.01936918936880633	0.9968504387367362	0.0013699956539596106	0.010101177376644732	0.004355754020601	0.0740016672492295	0.0306905225158371	1.5129957175045408	0.290923524493442	0.5362211596583463	0.07327538988633876	0.0740016672492295
ANAPC2	0.0655701618721209	0.51768021651714	0.2859384315443339	0.9705349469873495	0.012988821934031329	0.09663109029317507	0.0655701618721209	0.0579623619908631	0.694514025503989	0.1583189793900331	0.999978987518496	9.125700645420898e-06	0.09601863588723648	0.0579623619908631	0.0127673150288656	0.477848194846252	0.3207100502742319	0.7634458368822677	0.11722176879426799	0.001939932207852102	0.0127673150288656	-0.0170489255550933	0.623105836565004	0.20543818073672793	0.8805522302669422	0.055244878601901845	-0.01323761389622169	-0.0170489255550933	0.0107856872267266	0.0946433514844825	1.023909888990384	0.34556150142249736	0.46147464770673674	0.010601332594147	0.0107856872267266	-0.0238223257358889	0.557997310235189	0.25336789452627523	0.8978083904615277	0.04681634021960219	-0.017377628190789585	-0.0238223257358889	0.0153969755539135	0.600451938845622	0.22152174850996817	0.9923969300442886	0.0033145878771434355	0.01304490492788668	0.0153969755539135
ANAPC4	0.0395802923455122	0.721246893862016	0.14191604417450157	0.9992517840814226	0.00032506767028392847	0.07686371643415144	0.0395802923455122	0.0051437063995279	0.989465373342192	0.004599399466218009	0.999978987518496	9.125700645420898e-06	0.035701070661032897	0.0051437063995279	-0.0445722401808514	0.183484221003032	0.7364012776024101	0.4519658582530214	0.344894370791146	-0.05577437091012477	-0.0445722401808514	-0.0692548084623798	0.0129428472709991	1.8879701735854102	0.07946747265142319	1.099810598874318	-0.06558535279139358	-0.0692548084623798	0.083087495651417	0.0226245965736075	1.6454191560970435	0.1569393326603692	0.8042681984359478	0.060808869719827616	0.083087495651417	0.035355352670231	0.229011470144584	0.6401427652769285	0.6411215976017067	0.19305959269784126	0.0417916955414782	0.035355352670231	-0.0915684053238954	0.0050933080376575	2.2930000573778404	0.10030101771626387	0.9986946603363597	-0.1108383164681345	-0.0915684053238954
ANAPC5	-0.0724291341641511	0.694509733183684	0.1583216634780645	0.9992517840814226	0.00032506767028392847	-0.0036643740651982615	-0.0724291341641511	-0.054120505243567	0.641776391199051	0.1926162631840549	0.999978987518496	9.125700645420898e-06	-0.031050604572102403	-0.054120505243567	0.0894725051983857	0.0674673388030568	1.170906419916457	0.23667730729886857	0.6258433803781891	0.03529002091224698	0.0894725051983857	0.0910965206435281	0.0683318361146287	1.1653769093850574	0.2563542829504137	0.5911594223382974	0.06693233978231933	0.0910965206435281	-0.0236504141047099	0.477292813708095	0.3212151044781197	0.7636266708362204	0.11711891161058809	-0.024976484182168857	-0.0236504141047099	-0.0018936056814354	0.950741159237717	0.02193770431987891	0.9963576533302103	0.001584738899312535	0.017934441386975974	-0.0018936056814354	0.0448763723723046	0.711920791869224	0.14756832317170462	0.999890961641827	4.735733920050315e-05	0.031580002577687116	0.0448763723723046
ANAPC7	0.0496704876572009	0.808126442688569	0.09252068246091312	0.9992517840814226	0.00032506767028392847	0.04313789603750273	0.0496704876572009	0.0712594840957456	0.56188309196348	0.2503540363824844	0.999978987518496	9.125700645420898e-06	0.038304782905243695	0.0712594840957456	-0.0192824216296913	0.580392218822248	0.23627841867608873	0.8270788263977022	0.08245309717280405	-0.048709704109056035	-0.0192824216296913	-0.0065806804856242	0.837031049331031	0.07725843172833091	0.9725830113823148	0.012073320751137434	-0.012842009603129034	-0.0065806804856242	-6.61622106308546e-05	0.301064532317608	0.5213404046534075	0.6207755689899774	0.20706538334397873	0.008289938676270397	-6.61622106308546e-05	0.020967442320722	0.444068438060237	0.35255009299020834	0.8369637781969835	0.07729333683298653	0.0392411683904709	0.020967442320722	0.0325142241374018	0.602571915990574	0.2199911133107614	0.9934470779490485	0.0028552632968672845	0.014717318119529532	0.0325142241374018
ANG		0.515165138708916	0.2880535334172726	0.9705349469873495	0.012988821934031329	0.011012484244604315	0.011012484244604315		0.445227759515678	0.3514177656566518	0.999978987518496	9.125700645420898e-06	0.013081466465578423	0.013081466465578423	0.0023278823317305	0.722815307268426	0.14097265883410232	0.9083234395465143	0.0417594785735206	0.009752326244864041	0.0023278823317305	-0.007796738876015	0.403004931020235	0.3946896399587001	0.7264885387119023	0.13877123286415638	-0.009116096914756764	-0.007796738876015	0.0032341306124081	0.949914964716994	0.022315270508108494	0.9916525551415589	0.00364046475703454	0.0025286185503629738	0.0032341306124081	0.0036024266041945	0.869397051156805	0.06078183719383544	0.9884536946154346	0.005043670957324826	0.0032048462266138986	0.0036024266041945	-0.0184155653026997	0.281786255064985	0.5500801946724213	0.8069610626173893	0.09314742029450654	-0.01195062953645692	-0.0184155653026997
ANGEL2	-0.149177359598595	0.275074814722798	0.5605491708884738	0.9644200086077895	0.015733787989926074	-0.16539927567238522	-0.149177359598595	-0.110854918508727	0.423872667846455	0.37276458670180035	0.999978987518496	9.125700645420898e-06	-0.15434192553881199	-0.110854918508727	-0.0131344784857294	0.645566772596877	0.19005883090244693	0.8664477661590146	0.062257613622509624	-0.029794878847608314	-0.0131344784857294	-0.0166801013354643	0.384345765114915	0.41527789980963864	0.7113085255059414	0.1479419859626348	-0.03413748681686726	-0.0166801013354643	-0.103948411827151	0.0063242048398767	2.198994071790525	0.07193044196383125	1.1430872712456697	-0.12093369540381135	-0.103948411827151	-0.109972173765936	0.0084371454690874	2.073804462937678	0.09904759797357703	1.0041560521746018	-0.10090304594186894	-0.109972173765936	-0.0783272458820145	0.0018093847961618	2.742469063279173	0.053170064652926036	1.2743328115987056	-0.06030674697828664	-0.0783272458820145
ANGPTL6		0.311836628810297	0.5060728732527474	0.9705349469873495	0.012988821934031329	0.023392673359158827	0.023392673359158827		0.371754074918794	0.4297442623351348	0.999978987518496	9.125700645420898e-06	0.017286451135557133	0.017286451135557133	-0.0156584437948336	0.0885910748282967	1.0526100292198017	0.2854693640105058	0.5444404925147859	-0.015510346500388225	-0.0156584437948336	-0.0163668042900343	0.0459184351611145	1.3380129205332723	0.19609675097079693	0.7075296018811387	-0.019393851065032924	-0.0163668042900343	0.0070989173874075	0.863205885947922	0.06388560698827343	0.9642634055859273	0.015804314679680447	0.011434327394509985	0.0070989173874075	-0.001499243478679	0.919155154583485	0.03661117295341087	0.9925410789257896	0.0032515097723003336	0.0013952404744037878	-0.001499243478679	-0.022060782093996	0.310407652941115	0.5080675799746577	0.831824572824223	0.0799682543433676	-0.018548575728973015	-0.022060782093996
ANK3	-0.0079669757792298	0.770605537234147	0.11316787466172128	0.9992517840814226	0.00032506767028392847	-0.01074391708343522	-0.0079669757792298	-0.0067950735982683	0.910782526734844	0.04058530987005943	0.999978987518496	9.125700645420898e-06	-0.011111699681614868	-0.0067950735982683	0.0251773616923162	0.0135072566054724	1.8694328495043049	0.07626974209281812	1.1176477221815668	0.024545745124018855	0.0251773616923162	0.0029506656643452	0.687178852963458	0.16293021381969944	0.9165240484338313	0.0378561352133956	0.004676379470032282	0.0029506656643452	0.0407539078791162	0.218634891473287	0.6602805287306966	0.5292172301230745	0.2763660246025289	0.031885169735707805	0.0407539078791162	0.0682402237453246	0.0013500920644836	2.869636615405789	0.02786768980666051	1.5548990322125873	0.0594365548070004	0.0682402237453246	0.0105870684506715	0.858697438390377	0.0661598326580313	0.999890961641827	4.735733920050315e-05	0.025922162309776314	0.0105870684506715
ANKAR	-0.0154188596903918	0.780144345638609	0.10782503485499567	0.9992517840814226	0.00032506767028392847	-0.023248286806476108	-0.0154188596903918	-0.0081491613399991	0.910871246380732	0.04054300715233698	0.999978987518496	9.125700645420898e-06	-0.01710413365045307	-0.0081491613399991	-0.0096700715330735	0.665479640808553	0.17686522646992378	0.8762800534797008	0.05735707391935344	-0.015128398461755455	-0.0096700715330735	-0.0173761938694339	0.242266480790314	0.6157066692913099	0.5606418097125057	0.2513145179735912	-0.022139568165347515	-0.0173761938694339	0.0074855498278856	0.457693055524174	0.3394256769771378	0.7516927448030505	0.12395964146230738	0.005001333536751362	0.0074855498278856	0.0026071441598822	0.586409684615415	0.23179886589028653	0.9083045834716013	0.04176849427644009	0.001639103891344574	0.0026071441598822	-0.0211826047317793	0.199408163355707	0.7002570665470925	0.7109565889710718	0.14815691649371202	-0.017734634550218002	-0.0211826047317793
ANKFY1	-0.170820786980631	0.391900657905531	0.4068240074468734	0.9705349469873495	0.012988821934031329	-0.1158493059023698	-0.170820786980631	-0.0385218183261811	0.941461443625009	0.026197461270022353	0.999978987518496	9.125700645420898e-06	-0.017617657312294976	-0.0385218183261811	0.0701560706865766	0.0887398633542867	1.0518812443655192	0.2857443388687415	0.5440223650356428	0.03283751718459621	0.0701560706865766	0.105802293562924	0.0090482296789572	2.043436383874189	0.06135611559432411	1.212142143018494	0.09281163134459258	0.105802293562924	-0.0883305440250082	0.394048402584057	0.40445042872248027	0.7030480784334869	0.15301497443338774	-0.10898176027336687	-0.0883305440250082	0.0460950010235516	0.719465199220598	0.14299020819295466	0.9556468884278616	0.019702549916386796	0.050772967200349406	0.0460950010235516	-0.132721336253503	0.177482522794205	0.7508444067088335	0.6841858121958015	0.16482593592260197	-0.10763349438796388	-0.132721336253503
ANKH	-0.0408290750238972	0.385243536847188	0.4142646386190105	0.9705349469873495	0.012988821934031329	-0.015993609253806246	-0.0408290750238972	-0.0560451384026399	0.463260941210157	0.33417431480219245	0.999978987518496	9.125700645420898e-06	-0.03452903082542459	-0.0560451384026399	0.039107789282221	0.187514398578579	0.7269653786928686	0.45718678179896993	0.33990633443325924	0.0273350579434172	0.039107789282221	-0.0038459263355556	0.986925791958294	0.005715501185105166	0.9985310880179481	0.000638409366666625	-0.0028872404579634026	-0.0038459263355556	0.0011186435613731	0.132866133320744	0.8765857036792483	0.4141385197103327	0.3828543731691345	0.010664957309437395	0.0011186435613731	0.0050830077787046	0.95519270316265	0.019909003832273665	0.9965794555185205	0.001488070051683398	0.007908144900801911	0.0050830077787046	-0.0575847616434498	0.442004140914487	0.3545736619452799	0.9306064665927326	0.03123393396932896	-0.032806753058762406	-0.0575847616434498
ANKIB1	-0.090548699561444	0.454020611873799	0.34292443035907627	0.9705349469873495	0.012988821934031329	-0.06092474446236262	-0.090548699561444	-0.0877728189475733	0.351738333707035	0.4537802981311171	0.999978987518496	9.125700645420898e-06	-0.08259895715120369	-0.0877728189475733	0.171877997950358	0.0005649698415536	3.247974734475125	0.006440281213727708	2.1910951688352567	0.1222584570978893	0.171877997950358	0.0652776276909146	0.157290605003219	0.8032972170913506	0.43386678258809075	0.3626435987551469	0.04990317956137158	0.0652776276909146	0.217287051034447	0.0029752798909426	2.52647217300291	0.04409775459471488	1.3555835237283456	0.17368756894623438	0.217287051034447	0.0019043624190264	0.470496066701779	0.32744400287828274	0.8530963784769072	0.06900190168566439	0.0494415254857119	0.0019043624190264	-0.0279755190180551	0.517314663851332	0.28624521086318494	0.9721078431121457	0.012285552902422395	-0.05675814845697302	-0.0279755190180551
ANKLE2	-0.0183893131410143	0.77020370204075	0.11339439823989698	0.9992517840814226	0.00032506767028392847	0.023679483014118374	-0.0183893131410143	-0.0690446308018237	0.879969231983575	0.05553251263773676	0.999978987518496	9.125700645420898e-06	-0.06253431802795983	-0.0690446308018237	-0.0690684401062313	0.236590649115534	0.6260024241957325	0.5252190088616067	0.2796595642003997	-0.09248318134974576	-0.0690684401062313	-0.0638462661883964	0.314718351370403	0.5020779324393928	0.6435999482437406	0.19138399949758667	-0.06379136493936133	-0.0638462661883964	0.113439758321117	0.0853828441085137	1.0686293829115376	0.32723679599312927	0.48513786820887506	0.10697676351973728	0.113439758321117	0.0771767742934283	0.194319491332043	0.7114836350492412	0.5948681970844183	0.22557924875858484	0.0882448841491058	0.0771767742934283	0.0410396962050052	0.57742920588629	0.23850125364809793	0.9866853933444911	0.005821300942145053	0.04451498269545018	0.0410396962050052
ANKMY2	-0.116223351294041	0.228703563653805	0.6407270681736409	0.9565519770710836	0.01929142632476572	-0.12083231128531163	-0.116223351294041	-0.082559421823185	0.385459893185782	0.41402080327902646	0.999978987518496	9.125700645420898e-06	-0.10222420216828693	-0.082559421823185	-0.0332692606009526	0.256476510235507	0.5909524042061397	0.5483050207222896	0.26097777734832206	-0.0622122970125351	-0.0332692606009526	-0.0197836728123009	0.648429177542471	0.18813745131798343	0.8952637077101362	0.048049020623464354	-0.03519808475016614	-0.0197836728123009	-0.0366737624282084	0.432278737501822	0.36423612558762386	0.7313483181738425	0.1358757329847883	-0.04691634921733211	-0.0366737624282084	-0.0413871789258808	0.275634876730375	0.5596658309834615	0.6919624726642819	0.15991745808191113	-0.029379171973170193	-0.0413871789258808	-0.0261483097581281	0.576685852849395	0.2390607024902712	0.9862039253455832	0.006033273197566467	-0.030133314536390732	-0.0261483097581281
ANKRA2		0.0457843849580228	1.3392826155086703	0.6823085076138903	0.16601921352629112	0.0767865140453791	0.0767865140453791		0.0471319908880688	1.3266842149519962	0.8270268505655557	0.08248039025016347	0.07336165350603263	0.07336165350603263	0.0060210729978295	0.891220665068674	0.05001475190414085	0.9793163738038693	0.009076984191739716	0.005870090060000471	0.0060210729978295	-0.0005615884332652	0.95212604932771	0.02130555276709455	0.9963465922391282	0.001589560257857337	-0.004025584663059259	-0.0005615884332652	0.0151858875424125	0.652959318767727	0.18511387566987839	0.8715390340876918	0.05971315713774088	0.0007668854548548015	0.0151858875424125	-0.0078936585756874	0.404326223935742	0.39326809012503083	0.8087167394776954	0.09220356741547044	-0.002474173419767675	-0.0078936585756874	0.009868053063525	0.880863783344987	0.05509124563503852	0.999890961641827	4.735733920050315e-05	0.017849725979186368	0.009868053063525
ANKRD10	-0.129751310992935	0.300932926571472	0.5215302913361507	0.9705349469873495	0.012988821934031329	-0.09578316411075782	-0.129751310992935	-0.0925303053091555	0.545126874430515	0.2635024069850068	0.999978987518496	9.125700645420898e-06	-0.0855047778787528	-0.0925303053091555	0.0031161974082874	0.557348367756134	0.2538732664035148	0.8122578036666612	0.09030610753226934	-0.004921927676080101	0.0031161974082874	0.025545274191539	0.26678722730741	0.5738349665197141	0.5909401825376415	0.22845647801654634	0.006332774740636454	0.025545274191539	0.0110034180209632	0.266504581652056	0.5742953203368387	0.5838784049095025	0.23367758709170672	0.05937556193058069	0.0110034180209632	0.0225363727147584	0.773005540333031	0.11181739336829791	0.9702887229239527	0.01309901613072887	0.03306506806152332	0.0225363727147584	-0.0389650945514927	0.360414129667729	0.44319819128776405	0.8707616899292387	0.06010068645033627	-0.02886120106896417	-0.0389650945514927
ANKRD11	0.130012041452839	0.746743015805836	0.12682883060688796	0.9992517840814226	0.00032506767028392847	0.16093128415245683	0.130012041452839	0.181945430776121	0.582053210889931	0.2350373106430172	0.999978987518496	9.125700645420898e-06	0.18128377895439518	0.181945430776121	0.0102237956461799	0.0158042753700633	1.801225411877386	0.0858982371774801	1.066015748764202	0.0027417323760470236	0.0102237956461799	-0.0281919069017202	0.0022016971508972	2.6572424195784494	0.020653453970480705	1.6850073089042303	-0.03856091501355219	-0.0281919069017202	0.190935219561679	0.101840494162276	0.9920795020151537	0.35819981538046697	0.44587464232636503	0.15164543747277703	0.190935219561679	0.0867474871234813	0.0533408116083388	1.2729403805782493	0.30214529754279773	0.5197841605322105	0.10328311842516391	0.0867474871234813	-0.0915302784179159	0.0840288960354402	1.075571342143619	0.4874434268045699	0.3120757817137941	-0.11374210083787017	-0.0915302784179159
ANKRD12	0.0615360249659128	0.0743364741046755	1.1287980420188517	0.7783609667317632	0.1088189512058553	0.10083809892279472	0.0615360249659128	0.255385236451109	0.0385767787623694	1.413674039629782	0.7770906313891693	0.1095283268659946	0.20754517132652062	0.255385236451109	-0.207338012443017	0.0007712284334475	3.1128169673550734	0.008392300957419734	2.076118950243115	-0.27679116015843164	-0.207338012443017	-0.064007192862882	0.010154373819511	1.9933468526743217	0.06695380777852196	1.1742247188734032	-0.07233696984482152	-0.064007192862882	-0.150894937086901	0.245022313532159	0.610794363788021	0.5596933055511444	0.25204988762531355	-0.23025505024954773	-0.150894937086901	0.0673827416889532	0.462150794463678	0.3352162960496547	0.8485266120306137	0.07133453251329452	0.08426166732319085	0.0673827416889532	-0.207464140951675	0.0491611538509992	1.3083779324324283	0.3745539680629842	0.42648559760851124	-0.19148857136433106	-0.207464140951675
ANKRD13A	0.0496765327827594	0.0003150258006225	3.501653876022713	0.06917709417751225	1.1600376847208564	0.07325074607675558	0.0496765327827594	0.105806103612869	0.0010022503944159	2.999023764169369	0.2115468503865913	0.6745934362741007	0.06763121410863682	0.105806103612869	0.0193911655166751	0.250249749910383	0.601626347865007	0.5422253307036369	0.26582019769642934	-0.031149374509990335	0.0193911655166751	0.13733342615359	0.0004624326761595	3.3349514856291194	0.005834321876978692	2.2340096147172743	0.10175568668029689	0.13733342615359	-0.0205413076475523	0.638362770433774	0.1949324491426745	0.8630458399133956	0.0639661365064233	-0.059350839428312374	-0.0205413076475523	0.0299531281804942	0.719437042170188	0.14300720511084045	0.9556468884278616	0.019702549916386796	0.051135121835166775	0.0299531281804942	-0.0482750753804735	0.59096716558591	0.2284366480544286	0.9917315970436854	0.0036058497159563692	-0.06641864435627265	-0.0482750753804735
ANKRD13C	-0.0256622188200286	0.650000472954801	0.18708632735470512	0.992597048285208	0.003227020610942404	-0.02051552311347349	-0.0256622188200286	-0.0161863160717962	0.755075317245726	0.12200972620818251	0.999978987518496	9.125700645420898e-06	-0.04341861039282341	-0.0161863160717962	0.0051401819940986	0.543968258487892	0.264426441415317	0.8059364185155418	0.0936992189604688	-0.015150956057579323	0.0051401819940986	0.0038024879426488	0.688112339320904	0.16234065425805383	0.9172660377136057	0.0375046861900235	-0.016119639208374947	0.0038024879426488	0.0855905182802941	0.0717536076237459	1.144156258612117	0.2981895756206507	0.525507543074713	0.06273211207350271	0.0855905182802941	0.0912899204980215	0.0964963099510865	1.0154892938947777	0.4165509278728312	0.3803318937961457	0.08117650429250628	0.0912899204980215	-0.0384281066115645	0.217837162950328	0.6618680277599058	0.7309804962297304	0.13609421058359683	-0.04787706103330447	-0.0384281066115645
ANKRD13D	-0.0730556552631985	0.631794829774817	0.19942393241861062	0.9881263216233741	0.005187531852515552	-0.06222452312557106	-0.0730556552631985	-0.0619831902150434	0.735786606995117	0.13324812158922636	0.999978987518496	9.125700645420898e-06	-0.06525851148843814	-0.0619831902150434	-0.030425385477068	0.356074248876147	0.44845943316477394	0.6558257613348875	0.1832115279139111	-0.03873889907278652	-0.030425385477068	-0.0491267017409107	0.123965980136813	0.9066974814987865	0.377289328354922	0.4233254786636083	-0.039937878270623894	-0.0491267017409107	0.0154599374181709	0.424710586551232	0.37190691343013543	0.7251527754474894	0.1395704864716929	0.005274134685798557	0.0154599374181709	0.0110861823316505	0.518722133044501	0.28506522095952525	0.8807513586923297	0.05514667818120613	0.013873253369397584	0.0110861823316505	0.0278145913346882	0.601107079131489	0.22104815739215722	0.9926760290410026	0.0031924652574970877	0.028325700904559006	0.0278145913346882
ANKRD16	-0.0170552248842949	0.836145842453063	0.0777179653260044	0.9992517840814226	0.00032506767028392847	-0.012687613401114541	-0.0170552248842949	-0.0146787008407355	0.886798719339263	0.05217494273875474	0.999978987518496	9.125700645420898e-06	-0.010659372721871029	-0.0146787008407355	0.0205150746666706	0.168732499091386	0.7728012611173201	0.4291376820776626	0.36740334890271953	0.026175891378491932	0.0205150746666706	0.016358427005716	0.209067800280049	0.6797128501929847	0.5172247701012667	0.2863206847570317	0.017466963604428426	0.016358427005716	0.0386970398921197	0.115296244313397	0.938184839284075	0.384660299715089	0.41492263434402527	0.03654801594147006	0.0386970398921197	0.0165383736042109	0.299795339731613	0.5231751224703124	0.7164371140641052	0.14482192419690648	0.015549688515881992	0.0165383736042109	-0.002186001948272	0.943876326705292	0.02508490628251202	0.999890961641827	4.735733920050315e-05	0.0015053456488875322	-0.002186001948272
ANKRD17	0.188794416564133	0.149920625710638	0.8241386138755187	0.9044506485446526	0.043615125486831316	0.17967506247306986	0.188794416564133	0.248910515972675	0.0565510457383488	1.2475593597182741	0.8832370148561954	0.05392273874197649	0.21880324955089364	0.248910515972675	-0.0061954329838661	0.697771701520088	0.15628664756042104	0.8943984527273664	0.04846896076864031	-0.04230754143068688	-0.0061954329838661	-0.0300037312544154	0.394246971185323	0.4042316344671729	0.7196385020665799	0.1428856091011664	-0.04170983343369661	-0.0300037312544154	0.0335998751569823	0.441771374309814	0.35480242875897156	0.7406413127907829	0.13039206677123477	0.00412246203153338	0.0335998751569823	0.0291551477276847	0.809195583224901	0.09194649637366027	0.9762068277384758	0.010458159147460924	0.02577436577482517	0.0291551477276847	0.087039146131786	0.344960718800876	0.4622303558811808	0.8603106190269179	0.0653447164619169	0.05832819752337093	0.087039146131786
ANKRD23	0.0177017321798644	0.811732682795357	0.0905869676808836	0.9992517840814226	0.00032506767028392847	0.027843876854223234	0.0177017321798644	0.0053780770441883	0.953041922377238	0.020887995209879346	0.999978987518496	9.125700645420898e-06	0.016097092791522945	0.0053780770441883	0.0154193499085797	0.518625545717245	0.2851460951817925	0.7910651640935775	0.10178773996553185	0.020302121355232287	0.0154193499085797	0.0029661026133345	0.961023247814275	0.017266106321740245	0.9972686467032417	0.0011878346023652055	-0.0037994706172473774	0.0029661026133345	0.0041741958969459	0.806518990512842	0.09338540214007061	0.9426761940195652	0.025637460285166547	0.007202952527223229	0.0041741958969459	0.0151901739377779	0.611721844814927	0.21344601040756728	0.920233359105734	0.0361020273057976	0.023833289923416937	0.0151901739377779	-0.0161157098745506	0.545411323814612	0.26327584949092836	0.9796934018941753	0.00890981685730846	-0.006355906772135156	-0.0161157098745506
ANKRD24		0.523591505982229	0.28100740745162706	0.9705349469873495	0.012988821934031329	0.011952443287216381	0.011952443287216381
ANKRD26	-0.0590046746211479	0.618853045086102	0.20841246775735037	0.9855671001698962	0.006313802392666065	-0.04942601728459088	-0.0590046746211479	-0.076773574815263	0.562614834540207	0.24978882091945487	0.999978987518496	9.125700645420898e-06	-0.07617136852080482	-0.076773574815263	0.0091913899863688	0.374198274020489	0.4268982200030485	0.6736745656500942	0.17154984897555556	-0.006465710170860381	0.0091913899863688	0.0119195369685289	0.833628446005307	0.07902747430803797	0.9716389411711814	0.012495087941771555	-0.0014615048757547627	0.0119195369685289	-0.0307947364683962	0.571183006637211	0.24322472180868668	0.8202658282020941	0.08604538052801076	-0.06393459227994554	-0.0307947364683962	-0.0402120747425281	0.436557091412262	0.35995895272823814	0.8317484379487902	0.0800080060778449	-0.03908085166092726	-0.0402120747425281	-0.147133464375537	0.0027333734001312	2.5633010362402064	0.06923518134241856	1.1596731659442603	-0.15367281188887275	-0.147133464375537
ANKRD27	-0.0089103315982291	0.789434353417303	0.10268397855496723	0.9992517840814226	0.00032506767028392847	0.004096669966023508	-0.0089103315982291	0.0333795394958171	0.736599622747738	0.13276850790659814	0.999978987518496	9.125700645420898e-06	0.03539624906778682	0.0333795394958171	-0.0545128795456821	0.0235849052097559	1.627365864890515	0.11503833430589096	0.9391574152695836	-0.04469116555204425	-0.0545128795456821	-0.0051068661563684	0.163336544580532	0.7869166362428084	0.44360768653605287	0.3530009372945833	-0.0016755518666370928	-0.0051068661563684	-0.0741529702984036	0.0838564942244927	1.076463298035282	0.325240857379911	0.4877949027456583	-0.06719673374432851	-0.0741529702984036	-0.0163365046441943	0.672831254224655	0.17209384297999963	0.9432378367971375	0.025378786387708015	-0.01971526300035986	-0.0163365046441943	0.0834110271599353	0.0671010039406362	1.1732709820274794	0.4395878058147795	0.35695436342963366	0.09307488690637185	0.0834110271599353
ANKRD28	-0.121225269682395	0.288726661856097	0.5395131102573464	0.9705349469873495	0.012988821934031329	-0.08495385762358271	-0.121225269682395	-0.0942305159482309	0.409244943974796	0.3880166773831204	0.999978987518496	9.125700645420898e-06	-0.07931437744648193	-0.0942305159482309	-0.0608599545571566	0.0038196489589046	2.4179765486631766	0.029135072184686826	1.5355839015699757	-0.07811898764104137	-0.0608599545571566	-0.0548460598040987	0.0079598244343093	2.0990965111632796	0.055814480352000484	1.2532531143037628	-0.07409726520660878	-0.0548460598040987	-0.0090544171222873	0.405747170686319	0.3917444998679741	0.7121336333241662	0.14743850247320509	0.010161376616379336	-0.0090544171222873	-0.0108991817662485	0.911728864058773	0.04013429582777199	0.9924993586736033	0.0032697651941724437	0.003639383157380799	-0.0108991817662485	-0.125375188405817	0.0051918536018165	2.284677562128267	0.10094180395970265	0.9959289381327098	-0.12918873372958165	-0.125375188405817
ANKRD33B		0.165337227310699	0.781629349723611	0.9200573723406853	0.03618509035651629	0.044928240099612604	0.044928240099612604		0.300933639833844	0.5215292619853623	0.999978987518496	9.125700645420898e-06	0.025622280482611785	0.025622280482611785	0.10277159528644	9.60548254605372e-10	9.017480812809122	5.209710401951767e-08	7.2831864176467205	0.09241718176868485	0.10277159528644	0.0162133877991917	0.196366751239599	0.7069320449379217	0.49812996320978026	0.3026573340650687	0.012897473182510541	0.0162133877991917	0.0098821476015335	0.909059394662219	0.04140774061591033	0.9792510636943613	0.009105948035046066	0.012041881509754992	0.0098821476015335	0.0032666580256431	0.976503940192896	0.010325999994580465	0.9978039978228729	0.0009547603397764941	0.00047395650287830604	0.0032666580256431	0.0154733909264048	0.607489614552989	0.21646114222492993	0.995543448960722	0.0019397811090862292	0.01610261319733247	0.0154733909264048
ANKRD35	0.0620214056913114	0.663771567019477	0.1779813547460558	0.9943047313186165	0.002480494025204247	0.06570902884377297	0.0620214056913114	0.0817567749885934	0.46590947191927	0.33169846027412925	0.999978987518496	9.125700645420898e-06	0.06690338969432394	0.0817567749885934	0.0619939282237283	0.0027386472143929	2.562463908859686	0.022907272357401653	1.6400266205728609	0.042022957390332086	0.0619939282237283	-0.0189978633692979	0.384351905941669	0.41527096099019356	0.7113085255059414	0.1479419859626348	-0.02770756923245403	-0.0189978633692979	0.0628609799464535	0.016272863949638	1.7885360064935978	0.1284125928244849	0.891392384943044	0.04658925455535393	0.0628609799464535	0.0044516952285875	0.723338333472852	0.14065851876215194	0.9562236930236909	0.01944049968857771	0.0004466342616673488	0.0044516952285875	0.0468708232485805	0.326809537740414	0.48570527733060315	0.8481526122727837	0.07152599596892346	0.04582385296656981	0.0468708232485805
ANKRD37	0.0099062740008072	0.82490048899059	0.08359843895176507	0.9992517840814226	0.00032506767028392847	0.017243859444794805	0.0099062740008072	-0.0102364776802624	0.919903893625156	0.03625754292454747	0.999978987518496	9.125700645420898e-06	-0.006070388189545611	-0.0102364776802624	-0.00748787914905	0.713694395108316	0.14648771389613033	0.9026289569945012	0.0444907381090252	-0.010652798386822687	-0.00748787914905	-0.0021774210354704	0.96021797040997	0.017630170500932196	0.9972686467032417	0.0011878346023652055	-0.006905103767678188	-0.0021774210354704	-0.0624299608364338	0.0412314109023124	1.3847718037723784	0.21973347654991238	0.6581037729686352	-0.045149885944872965	-0.0624299608364338	-0.0645056109130487	0.0133176925443961	1.8755710155595204	0.1311823687001026	0.8821245315061267	-0.04649115964946544	-0.0645056109130487	0.0013961703426075	0.97267617131122	0.012031723370748353	0.999890961641827	4.735733920050315e-05	0.014467051774583028	0.0013961703426075
ANKRD39	0.118056543781457	0.259742139174199	0.5854575870428824	0.9598123927232637	0.017813646926432076	0.1278890505624122	0.118056543781457	0.0546305040631116	0.681169139611994	0.16674503598808613	0.999978987518496	9.125700645420898e-06	0.061354606794692054	0.0546305040631116	0.0723836423422462	0.0001169385994382	3.932042111968752	0.001743925133445226	2.7584721632277187	0.056971992851521255	0.0723836423422462	0.0515024903598671	0.0164023457975026	1.7850940364609853	0.09414805125013061	1.0261886649205383	0.05343330469087092	0.0515024903598671	0.0096557288896825	0.591586241184357	0.22798193516060308	0.8353286192719173	0.07814263893539854	0.015279508197595243	0.0096557288896825	0.0100754602468022	0.768138520581712	0.11456045535957474	0.9693196967260923	0.013532962242017037	0.0013808224658203305	0.0100754602468022	0.037467979590173	0.460071467409978	0.33717469985983073	0.9446198288419826	0.02474294223775328	0.037983264721040536	0.037467979590173
ANKRD40	-0.126426821665444	0.213803990029699	0.6699841942081036	0.9472482724543827	0.02353617809753292	-0.0629969468780325	-0.126426821665444	-0.160567384472757	0.111083423139594	0.9543507455248592	0.9789698856889767	0.009230667420822016	-0.11354029436578794	-0.160567384472757	0.0223869605348271	0.158843077896546	0.799031706218234	0.4148195432650549	0.38214079101917475	0.021242251836517678	0.0223869605348271	-0.0108831558903713	0.723321503788034	0.14066862347241035	0.9347169549751314	0.02931987950418607	-0.010197851191252272	-0.0108831558903713	-0.0113033601473894	0.806163751415429	0.09357673348906695	0.9426559555500402	0.02564678432458229	-0.04086757586660614	-0.0113033601473894	-0.0280382318841763	0.658793306121993	0.1812508222664761	0.9382780867164919	0.027668426410305102	-0.026524221265933345	-0.0280382318841763	-0.0173420295183225	0.816171295973991	0.08821868304879382	0.999890961641827	4.735733920050315e-05	-0.029013934286276605	-0.0173420295183225
ANKRD44	0.271333970337452	0.241697769950888	0.6167273566361712	0.9592637926472269	0.01806194763914035	0.3038476764946393	0.271333970337452	0.178197110943701	0.572695157259636	0.24207648928811937	0.999978987518496	9.125700645420898e-06	0.1745658908561245	0.178197110943701	0.106878746239236	0.0077012353153918	2.1134396063044116	0.05019685637262018	1.2993234801213889	0.0707155713600004	0.106878746239236	0.0530489386218902	0.18457355108695	0.7338305321289145	0.4788188933667	0.31982872141722035	0.030744989661319	0.0530489386218902	0.142499552485601	0.221671019191927	0.6542910819316935	0.532427999600825	0.2737391136925013	0.13971420675362978	0.142499552485601	0.050519629155436	0.241644014301979	0.6168239581821131	0.6527016388010194	0.1852852968775699	0.06606255463430288	0.050519629155436	0.151368660384867	0.0991714238771415	1.0036134512362263	0.5238706148185939	0.28077596150633627	0.11998734750160411	0.151368660384867
ANKRD46	-0.0451223868553411	0.399641217370728	0.3983297267685208	0.9705349469873495	0.012988821934031329	-0.04419645422916049	-0.0451223868553411	-0.066653830552481	0.200183094791232	0.6985726009270256	0.999978987518496	9.125700645420898e-06	-0.07407496586115833	-0.066653830552481	0.0411839089789317	0.0406215353726989	1.391243665586824	0.16858836972036334	0.7731723890261567	0.03236401181533305	0.0411839089789317	0.0228674729736468	0.308409083425119	0.510872839365205	0.6361505499535222	0.1964400930359308	0.011946250040996073	0.0228674729736468	-0.0265687073675855	0.450283930447631	0.3465135516878543	0.745827341617941	0.12736169968731215	-0.0343704536637931	-0.0265687073675855	-0.0249268298674711	0.491751688766113	0.3082541399586109	0.8671984468070222	0.061881508646721116	-0.028604585564093357	-0.0249268298674711	0.0173806404925044	0.694538069366208	0.15830394450872812	0.999890961641827	4.735733920050315e-05	0.009612412012027699	0.0173806404925044
ANKRD49		0.0349047136603372	1.4571159203633781	0.6376480797711855	0.1954189438201094	0.08488500547315989	0.08488500547315989		0.0328744942635284	1.4831409195743788	0.7206256215465594	0.14229030077787855	0.0862564569268985	0.0862564569268985	0.0311546281330487	0.227019645809896	0.6439365582357495	0.5137104633445275	0.2892815883996418	0.014811359438166943	0.0311546281330487	0.0015409948804572	0.995772789411934	0.0018397454733999942	0.999143904539349	0.000371956772522389	-0.005857520235521982	0.0015409948804572	-0.003511810511723	0.909247084613499	0.04131808278169133	0.9792510636943613	0.009105948035046066	-0.002237448303085296	-0.003511810511723	0.0028005144290327	0.759160919527771	0.11966615683773098	0.9663988780892442	0.014843582903337909	0.003888486587685022	0.0028005144290327	-0.0067871333740173	0.944469589594258	0.024812021102684587	0.999890961641827	4.735733920050315e-05	-0.010524618032431154	-0.0067871333740173
ANKRD52	-0.0175270277684178	0.65705609686965	0.18239755049969933	0.993703665694309	0.002743108098912216	-0.013896124045507816	-0.0175270277684178	-0.0161731401759062	0.73798204690477	0.13195420325152452	0.999978987518496	9.125700645420898e-06	-0.02199202778302281	-0.0161731401759062	-0.0451558641105449	0.0747131057613191	1.126603209957235	0.2533318020852285	0.5963102874965507	-0.06436708432281447	-0.0451558641105449	-0.0342918912799497	0.24728365953571	0.6068045807997943	0.5661479629549933	0.24707005097245638	-0.05069252695354097	-0.0342918912799497	0.0070005994764062	0.697598832927999	0.15639425464279713	0.8952818327249614	0.048040228226124526	-0.0020710842706442856	0.0070005994764062	0.0092890652853403	0.726376636744406	0.13883813295635333	0.9570000873242409	0.01908802259469851	0.007045805208418979	0.0092890652853403	-0.0176458567749151	0.815658288856143	0.08849174608168575	0.999890961641827	4.735733920050315e-05	-0.0314696624864539	-0.0176458567749151
ANKRD54	0.0015674746824859	0.760518002978654	0.1188905008723297	0.9992517840814226	0.00032506767028392847	0.036070437261811306	0.0015674746824859	0.0161469329950502	0.908102475907559	0.04186514023443003	0.999978987518496	9.125700645420898e-06	0.04484896503507352	0.0161469329950502	-0.042099462793303	0.0688153969432165	1.162314380669153	0.23957522483102908	0.6205580956128598	-0.045060779927142386	-0.042099462793303	-0.0459871855777556	0.0989234507718287	1.004700742441914	0.3266434296168247	0.4859260731541182	-0.05295456740752991	-0.0459871855777556	-0.070976366054886	0.030251294139716	1.5192560416490193	0.1832646154382242	0.736921380118974	-0.0830135584040381	-0.070976366054886	-0.0666853991248322	0.0876145859323388	1.057423587181088	0.39548518512000275	0.4028697805383416	-0.06905897305741163	-0.0666853991248322	0.0830725039164629	0.003935728262412	2.404974894541756	0.08682923369707228	1.061334031783972	0.08239371887364293	0.0830725039164629
ANKRD6	-0.0495381011366783	0.487495094813724	0.3120297498240082	0.9705349469873495	0.012988821934031329	-0.04644226193150669	-0.0495381011366783	0.0106028853684266	0.869130317168451	0.060915100669921764	0.999978987518496	9.125700645420898e-06	0.015384955027151037	0.0106028853684266	-0.0123464371850575	0.606709328683791	0.2170193273491002	0.8425493457013827	0.0744046543281484	-0.0213399914352713	-0.0123464371850575	-0.0126141266032869	0.676397369076942	0.16979809030786847	0.909342108504183	0.04127269776393499	-0.014364538665274512	-0.0126141266032869	-0.0690926497837923	0.130617284860949	0.8839993481526855	0.41075254696582675	0.38641973494153187	-0.08000348169237759	-0.0690926497837923	-0.0807507446251542	0.0745363165545658	1.1276320730733638	0.36117717999009846	0.4422796972219263	-0.09437594971705388	-0.0807507446251542	-0.0383455052007096	0.417606534712967	0.37923271410642206	0.9129223471210548	0.039566161842562626	-0.016556830063843453	-0.0383455052007096
ANKRD62		0.505692287066798	0.29611367027466107	0.9705349469873495	0.012988821934031329	0.013474986092971776	0.013474986092971776
ANKRD9	-0.0334944315558506	0.139074057994563	0.8567538730312023	0.8955628625819392	0.04790392414854907	-0.02677638608808123	-0.0334944315558506	-0.0280547074462091	0.246874007092219	0.6075246337240974	0.999978987518496	9.125700645420898e-06	-0.029363189145361217	-0.0280547074462091	-0.0078795726115125	0.24118823054188	0.617643888635648	0.5305111453007627	0.2753054877442134	-0.015296737659066022	-0.0078795726115125	0.0098235120045787	0.12925573085867	0.8885501923336645	0.38661130999180726	0.41272544519834714	0.008540502505319965	0.0098235120045787	-0.0176011417466069	0.0974023719362583	1.011430467081491	0.35024562699206735	0.4556272784121251	-0.018517819382940108	-0.0176011417466069	-0.0109870227085981	0.383924474405541	0.41575420160889	0.7913911348024671	0.10160881902820935	-0.011073213818359368	-0.0109870227085981
ANKS1A	0.002486491264067	0.735652858524685	0.13332707315222672	0.9992517840814226	0.00032506767028392847	0.024517240802692394	0.002486491264067	0.0107645220689226	0.846498700984959	0.07237370401162842	0.999978987518496	9.125700645420898e-06	0.0323070983017809	0.0107645220689226	-0.0350738035914685	0.0797754327405231	1.0981308313047866	0.26561568332095775	0.5757462855590566	-0.04685711774039353	-0.0350738035914685	-0.0208663762712436	0.404080258383762	0.39353236679177156	0.7272326714613472	0.13832661834955484	-0.02757757327392868	-0.0208663762712436	-0.021563180382936	0.546742085990336	0.26221749459229476	0.8060959363148902	0.09361326820390874	-0.02380553840517241	-0.021563180382936	0.0133941862036978	0.868623294593523	0.06116852798119257	0.9883105754537982	0.005106557426089013	0.012209606153628719	0.0133941862036978	-0.0189601218072672	0.716413852184579	0.14483602546236363	0.999890961641827	4.735733920050315e-05	-0.0196833269274434	-0.0189601218072672
ANKS1B	-0.0008573474008582	0.949991067219236	0.022280478369713398	0.9992517840814226	0.00032506767028392847	0.011239818926654741	-0.0008573474008582	-0.009586098435728	0.747473848620287	0.126403997115343	0.999978987518496	9.125700645420898e-06	-0.0036042553585752743	-0.009586098435728	-0.010813408806882	0.453328315623004	0.3435871533552565	0.7435219310035106	0.128706216955964	-0.010689915957800306	-0.010813408806882	-0.0093910396170502	0.482072740095114	0.31688742599674746	0.7914411299221229	0.10158138389805728	-0.012503310928704908	-0.0093910396170502	0.0123862818784261	0.638128921764569	0.19509157150656134	0.8630458399133956	0.0639661365064233	0.01701319895417423	0.0123862818784261	0.0042122027417133	0.836302973524729	0.07763635905272542	0.9847409355111099	0.006678008158449519	0.010210546149516858	0.0042122027417133
ANKS3	-0.0684225486495166	0.279906371195575	0.5529872160619179	0.969151186691984	0.013608468125307766	-0.09944992524446272	-0.0684225486495166	-0.0745527906460635	0.257157844442699	0.5898002232533865	0.999978987518496	9.125700645420898e-06	-0.10119852035915292	-0.0745527906460635	-0.0277314187144334	0.223898846167929	0.6499481444923975	0.5096703357102956	0.29271064287241805	-0.03396640949344085	-0.0277314187144334	-0.0240329506026679	0.385322329384944	0.41417582294216465	0.712223610855849	0.14738363316886907	-0.025952862814315233	-0.0240329506026679	-0.0032646233846186	0.677893996580818	0.1688382121790192	0.8848734292157906	0.05311884560081902	0.015688984253629756	-0.0032646233846186	0.0063682902509719	0.899581049051527	0.045959702168196684	0.9908684687939895	0.003983991395823002	0.019778239830129534	0.0063682902509719	-0.0023365839237408	0.948225894485121	0.023088188989171636	0.999890961641827	4.735733920050315e-05	0.0017301379558190139	-0.0023365839237408
ANKZF1	-0.125840479755361	0.563391014109053	0.24919008414111346	0.9727951141593816	0.011978619299700283	-0.09716488323638062	-0.125840479755361	-0.143952002985642	0.467325964143415	0.3303800893566776	0.999978987518496	9.125700645420898e-06	-0.1278490999590669	-0.143952002985642	0.059403417947566	0.159763327776199	0.7965229019443867	0.41575811352521697	0.3811592667630477	0.053924255411510025	0.059403417947566	0.0483874415733531	0.286472460932127	0.5429171211313762	0.6121949149846371	0.21311028206191868	0.03992897994059258	0.0483874415733531	0.0679086130039143	0.165367543694068	0.781549724394921	0.46277306554804026	0.3346319259179172	0.07648354714042627	0.0679086130039143	0.0201942673313669	0.707895494710401	0.15003085166131588	0.9539202587793888	0.020487927832085296	0.03564374468878506	0.0201942673313669	-0.0552544459950957	0.266803877988681	0.5738078622485728	0.7917131809329441	0.10143212459572813	-0.02725208716118316	-0.0552544459950957
ANLN		0.104844450926532	0.979454550375181	0.857890716326604	0.0665680318705874	0.0710525416768124	0.0710525416768124		0.11185102886235	0.9513600166886197	0.9789698856889767	0.009230667420822016	0.04994521254080907	0.04994521254080907	0.0058331210752911	0.101033979801928	0.9955325394984094	0.30867333586091555	0.5105008845723791	0.0013855775605277204	0.0058331210752911	0.0016360997159952	0.268731515304737	0.570681398991658	0.5935884339431019	0.22651456986451646	-0.0025396509953785444	0.0016360997159952	0.00672060319113	0.0445503857491222	1.3511485311784	0.2294124941749579	0.639382933411739	0.04115306448843014	0.00672060319113	0.0054842411878055	0.170914841634576	0.7672202230596464	0.5608568583204351	0.2511479650786632	0.017184598640779196	0.0054842411878055		0.0023810509540298	2.623231310677778	0.06427587680366534	1.191951990322654	0.028549053008514666	0.028549053008514666
ANO10	-0.17500516544208	0.0058652390660744	2.231714281423823	0.29533053927316777	0.5296916415819979	-0.1441588170018404	-0.17500516544208	-0.162172407073373	0.0005732622888606	3.241646626650979	0.16006146081508818	0.7957132237969472	-0.16770317337696206	-0.162172407073373	-0.0015439875664401	0.90416755570531	0.04375108083518284	0.9828142451117833	0.007528557392804659	-0.021028803747161193	-0.0015439875664401	-0.0065484407231188	0.872366596132	0.05930097238413253	0.9790379360717566	0.009200479690807698	-0.005555805543787144	-0.0065484407231188	0.0103812963490221	0.560736469272493	0.25124119726561966	0.8142619015654979	0.08923588490131819	0.0011512692524954515	0.0103812963490221	0.0095679736918797	0.732851673972864	0.13498391580027405	0.9590543704693807	0.018156771217769603	0.011747526245631176	0.0095679736918797	0.0077573105326398	0.847267217431775	0.07197959704397815	0.999890961641827	4.735733920050315e-05	0.0014559414727987122	0.0077573105326398
ANO6	-0.0663041998008615	0.721880986765494	0.14153439668447218	0.9992517840814226	0.00032506767028392847	-0.05301563749797317	-0.0663041998008615	-0.0037676041466759	0.968927050009976	0.013708919513470265	0.999978987518496	9.125700645420898e-06	-0.020677313725386642	-0.0037676041466759	0.0152759565506478	0.675594853617214	0.17031366735170755	0.8818403443558408	0.05461003600378848	-0.013608510634182336	0.0152759565506478	0.0577198904395885	0.0752169648217873	1.1236841953452128	0.2739567258969665	0.5623180327577211	0.05365451016464054	0.0577198904395885	-0.0020100516283087	0.951418459446747	0.021628426641060055	0.9923708586153909	0.0033259974513727016	-0.013036373519736771	-0.0020100516283087	0.0164971843519572	0.739484639581229	0.13107084264666308	0.9610782822290069	0.01724123651932261	0.03644603744706004	0.0164971843519572	0.0454176653168146	0.221769441022383	0.654098298176476	0.7355791239370079	0.13337060472979181	0.0388342401047297	0.0454176653168146
ANO8	-0.0387650694370282	0.838197934520272	0.07665341368536889	0.9992517840814226	0.00032506767028392847	-0.016028727125648345	-0.0387650694370282	-0.0291602421643659	0.901610280559868	0.04498114491562478	0.999978987518496	9.125700645420898e-06	-0.010582679128030681	-0.0291602421643659	0.0234430502503472	0.60492853942775	0.2182959257859067	0.8410400160284626	0.07518334031753496	0.02793720637511804	0.0234430502503472	-0.052059390010214	0.180604566324205	0.7432712733783584	0.4725339313821485	0.32556700052417004	-0.037985551135257506	-0.052059390010214	-0.0159469990333362	0.172902500197505	0.7621987267137612	0.47243904229065214	0.32565421954548873	-0.024779575788339392	-0.0159469990333362	0.0120012053591311	0.892957437075634	0.04916924131718701	0.9905325116686046	0.004131265298024149	0.009021336879111774	0.0120012053591311	0.0111222558954188	0.89642258047363	0.047487212320394885	0.999890961641827	4.735733920050315e-05	-0.006089630171351834	0.0111222558954188
ANP32A	0.0499069215132809	0.840186748714774	0.07562417236412382	0.9992517840814226	0.00032506767028392847	0.1026311090050327	0.0499069215132809	-0.0251245844186578	0.875871676602099	0.057559517377469435	0.999978987518496	9.125700645420898e-06	-0.002878415721194072	-0.0251245844186578	0.144583798016144	0.0007739068450321	3.1113113120862335	0.00841256333128248	2.075071653309068	0.07559211779702385	0.144583798016144	0.0828198547609901	0.108200874984903	0.9657692272185562	0.3458540148345087	0.4611071784633905	0.06398471788304094	0.0828198547609901	0.0920478819073867	0.0752075127541454	1.1237387739735185	0.30599847221253884	0.514280741856068	0.055686869336433686	0.0920478819073867	-0.0385456655548461	0.624300154638439	0.20460655749444756	0.9256631203067976	0.03354703881615198	-0.025341544526109983	-0.0385456655548461	0.105617088579159	0.217576109892267	0.6623887923909162	0.7308838731312386	0.13615162066819836	0.06902685883136744	0.105617088579159
ANP32B	0.489179225694558	0.0152656482443769	1.8162847489822032	0.47749527648109136	0.32103092022336294	0.4844827564501104	0.489179225694558	0.252607104330723	0.224871124855507	0.6480663076636051	0.999978987518496	9.125700645420898e-06	0.22851853344793432	0.252607104330723	0.292711822925813	5.05903863110348e-12	11.295932004281685	3.919803991994087e-10	9.40673564913354	0.1689100234324704	0.292711822925813	0.204863336837012	2.67506353872474e-06	5.572665898057772	7.488037857598293e-05	4.125631968582922	0.1549668636003334	0.204863336837012	0.437180264206413	3.14302312278253e-10	9.502652423926767	1.1475177421279017e-07	6.940240590977039	0.26344751657781285	0.437180264206413	0.251526979009937	5.49667358337973e-06	5.259900052582404	0.0003269903178337526	3.48546510658628	0.22119806463892933	0.251526979009937	0.29360233059862	0.0007878878583831	3.1035355920931944	0.03140863032352784	1.5029510020256818	0.22116086866597018	0.29360233059862
ANP32E	0.211713863696414	0.178051839889802	0.7494535342061847	0.9372562466982955	0.02814165637714069	0.2576651642545137	0.211713863696414	0.226521403984819	0.130493526040476	0.88441103372524	0.999978987518496	9.125700645420898e-06	0.24787172793949172	0.226521403984819	0.0353059109324867	0.447920222833419	0.34879932945819636	0.7401547706519364	0.13067745727986857	-0.003775444818313267	0.0353059109324867	0.012491822600366	0.782776224649492	0.10636237368897024	0.9561492699817885	0.01947430221252701	-0.009532715853879437	0.012491822600366	0.0853157913636011	0.316233792466445	0.49999172359560895	0.6357631654055548	0.1967046376740258	0.01930705068171501	0.0853157913636011	-0.001201795922745	0.008643113355571	2.0633297911331945	0.10035299048480407	0.9984696811565926	-0.011832440308645109	-0.001201795922745	0.0290979934752522	0.335901103315307	0.47378856965353466	0.8553460875459105	0.06785812679278008	0.02125407555464398	0.0290979934752522
ANTXR2	-0.25240326465925	0.0053987678985971	2.2677053431205842	0.2847585421024745	0.5455232392161126	-0.20227124296173787	-0.25240326465925	-0.13117443085651	0.254625387345582	0.5940982973264053	0.999978987518496	9.125700645420898e-06	-0.10496581277072606	-0.13117443085651	0.0176147034313009	0.0349325729386445	1.45676942547305	0.15285781916464186	0.8157123408227333	0.0061204143228755226	0.0176147034313009	-0.0002642042421582	0.972294474965155	0.01220218210677516	0.9976281230806815	0.0010313166199300648	-0.004587669766741631	-0.0002642042421582	-0.105302101878678	0.0753994057934153	1.1226320766986306	0.3066653143911169	0.5133353424407511	-0.11960542710980018	-0.105302101878678	-0.0856802666221673	0.0740703121461984	1.130355825146085	0.3597846492275664	0.44395737044567196	-0.07197176344546682	-0.0856802666221673	-0.0768381408941541	0.117326883502487	0.9306024651302054	0.5728945249230188	0.2419253282253098	-0.07118451422957836	-0.0768381408941541
ANXA1	0.0659261769779182	0.0838331160841189	1.0765843907781012	0.8076402395582509	0.09278205106725279	0.12677392752461303	0.0659261769779182	-0.28404175320031	0.0738327224952191	1.1317511171816088	0.9362194868305016	0.028622323543035438	-0.2618158343235346	-0.28404175320031	-0.650820142475123	2.9625119584452502e-24	23.52833988790967	7.632171432944576e-22	21.1173518831224	-0.6879966465455367	-0.650820142475123	-0.323474782444779	2.7333637289664503e-10	9.563302572854601	1.7821191964571943e-08	7.749063251683883	-0.32671987125262825	-0.323474782444779	-0.376396028863901	7.42877898650858e-05	4.129082562147678	0.003307618546310101	2.480484581581667	-0.46483194137023653	-0.376396028863901	-0.384671000818191	2.18365960994957e-07	6.66081505875204	2.1610066925005605e-05	4.665343888132232	-0.36911854247944154	-0.384671000818191	-0.0934414084385508	0.0268692587615258	1.5707443142225592	0.27226633139142153	0.5650060604410481	-0.10760994960622128	-0.0934414084385508
ANXA11	-0.045672075359766	0.670720403303567	0.17345848222745047	0.9966973452361316	0.0014366985072275758	0.04447045618434864	-0.045672075359766	0.211598319837998	0.136434890880199	0.8650745521207065	0.999978987518496	9.125700645420898e-06	0.22369140223315132	0.211598319837998	0.180173498693729	0.0001011825234501	3.99489449366843	0.0015356198882964368	2.8137162718337003	0.0864886610991375	0.180173498693729	0.171533166611539	0.0002501204433215	3.601850810233211	0.0035336666131168043	2.4517744267912174	0.1121036656868456	0.171533166611539	0.207551536730275	0.0049756533779843	2.303149881788308	0.06172214776056842	1.2095589700953706	0.07504953729469144	0.207551536730275	0.0956712432488576	0.20851948061603	0.6808533654919641	0.6134024534524956	0.21225449128351453	0.10993603948473563	0.0956712432488576	0.143819915328164	0.087887811853574	1.0560713480405626	0.4967988140470504	0.3038194495734983	0.09903475933119832	0.143819915328164
ANXA2	0.0825176895928619	0.744267956054812	0.1282706788559749	0.9992517840814226	0.00032506767028392847	0.19459293312299863	0.0825176895928619	-0.197474603189537	0.486782509065221	0.312665035111095	0.999978987518496	9.125700645420898e-06	-0.16166005173931708	-0.197474603189537	0.151927600019582	0.0023640124677884	2.626350237318098	0.020575294324796843	1.6866539435897674	-0.05825076076892621	0.151927600019582	0.0942586560654526	0.192848136819487	0.7147845526648017	0.49163843641080246	0.3083541712115839	0.015875137430426123	0.0942586560654526	0.06637339681725	0.148072309392428	0.8295261501382288	0.4380988510571051	0.35842788578601903	-0.04564005266107107	0.06637339681725	-0.0826008969296279	0.342217159291446	0.46569821805981254	0.757656604008569	0.12052758694793263	-0.07607698544613556	-0.0826008969296279	0.0370391880473612	0.760127476656647	0.11911356855337128	0.999890961641827	4.735733920050315e-05	0.022175327911261034	0.0370391880473612
ANXA3		0.230923264615714	0.6365323114082578	0.9589866180104526	0.018187453063712226	0.032384764703929154	0.032384764703929154		0.124978334337344	0.9031652677380673	0.9940684051390652	0.0025837293328130843	0.04123687291696236	0.04123687291696236
ANXA5	0.0720001219400615	0.551631938159717	0.25835059716445596	0.9715322091224803	0.012542796698494039	0.13179967430573616	0.0720001219400615	0.113449050003572	0.24176399901553	0.6166083692856014	0.999978987518496	9.125700645420898e-06	0.13386987787693708	0.113449050003572	-0.0032398493742648	0.708384812822797	0.1497307582921798	0.9001388014068382	0.04569051718601913	-0.07649566702733859	-0.0032398493742648	-0.0382140557703808	0.100519977507992	0.9977476172557057	0.3298400137234736	0.4816966601372439	-0.06856615200721591	-0.0382140557703808	-0.0614461129121639	0.309223320810256	0.5097277601700103	0.6293649932393558	0.20109741723117047	-0.10120502660843925	-0.0614461129121639	-0.102440190362916	0.0016663881223416	2.7782238386075293	0.032317552797573625	1.4905615330072486	-0.11043615752467106	-0.102440190362916	-0.0932463328446529	0.0015830682392596	2.8005003641678745	0.04920497853773941	1.3079909532878893	-0.12790960835290544	-0.0932463328446529
ANXA6	0.144222082812372	0.438383947791281	0.3581453566981907	0.9705349469873495	0.012988821934031329	0.22384391870207732	0.144222082812372	0.206894864913757	0.422475395805793	0.37419857849398286	0.999978987518496	9.125700645420898e-06	0.19662828448132297	0.206894864913757	0.0695018759025388	0.0331069732678602	1.4800805218499251	0.1466080314726388	0.8338422375481892	-0.01340635263947898	0.0695018759025388	-0.0093411313102408	0.000415772015317	3.381144745409579	0.005328887478366971	2.2733634499674285	-0.02243990286765918	-0.0093411313102408	0.198123698534288	0.0331655096333312	1.4793133247867416	0.193224376071211	0.7139380863810315	0.1478193603380218	0.198123698534288	0.0660766036409606	0.605848115619635	0.21763623856622125	0.9160937417203923	0.03806008372422086	0.12032120010690861	0.0660766036409606	0.153732740852875	0.104314780598547	0.9816541510404301	0.5419142833215641	0.26606940206753366	0.11282358227510869	0.153732740852875
ANXA7	0.0350207562355341	0.594303895131886	0.22599142331954453	0.9792817628819438	0.009092333264248091	0.050338357350355745	0.0350207562355341	0.0779772335751176	0.52081655722191	0.2833152176122715	0.999978987518496	9.125700645420898e-06	0.05688905601977323	0.0779772335751176	0.0127708104675164	0.449889050596737	0.3468945765683376	0.7415938723658665	0.12983386733266092	-0.03171534852046749	0.0127708104675164	0.0975941544814353	5.44876432210997e-05	4.263701976427088	0.0009981793907362715	3.0007914011919086	0.07454416593933624	0.0975941544814353	0.0203889439120321	0.231286368957828	0.6358499619584814	0.5435881547484859	0.26473001548519925	0.003220602671279521	0.0203889439120321	0.0480690857507196	0.0793406947679294	1.100504000829894	0.3743139517123645	0.42676398523190207	0.04992764396073171	0.0480690857507196	0.0886604753385128	0.0012622706421548	2.8988475184731395	0.04383170433100969	1.3582116421189765	0.09001505559827591	0.0886604753385128
AOAH	-0.0473864756054783	0.11404639434431	0.9429184406909127	0.8728618772905566	0.05905447413682342	-0.05572677629863193	-0.0473864756054783	0.203332749859163	0.0246260958542176	1.6086044344201866	0.6662383091503105	0.17637039870241522	0.20721908228283278	0.203332749859163	-0.244876885590367	2.52375081767289e-51	50.59795352734072	3.250906522014892e-48	47.48799551821743	-0.2960830045947764	-0.244876885590367	0.180993879198186	5.38535650558806e-06	5.268785541523883	0.00013687672455001902	3.8636703959777146	0.14513506131099196	0.180993879198186	-0.0180357075384444	0.0273755926516957	1.5626364700486268	0.17342097531175418	0.7608983756531595	-0.02520273243874773	-0.0180357075384444	0.0235466091041084	0.13847739059659	0.85862112869837	0.5019700099704094	0.29932222885782506	0.020047536048262763	0.0235466091041084
AP1AR	-0.0224364883759937	0.827547288518013	0.08220717996234338	0.9992517840814226	0.00032506767028392847	-0.005938037732847692	-0.0224364883759937	-0.0298103426686265	0.758723611987264	0.1199164001903027	0.999978987518496	9.125700645420898e-06	-0.01302134583095383	-0.0298103426686265	-0.0223723394600107	0.214184464191706	0.6692120337866474	0.4952144724019588	0.3052066717575921	-0.044360681589259834	-0.0223723394600107	-0.0269956386009034	0.232483373416466	0.6336081012328781	0.5473320198748589	0.2617491441319508	-0.02459993017005796	-0.0269956386009034	-0.050048581799042	0.0299194260909291	1.5240467412866232	0.18240619704901673	0.7389604110817594	-0.06044855472663341	-0.050048581799042	-0.0395797975068033	0.121714771074985	0.914656713412613	0.4691621535260752	0.3286770289045889	-0.02721893009894122	-0.0395797975068033	-0.0629078646869401	0.0227103675232374	1.6437758375097915	0.24330846872551734	0.613842774518617	-0.06351490000486272	-0.0629078646869401
AP1B1	0.0092237894528525	0.566801844361795	0.24656874523677375	0.9734185997511569	0.011700359662146586	0.030350005453855147	0.0092237894528525	-0.0146622019530538	0.83735220302028	0.0770918327413926	0.999978987518496	9.125700645420898e-06	-0.028029982429233997	-0.0146622019530538	-0.0071248306251018	0.616851199026737	0.20981958675348886	0.8495925696298483	0.07078929450044344	-0.04057795903626951	-0.0071248306251018	-0.0154267548080649	0.37409433818086	0.4270188646844929	0.7037398329542092	0.15258786641950284	-0.037258834602684116	-0.0154267548080649	0.0219135325830987	0.420382236475	0.3763556436520663	0.7213609017876665	0.14184740041248164	0.006919529806034497	0.0219135325830987	0.0003520456048262	0.607976400127959	0.21611327844621628	0.917674839530451	0.03731117545800257	-0.011111243848684171	0.0003520456048262	-0.0136894839454736	0.202412707983431	0.6937622248666854	0.7142731836727432	0.1461356545115618	-0.020305560638335177	-0.0136894839454736
AP1G1	-0.0264803095127371	0.949379229109399	0.022560274178487223	0.9992517840814226	0.00032506767028392847	-0.006491390760607951	-0.0264803095127371	0.0204293660809205	0.969356895320362	0.013516296085016815	0.999978987518496	9.125700645420898e-06	0.012357082650073431	0.0204293660809205	-0.0167032472391996	0.764280794522271	0.11674705358759802	0.9296404140169976	0.031685004571794906	-0.017734642183331012	-0.0167032472391996	0.0118699763979928	0.865580261895376	0.06269265548110266	0.9785243929416055	0.00942834365146403	0.011760677175342904	0.0118699763979928	0.0107104092295466	0.301944944562087	0.5200722373494846	0.6217689783551278	0.2063709498149747	-0.001299608124999907	0.0107104092295466	0.0092534055355435	0.94865047074602	0.022893773439782446	0.9963576533302103	0.001584738899312535	0.025046871806640586	0.0092534055355435	-0.0295117790870048	0.265742974296334	0.5755382085155494	0.7902427958060012	0.1022394546860564	-0.014616507347685437	-0.0295117790870048
AP1G2	-0.312988689752066	0.0070946742470658	2.14906754043901	0.333356746281345	0.47709075144852753	-0.2961242703576531	-0.312988689752066	-0.267244542692172	0.0278300618451578	1.5554858285570485	0.6942872890085907	0.15846078572135414	-0.28349325607424025	-0.267244542692172	-0.0063196991491132	0.379693054537479	0.42056734703622395	0.6791439402056245	0.16803817003171703	-0.020703888590782274	-0.0063196991491132	-0.0112923995790025	0.631763902503613	0.1994451922823333	0.8855326754052839	0.052795409079900525	-0.023130444623549268	-0.0112923995790025	0.0041793992305845	0.7718434910163	0.11247075391149496	0.9295219084223787	0.03174036964160745	-0.004589342142695019	0.0041793992305845	0.0030883121643391	0.875716563678453	0.05763643578264969	0.9893540571067151	0.004648260950111852	0.0035970256509559734	0.0030883121643391	-0.0236683172455695	0.707637810568625	0.15018896987961022	0.999890961641827	4.735733920050315e-05	-0.03189059778420254	-0.0236683172455695
AP1M1	0.1563905567627	0.161335818437406	0.7922692034553727	0.9148049519014612	0.0386714931933402	0.15453896576491935	0.1563905567627	0.101407944137186	0.36141057636977	0.44199914233452214	0.999978987518496	9.125700645420898e-06	0.08676238350108104	0.101407944137186	-0.0138625332494704	0.715486113978845	0.14539879052877988	0.903010949730802	0.04430698348623513	-0.05733598366189374	-0.0138625332494704	-0.0192015152369223	0.779420886383887	0.10822796046309902	0.9544558406086006	0.02024416011856625	-0.022824111179787276	-0.0192015152369223	-0.0034595893446363	0.414062021040362	0.38293460241000316	0.7170019225035598	0.14447967985302543	-0.022211805394736883	-0.0034595893446363	0.0143591973290664	0.891639871637843	0.04981051932467152	0.9904017261695447	0.004188611392157168	0.025066684150133522	0.0143591973290664	-0.0088118282448218	0.798182470632541	0.09789781425076018	0.999890961641827	4.735733920050315e-05	-0.018161298630277073	-0.0088118282448218
AP1S1	0.0555079892581127	0.563682423729081	0.24896550677370685	0.9727951141593816	0.011978619299700283	0.056225973753362316	0.0555079892581127	0.0637313573255637	0.564399937031194	0.248413043370926	0.999978987518496	9.125700645420898e-06	0.05099728964134212	0.0637313573255637	0.0309271746302991	0.0475187725861751	1.3231347857443625	0.18826641733969027	0.7252271418250037	0.007050686337773976	0.0309271746302991	0.0245624738375559	0.166955807993895	0.7773984682788214	0.45029165378004005	0.34650610267256676	0.011623611193334576	0.0245624738375559	0.0050970400948134	0.929023129808292	0.031973473279704755	0.9852798085350085	0.0064404171713800884	-0.0072258532690562816	0.0050970400948134	0.0110370199486052	0.688482863051057	0.16210686524727078	0.9465111922053918	0.023874246270386604	0.013875794511718748	0.0110370199486052	-0.0010470926456788	0.711823649264503	0.14762758731495196	0.999890961641827	4.735733920050315e-05	-0.007411687721186097	-0.0010470926456788
AP1S2	-0.089877292990858	0.592737275550627	0.2271377603653175	0.9783940836635704	0.009486182136972412	-0.04694584650326261	-0.089877292990858	-0.193926352682763	0.0010529370890233	2.9775975763038116	0.2115468503865913	0.6745934362741007	-0.2119671930699655	-0.193926352682763	-0.0708350901556414	0.060418463940548	1.2188303202845838	0.22008210353741503	0.657415271626343	-0.16408381945505873	-0.0708350901556414	-0.213689739988534	8.01898139815468e-11	10.09588079396714	5.792618303062686e-09	8.23712508781979	-0.22468728765090534	-0.213689739988534	-0.0325430236308248	0.37546843385581	0.4254265688555193	0.688043682495795	0.16238398841470741	-0.08497501622504539	-0.0325430236308248	-0.080504929906977	0.011539083744683	1.9378286747527549	0.11920717831458369	0.9236975918395102	-0.09478721217053866	-0.080504929906977	0.0567778455901566	0.0302910707434316	1.5186853747442344	0.2885123095225731	0.5398356527207878	0.04838536401495862	0.0567778455901566
AP2A1	0.0158037392982773	0.796905191698992	0.09859334381236981	0.9992517840814226	0.00032506767028392847	0.037667238183034996	0.0158037392982773	0.0372106244123424	0.765155794796208	0.11625012833453663	0.999978987518496	9.125700645420898e-06	0.057094526348391655	0.0372106244123424	0.0043649506884966	0.78081126086826	0.1074539318965888	0.9386005316412307	0.027519204130782314	-0.02103456645289238	0.0043649506884966	0.0037717990164821	0.930609898704831	0.031232332277689654	0.9903824183771628	0.004197078006464988	-0.002790448218033287	0.0037717990164821	-0.0038888031298413	0.463742510867464	0.333723090886757	0.7557960808870052	0.12159536440836721	0.002066182651996387	-0.0038888031298413	0.009461063510669	0.785489447668293	0.10485964493363795	0.973737862690795	0.011557942617725109	0.01007665452842306	0.009461063510669	-0.0090278156625046	0.885376660830481	0.052871930523118706	0.999890961641827	4.735733920050315e-05	-0.021222854656998656	-0.0090278156625046
AP2A2	-0.0600636751025864	0.333801092010488	0.4765122468857913	0.9705349469873495	0.012988821934031329	-0.01671615646992966	-0.0600636751025864	-0.0453423606789745	0.529422826908813	0.27619733733234153	0.999978987518496	9.125700645420898e-06	-0.013543287920676078	-0.0453423606789745	-0.0354515343122827	0.199381132228319	0.7003159420967234	0.4740707354898078	0.3241568529652909	-0.07363982940794295	-0.0354515343122827	-0.0057807889531021	0.199892576363213	0.6992033344679711	0.5033035198092222	0.29817003239169954	-0.017583001561780692	-0.0057807889531021	-0.0387105382215684	0.144194351841963	0.8410517507948811	0.4322278970238152	0.3642872061420102	-0.041046364414700554	-0.0387105382215684	0.0137941933253647	0.658381249496061	0.18152254619850688	0.9382662451117373	0.027673907489024815	0.021421583337273842	0.0137941933253647	0.0225465078598249	0.288282991369571	0.5401809801308494	0.813234855894254	0.08978401542735333	0.019615953419229767	0.0225465078598249
AP2B1	0.0398261126685736	0.309202918813912	0.5097564150810329	0.9705349469873495	0.012988821934031329	0.06441437873939804	0.0398261126685736	0.05735951015512	0.447710290240272	0.3490029236125139	0.999978987518496	9.125700645420898e-06	0.04978609234076614	0.05735951015512	-0.0125015699247671	0.670223413898853	0.17378040438876047	0.8784365949396105	0.056289580169382195	-0.059762198071067196	-0.0125015699247671	0.0171427499771318	0.861360235246385	0.06481518134482515	0.977666596044773	0.0098092231104364	0.012277077625797828	0.0171427499771318	-0.036410153119474	0.183847568523816	0.7355421095192007	0.48522467904611005	0.3140571185619036	-0.0294143423049002	-0.036410153119474	0.0262926401393682	0.791410329461261	0.10159828563588592	0.9747288228865629	0.011116191588467557	0.058263047779091526	0.0262926401393682	-0.0055842791235729	0.971094684260254	0.012738423184692151	0.999890961641827	4.735733920050315e-05	-0.03519170213008849	-0.0055842791235729
AP2M1	0.329149019275347	0.0452925945479465	1.3439728004126101	0.6817355954802505	0.16638402957926426	0.3440366207146629	0.329149019275347	0.340863972045999	0.0439159121971714	1.3573780918920757	0.806005975642908	0.0936617383696978	0.29517813805321275	0.340863972045999	-0.0210813603418249	0.0813564391234463	1.089608068232818	0.26960639484942445	0.5692698108945801	-0.116062971900594	-0.0210813603418249	0.0896358157989433	0.0798902717375328	1.0975061016363605	0.28428292129796096	0.5462492303864069	0.037326536507327424	0.0896358157989433	0.0940962196871761	0.048588789438003	1.3134639210017087	0.2403762469351612	0.619108449875023	0.008446797351406632	0.0940962196871761	0.131964163265347	0.0112657666579684	1.9482392483257884	0.11753024940022404	0.9298503422700022	0.13222163776675622	0.131964163265347	0.0918934498260347	0.0542959398293514	1.2652326451005727	0.3916085141268437	0.4071478745856766	0.07660401184044416	0.0918934498260347
AP2S1	0.140612658236854	0.112523758129493	0.9487557714619973	0.8704210190318797	0.06027063012367337	0.17485616435129533	0.140612658236854	0.083778753742588	0.222588187915538	0.6524978860894237	0.999978987518496	9.125700645420898e-06	0.10938074006139928	0.083778753742588	0.0202342196999327	0.159695171841755	0.7967082139440517	0.41575811352521697	0.3811592667630477	-0.007566105298012035	0.0202342196999327	0.0470772247157236	0.0065423143936067	2.18426858950976	0.04834996058911219	1.3156038755817672	0.041204713490866435	0.0470772247157236	0.0259579280436616	0.133527358831971	0.8744297412475339	0.415608173141966	0.3813159204133357	0.008643009500907461	0.0259579280436616	0.0266615909045742	0.354343165196802	0.4505759397782683	0.7685661155815109	0.11431876655442028	0.029355434958881516	0.0266615909045742	0.0410344432911179	0.0258397730645351	1.5877113048121292	0.2647032529569158	0.5772407215903869	0.0406066089645454	0.0410344432911179
AP3B1	0.0200169834317009	0.810344270768241	0.09133043404715768	0.9992517840814226	0.00032506767028392847	0.07088798700840371	0.0200169834317009	0.0096040369534372	0.936501410114272	0.02849156435987449	0.999978987518496	9.125700645420898e-06	0.03326888050588389	0.0096040369534372	-0.0262760755415716	0.536833199999953	0.2701606334297551	0.8014171014774139	0.09614139437395879	-0.07388091727169405	-0.0262760755415716	-0.0018381905220448	0.899188069581378	0.04614946395177904	0.9861150099155016	0.006072430638055719	-0.015247154966102128	-0.0018381905220448	-0.0660530370492418	0.444091329236351	0.35252770622638757	0.7415966350245086	0.12983224945903288	-0.09611517506125233	-0.0660530370492418	-0.0566742568274048	0.303667150533722	0.5176021857358255	0.7206480181536491	0.14227680337862658	-0.052120540940584215	-0.0566742568274048	0.0466775031520588	0.305964084359365	0.5143295502504157	0.8278489108080803	0.08204891827526423	0.027747865579916653	0.0466775031520588
AP3D1	0.0440730358636996	0.888625866170054	0.051281049443755056	0.9992517840814226	0.00032506767028392847	0.07419415994298695	0.0440730358636996	0.0001177309628323	0.913535197878442	0.03927471492349151	0.999978987518496	9.125700645420898e-06	-0.004265347132387964	0.0001177309628323	0.0179354786809651	0.602094528934685	0.22033531908793869	0.8396144394263093	0.07592010116485794	-0.02319201613428945	0.0179354786809651	-0.0704427991374234	0.186638018793964	0.7289998843269042	0.4829351504244635	0.3161111833347683	-0.08324627747478253	-0.0704427991374234	0.0031015232619233	0.178623588365376	0.7480611903496095	0.47970564598660526	0.31902516999272756	-0.03833812083824878	0.0031015232619233	0.003758395755856	0.961120412486709	0.01722219900931452	0.9976050768091104	0.0010413494006323721	0.02432637437217333	0.003758395755856	0.0784485074583024	0.0952342932090309	1.0212066370185653	0.5144352445666401	0.288669285036278	0.07093340005150478	0.0784485074583024
AP3M1	-0.217615282071486	0.0997627009564507	1.001031801363883	0.8472349347209231	0.07199614491695397	-0.163044899859976	-0.217615282071486	-0.201835325595947	0.121063302837558	0.916987481880932	0.9913411269755157	0.0037768762205238273	-0.17668213143017467	-0.201835325595947	-0.08914005165144	0.0024561267233838	2.6097492296129055	0.02112720023745414	1.6751580515509663	-0.09248629586291698	-0.08914005165144	-0.0808973048004911	0.0062345577375157	2.205194348756226	0.046812698548427976	1.3296363229633197	-0.09102349618940775	-0.0808973048004911	0.0193697658471572	0.374039069235939	0.4270830323786649	0.6870450990007111	0.16301475405501423	0.024557910614791317	0.0193697658471572	0.0307577352477945	0.541653135530968	0.26627873845886424	0.8912022242106921	0.05002373828207796	0.030345696218647356	0.0307577352477945	-0.02124209618026	0.526953749066514	0.27822750130865087	0.9737188841446456	0.011566407275932165	-0.024283966177233413	-0.02124209618026
AP3M2	-0.143617896254851	0.245710209836024	0.6095767971897523	0.9598123927232637	0.017813646926432076	-0.14120552690467308	-0.143617896254851	-0.11435458844072	0.383736796604057	0.4159665542135145	0.999978987518496	9.125700645420898e-06	-0.1460941914991665	-0.11435458844072	-0.0270962092928442	0.212612651327219	0.6724108967359254	0.49306835231833057	0.3070928718444422	-0.044484361237150494	-0.0270962092928442	-0.0224403611020582	0.0524356418572486	1.2803734114899983	0.21467119055208211	0.6682262351342092	-0.03182641713121079	-0.0224403611020582	-0.0771600379361674	0.143772451455896	0.8423243220675773	0.4311992499442576	0.36532200326044884	-0.09984641276088926	-0.0771600379361674	-0.0798688070668143	0.103045361569801	0.9869715525502513	0.43196648205171134	0.36454995046454536	-0.06982787163291548	-0.0798688070668143	-0.13304351981718	0.041999542832016	1.3767554369024173	0.34624111000643876	0.46062136861258607	-0.1073726665596984	-0.13304351981718
AP3S1	0.212381581600528	0.0216920987641003	1.663698426889813	0.5323783359477139	0.27377962556737073	0.23858716438128216	0.212381581600528	0.10158105243446	0.23340391916777	0.6318918558371523	0.999978987518496	9.125700645420898e-06	0.13254487600805462	0.10158105243446	0.0023652167185489	0.346246017947615	0.4606152125652479	0.6475617450000313	0.1887188153018013	-0.03271285268354966	0.0023652167185489	0.0786999240040379	0.0001177879490862	3.928899140050478	0.0019251001784722224	2.7155466657265643	0.06136649619421172	0.0786999240040379	0.0256110525684694	0.454782486015214	0.34219626863999175	0.7492298807649208	0.12538491043115485	0.01041377903470958	0.0256110525684694	0.0564878728034552	0.0536335357691634	1.2705635714050079	0.30321703697793445	0.5182464004752274	0.059619195544562034	0.0564878728034552	0.0313482443883332	0.344788823003403	0.46244682111479324	0.8600904789206888	0.06545585988540893	0.030508773027369984	0.0313482443883332
AP3S2	-0.0086255305265287	0.917358140075342	0.03746108102228376	0.9992517840814226	0.00032506767028392847	-0.00430376433765331	-0.0086255305265287	-0.0097394259077632	0.926263226252528	0.03326557761182879	0.999978987518496	9.125700645420898e-06	-0.009649254846419208	-0.0097394259077632	-0.0065057667639741	0.455866618587435	0.3411622083991697	0.7452561688500013	0.1276944204125042	-0.015890528589975313	-0.0065057667639741	0.0033983958768926	0.668284325922664	0.17503872478850732	0.9041088502655243	0.04377927945402386	0.003853774746528732	0.0033983958768926	0.0488142351701393	0.0053477508899111	2.271828831338392	0.064579840680481	1.1899030307290972	0.045476222965063526	0.0488142351701393	0.0396376058729857	0.0265576327438621	1.5758106390968145	0.2007271756779128	0.6973938260775713	0.04678909535824425	0.0396376058729857	0.0182412964781945	0.52464096930959	0.2801377982856102	0.9729317426033594	0.011917627203937343	0.017172468374737845	0.0182412964781945
AP4B1	-0.0372036687073515	0.848516408232333	0.07133975507186839	0.9992517840814226	0.00032506767028392847	-0.044027356750106175	-0.0372036687073515	-0.0453001888740026	0.691416354908969	0.16026035177841025	0.999978987518496	9.125700645420898e-06	-0.07097028658260023	-0.0453001888740026	-0.0266739540026169	0.133757174002929	0.8736829155023896	0.3726325163828557	0.428719250702552	-0.015861965160651137	-0.0266739540026169	-0.056451694747334	0.0059334016193043	2.22669625420014	0.045002107512888176	1.3467671471183102	-0.05120985136569069	-0.056451694747334	0.0489996653018786	0.20003473401733	0.6988945869243998	0.5063509225079306	0.2955483944537341	0.058863814727767694	0.0489996653018786	0.0333457270932206	0.356465143830686	0.4479829302779774	0.7697767347765825	0.11363521887254843	0.036350857264339995	0.0333457270932206	-0.0266545801150523	0.568006973027507	0.24564633272422773	0.9841562866556451	0.006935928964455597	-0.04247314288942844	-0.0266545801150523
AP4E1	-0.0120379239611352	0.921070486955695	0.03570713318583786	0.9992517840814226	0.00032506767028392847	-0.013920299883013049	-0.0120379239611352	-0.022767631461801	0.942728600788136	0.025613316960111626	0.999978987518496	9.125700645420898e-06	-0.03854486671381649	-0.022767631461801	-0.0027697875851277	0.947259252275211	0.023531144097365772	0.9925126670573431	0.0032639417960807294	-0.014181862139605594	-0.0027697875851277	-0.0105732478906746	0.730647212663697	0.1362922681536131	0.9350487194328084	0.0291657602188179	-0.01550814013352006	-0.0105732478906746	0.0269705493438871	0.201464068466987	0.6958023999348383	0.5080862984248385	0.2940625165613028	0.033733946843239535	0.0269705493438871	0.0141105958405892	0.656450452418055	0.18279804802611965	0.9372836186813011	0.028128973263382023	0.017386234810084278	0.0141105958405892	-0.0022339056667632	0.908493897799316	0.04167798542912776	0.999890961641827	4.735733920050315e-05	-0.015222429463715062	-0.0022339056667632
AP4M1	-0.0278696831820979	0.758755144360298	0.11989835138987678	0.9992517840814226	0.00032506767028392847	-0.014528845777789227	-0.0278696831820979	-0.0255884193030927	0.738587026114073	0.13159832535624752	0.999978987518496	9.125700645420898e-06	-0.0140614808057834	-0.0255884193030927	0.0137810397321602	0.493198354798703	0.30697838078481493	0.773257637266124	0.11167578188908382	0.009406530689788473	0.0137810397321602	0.0002057386699481	0.993639075379583	0.0027713379726023862	0.999143904539349	0.000371956772522389	-0.004724942935091486	0.0002057386699481	-0.0056728285513846	0.648599018235565	0.1880237130407817	0.8695497348910196	0.060705572981556814	-0.003757212325317595	-0.0056728285513846	-0.0188997034997816	0.361700949933887	0.44165035065086694	0.7740917474857429	0.11120756248842717	-0.015755779720137753	-0.0188997034997816	-0.0260150899624428	0.211521961288191	0.6746445352812077	0.7240290728293716	0.14024399469253687	-0.026918500193118138	-0.0260150899624428
AP5B1	0.0149912309612743	0.957866061198593	0.01869521425033191	0.9992517840814226	0.00032506767028392847	0.011166966723594282	0.0149912309612743	0.0515062806554737	0.672145273764478	0.17253685079192982	0.999978987518496	9.125700645420898e-06	0.04023498639906249	0.0515062806554737	0.0033520856829599	0.476886216325174	0.32158523000988865	0.7624999936743084	0.11776015558407879	0.009299337344083877	0.0033520856829599	0.003886536983031	0.960324083358983	0.01758217960360061	0.9972686467032417	0.0011878346023652055	0.0002559629703161037	0.003886536983031	-0.0379415143975087	0.0681900174053428	1.1662791987026997	0.28998979224929855	0.5376172891625128	-0.033800906337341216	-0.0379415143975087	-0.0073332190110111	0.902181406956283	0.04470612751484877	0.9913959587520539	0.003752855750880143	0.005258837115028739	-0.0073332190110111	-0.0487141488367415	0.0746715476539956	1.126844847324152	0.4596031523766276	0.33761700118680055	-0.052389638096439976	-0.0487141488367415
AP5M1	0.0444076156792707	0.684647246734276	0.1645331339916396	0.9978518790174468	0.0009339205358446784	0.06608677301321755	0.0444076156792707	0.0603869561760949	0.587021760388756	0.23134579953330675	0.999978987518496	9.125700645420898e-06	0.06403077396108073	0.0603869561760949	-0.0072424489267001	0.87858132116117	0.056218034172069116	0.9741258358171716	0.011384938120265286	-0.01000223007354939	-0.0072424489267001	-0.0075475840790192	0.957843478352971	0.018705453386314956	0.9972686467032417	0.0011878346023652055	-0.01843484472562057	-0.0075475840790192	-8.63797503105335e-05	0.201224119640462	0.6963199639792275	0.5080614739267698	0.29408373619652267	0.01643086264972779	-8.63797503105335e-05	0.0433205649274579	0.383496648889132	0.4162384266962699	0.7912639342478938	0.10167862893201657	0.04576833471756758	0.0433205649274579	0.0408373133444349	0.423829079428921	0.3728092491300363	0.9182463056463701	0.03704081026349978	0.021449095070260826	0.0408373133444349
AP5S1	-0.0444991240925162	0.701123806701654	0.15420528614210305	0.9992517840814226	0.00032506767028392847	-0.050096440051865504	-0.0444991240925162	-0.0484059169693914	0.536362985570778	0.2705412004644039	0.999978987518496	9.125700645420898e-06	-0.06767630738343208	-0.0484059169693914	0.0136552413410592	0.334207660762833	0.47598359935916273	0.6349575855754045	0.197255284102938	0.00557344099904724	0.0136552413410592	0.0052395337995112	0.83480939895139	0.07841266994469387	0.9716996899062676	0.012467935864395817	0.0017107507387494128	0.0052395337995112	4.8093939260016e-05	0.900185997907478	0.0456677466506074	0.97717911150452	0.010025825218128063	-0.006305043655852993	4.8093939260016e-05	-0.0008123196197297	0.994779321758411	0.0022732508845645484	0.998797355181037	0.0005226163325060963	-0.0011733647324732727	-0.0008123196197297	0.0112542716911549	0.830716066922543	0.08054738974142928	0.999890961641827	4.735733920050315e-05	0.015920936448253743	0.0112542716911549
AP5Z1	0.0407283214393501	0.773359967067272	0.11161831290914571	0.9992517840814226	0.00032506767028392847	0.04651150274616786	0.0407283214393501	0.0263997679868345	0.906536601694321	0.04261465644109646	0.999978987518496	9.125700645420898e-06	0.013447598415006479	0.0263997679868345	0.129967703591518	0.0001200279895626	3.9207174681592867	0.0017771385523600474	2.750278711654617	0.09950770345576432	0.129967703591518	0.0831556419883544	0.0135454424784077	1.8682068036398847	0.08195187878723091	1.0864410855642084	0.06597087825266154	0.0831556419883544	0.0567946193153605	0.108127550538395	0.9660636351647103	0.3703317889452909	0.43140900690553635	0.035070823937159684	0.0567946193153605	0.0554213279435496	0.277827149529225	0.5562253168611769	0.694792061874676	0.1581451520898193	0.05755833862690185	0.0554213279435496	0.108172745229573	0.0410848006032329	1.3863188164456404	0.34104695254580336	0.467185826790961	0.09438090450483305	0.108172745229573
APAF1	0.0906062518871343	0.547251964150159	0.26181267102445305	0.971381180695705	0.01261031469783963	0.09958393778085237	0.0906062518871343	0.148649405947052	0.282178817774707	0.5494755904003522	0.999978987518496	9.125700645420898e-06	0.14749740804793107	0.148649405947052	-0.0592231974108239	0.0977154117941639	1.0100369334224806	0.30220807879317496	0.519693930041999	-0.08218827028470388	-0.0592231974108239	0.0410007667374441	0.394131632443373	0.40435870787912337	0.7196381537237931	0.1428858193225293	0.03671166050110197	0.0410007667374441	-0.0133819891877901	0.127344587117924	0.8950195103374062	0.4053596071899578	0.3921595295663009	-0.013141800125907405	-0.0133819891877901	0.0302037193101905	0.670450244532256	0.17363344648780668	0.9426899003255953	0.025631145784132368	0.053142986180355734	0.0302037193101905	-0.0711587884487127	0.107130410066755	0.9700872327204496	0.5498184967747382	0.25978065388491484	-0.07006194700425405	-0.0711587884487127
APBA2	-0.0940216928945044	0.213172604068124	0.6712686095260402	0.9472482724543827	0.02353617809753292	-0.10155959929782114	-0.0940216928945044	-0.114755888675298	0.0302009598719186	1.5199792537165944	0.7049388499645753	0.15184855432033292	-0.12847019011240035	-0.114755888675298	-0.0226789352897135	0.0527148087215777	1.278067365003221	0.20209304459667343	0.6944486332697771	-0.03424423379734918	-0.0226789352897135	-0.0020715459010414	0.877605940906702	0.05670044549001665	0.9810681109369169	0.008300840553558713	-0.011550425164126701	-0.0020715459010414	0.0371815342745691	0.116629358811039	0.9331921119724954	0.38757323029651397	0.41164622732818373	0.0457652778697822	0.0371815342745691	0.0242688241164514	0.107203611808299	0.969790582535134	0.4388314956850341	0.3577022099228935	0.024118855071186256	0.0242688241164514	0.0227368248804191	0.594288904782061	0.22600237783014163	0.9917315970436854	0.0036058497159563692	0.028510818545593536	0.0227368248804191
APBA3	-0.194150814558694	0.0256536497310529	1.5908508393124505	0.57123718335783	0.2431835309210673	-0.15207666671252626	-0.194150814558694	-0.174943037536067	0.0546227391980065	1.2626265248343242	0.8800192372477948	0.055507834055232054	-0.1299314525274399	-0.174943037536067	-0.0302691007531535	0.547552996965154	0.2615738396373797	0.8078072489228221	0.09269225397234875	-0.0261379796778502	-0.0302691007531535	-0.0759740702390406	0.0097359719787498	2.0116206847257985	0.0648056422707271	1.1883871808521327	-0.08343238813820983	-0.0759740702390406	0.0553558104652298	0.335110189937074	0.47481236605861743	0.6540381166038438	0.18439694074554985	0.06415420010435571	0.0553558104652298	0.0275302167454788	0.418158548514398	0.3786590204033266	0.819219402445691	0.08659977038763797	0.020156261342002435	0.0275302167454788	-0.0298089362843508	0.609397498616282	0.2150993327509812	0.996269220307863	0.00162328698290688	-0.0504683911626784	-0.0298089362843508
APBB1	-0.124267894587631	0.55399470728651	0.25649438438211725	0.9715322091224803	0.012542796698494039	-0.0921032797855883	-0.124267894587631	-0.163777130018204	0.301104219163844	0.5212831589783139	0.999978987518496	9.125700645420898e-06	-0.15876708956970978	-0.163777130018204	0.0272847539363597	0.486626904400355	0.31280388367152706	0.7690015125469102	0.11407280598513503	0.014292080046648309	0.0272847539363597	-0.0332218198773557	0.0553102002112066	1.2571947694739756	0.22193852126033475	0.6537673119236362	-0.04542635076731258	-0.0332218198773557	0.0315776801931772	0.229625995311575	0.638978948236977	0.541812478812512	0.266150996687486	-0.00013393494328500788	0.0315776801931772	-0.0522508599030472	0.390633618853221	0.408230383029353	0.7972899163219336	0.09838372858622992	-0.045874509626850496	-0.0522508599030472	0.0281721875574132	0.353752575937722	0.45130038903241576	0.8656410894052189	0.06266213708221192	0.046142394955243304	0.0281721875574132
APBB2	0.218965016819092	0.0543611197354161	1.2647116062091535	0.7197873089176627	0.14279581497071278	0.26467260270099485	0.218965016819092	0.115860968251817	0.257068085440122	0.5899518369222077	0.999978987518496	9.125700645420898e-06	0.14310210811197133	0.115860968251817	0.323935864412993	1.39795822874509e-07	6.854505805197301	5.062165650457352e-06	5.29566364742303	0.41794445072600195	0.323935864412993	0.234945124520161	0.0001527568675144	3.8159992560015166	0.0023615446808522194	2.6268038330794496	0.21461134043421137	0.234945124520161	0.314032871595883	1.21667230736137e-08	7.914826376797238	2.42294759682347e-06	5.615655978622092	0.3971411379798093	0.314032871595883	-0.0255392947824449	0.520070437369441	0.2839378323474888	0.8811379920422973	0.05495607287101913	-0.01969205329564147	-0.0255392947824449	0.0788472606570546	0.12589977841842	0.8999750342427503	0.5854289544341029	0.23252580182025165	0.08738635442980874	0.0788472606570546
APC	-0.0365176510826526	0.890370089746747	0.05042943770762727	0.9992517840814226	0.00032506767028392847	-0.043539719982625735	-0.0365176510826526	0.0167927446523691	0.828672427112845	0.08161711144224257	0.999978987518496	9.125700645420898e-06	-0.01122621069651919	0.0167927446523691	-0.01785939215185	0.445961226791675	0.3507028985130066	0.7383725003355094	0.13172448637940748	-0.02229438854336785	-0.01785939215185	0.0225126992188268	0.474932588208755	0.3233680296311511	0.7853445775720387	0.10493975051139277	0.005622888290522043	0.0225126992188268	-0.0587426123831609	0.653553281680036	0.1847190002848975	0.8715390340876918	0.05971315713774088	-0.07478582875567169	-0.0587426123831609	-0.0598485778779766	0.151232520567776	0.8203548094665076	0.5252217646087832	0.2796572855268704	-0.054958151519068965	-0.0598485778779766	-0.0131609084528118	0.969576777177388	0.013417795059488292	0.999890961641827	4.735733920050315e-05	-0.032559625495530875	-0.0131609084528118
APEH	-0.0475153393247083	0.528028222081398	0.27734286465053454	0.971381180695705	0.01261031469783963	2.1848716489969444e-05	-0.0475153393247083	-0.0309060948670655	0.59460901528341	0.22576851043858792	0.999978987518496	9.125700645420898e-06	-0.0069352506831500405	-0.0309060948670655	0.0366206505887975	0.351475575338624	0.4541048494897227	0.6514308999756331	0.18613164495654855	0.009144566910762209	0.0366206505887975	0.0281537738897238	0.191196166492887	0.7185208196314451	0.48903171532062256	0.310662974532636	0.030884068826468103	0.0281537738897238	-0.0096977675383472	0.0700872576925917	1.1543609323445245	0.2941661292722033	0.5314073340456262	-0.004991544300136125	-0.0096977675383472	0.0318763954203946	0.306938323736258	0.5129488829983381	0.7235122822066891	0.140554091981965	0.042795265365953905	0.0318763954203946	0.0468170713883788	0.192434627655862	0.7157167761302211	0.7015912328877086	0.15391584656943844	0.04989536810613232	0.0468170713883788
APEX1	0.0415001545986551	0.553492748305814	0.2568880647426214	0.9715322091224803	0.012542796698494039	0.08305489945779337	0.0415001545986551	-0.0514786421105169	0.699005600115625	0.15551934487009617	0.999978987518496	9.125700645420898e-06	-0.0398845449475958	-0.0514786421105169	0.120432477293128	1.88777508718343e-05	4.724049749557919	0.0003582600787002808	3.445801583031534	0.06441265251924008	0.120432477293128	0.0547666296364025	0.0298987675906629	1.5243467126657142	0.14489721301901592	0.8389399677524467	0.03553965710009868	0.0547666296364025	0.0323714133544479	0.795391779004359	0.0994189020997162	0.9401020994318273	0.026824977451439413	-0.032298894975045345	0.0323714133544479	-0.0007032070134226	0.159695107818623	0.796708388056382	0.5411236789412477	0.2667034614314582	-0.01965264530067845	-0.0007032070134226	0.144380255858541	0.0249923406148232	1.6021930688635277	0.2613885229323516	0.5827134853728227	0.11149726429027934	0.144380255858541
APEX2		0.186273786986106	0.7298482560444872	0.9414666921537322	0.026195040139848254	0.0383960801770891	0.0383960801770891		0.165413675651515	0.7814285878036227	0.999978987518496	9.125700645420898e-06	0.033636641653655076	0.033636641653655076	0.011870486700474	0.323749436488035	0.48979097883455236	0.6242127865489624	0.2046673393701724	0.011862551576599267	0.011870486700474	0.0123243978413476	0.414131286813187	0.38286195815483337	0.7364282767538581	0.13286954417345917	0.015069889694538503	0.0123243978413476	-0.0021013200045693	0.908442183675842	0.04170270744185709	0.9790848116776353	0.00917968649283656	-0.004204849600725952	-0.0021013200045693	-0.0078010994032482	0.610127199905891	0.21457961341816484	0.9194018670561378	0.03649461865036577	-0.009747503632041531	-0.0078010994032482	-0.0068689026743687	0.898601501533214	0.046432860050756114	0.999890961641827	4.735733920050315e-05	-0.006666251702535868	-0.0068689026743687
APH1A	0.0332442402297986	0.955247191116557	0.019884230671087844	0.9992517840814226	0.00032506767028392847	0.08227894939305791	0.0332442402297986	0.0558157051384903	0.787800478202597	0.10358375990579796	0.999978987518496	9.125700645420898e-06	0.0742588006342943	0.0558157051384903	0.0263386794097402	0.679646566603032	0.16771687270189997	0.884424531991949	0.05333921955219817	-0.023594707022299988	0.0263386794097402	-0.0202481887324668	0.494259114907688	0.3060453128739547	0.7981264492171708	0.0979282968112109	-0.024428179538053596	-0.0202481887324668	0.10276613538769	0.0727465705687662	1.1381874754440033	0.30067667450554575	0.5219002617114212	0.06165528756805805	0.10276613538769	0.0576565871342441	0.366752575396204	0.4356268277875208	0.7790457413982756	0.10843704213017749	0.0674198119934723	0.0576565871342441	0.0119235482220344	0.482652549346495	0.3163653955462019	0.9570236109559864	0.019077347509044038	0.008351690586929555	0.0119235482220344
APH1B	0.022920409883214	0.77597141652961	0.11015427599966465	0.9992517840814226	0.00032506767028392847	0.02419211413366623	0.022920409883214	0.0354034994539661	0.621678658598589	0.20643404112782926	0.999978987518496	9.125700645420898e-06	0.03506158395249807	0.0354034994539661	-0.0187578550104004	0.122779382133697	0.9108745564631422	0.3528280905989257	0.4524368455740746	-0.022686817737152067	-0.0187578550104004	0.0080421498955965	0.703372897428457	0.15281437005950235	0.9248586983424713	0.03392461452340734	0.002450859004448684	0.0080421498955965	-0.0249466728601802	0.10782701312469	0.9672724248510788	0.36992579429604533	0.4318853850136986	-0.019165708448275854	-0.0249466728601802	-0.0080872239183011	0.663013136367955	0.17847786677532151	0.940544474412886	0.026620663659128626	0.004840598326994246	-0.0080872239183011	-0.0158047912485671	0.588031252723342	0.23059959139903294	0.9901115942889878	0.004315853834154243	-0.022689069931062313	-0.0158047912485671
API5	-0.0420647502341456	0.217206660963919	0.6631268605955414	0.9514221398210992	0.021626746661903472	-0.010067554781148236	-0.0420647502341456	-0.0959890323234611	0.183186602585832	0.7371062917806461	0.999978987518496	9.125700645420898e-06	-0.0897759496253322	-0.0959890323234611	0.011570856804629	0.160792805516301	0.7937333871452239	0.4174940709090618	0.3793496878205263	-0.00902807566350089	0.011570856804629	-0.0179419190292176	0.490280098533137	0.3095557352927948	0.7960209974668347	0.09907547627777383	-0.015414185601596075	-0.0179419190292176	0.0345370593670535	0.100987681317298	0.9957315991104917	0.35634110854018824	0.44813407329219473	0.006118358265653323	0.0345370593670535	-0.0135587710441959	0.939440310405027	0.027130808629173532	0.9949496580149659	0.0021988929220253415	-0.0025179238345497956	-0.0135587710441959	-0.0941017729850587	0.0718733362316106	1.1434321955029227	0.4528911415956284	0.34400617389368526	-0.10000872426169855	-0.0941017729850587
APIP	0.0755697264337399	0.256767202196736	0.5904604510652175	0.9598123927232637	0.017813646926432076	0.07911623260086745	0.0755697264337399	0.0443165292207595	0.426413563475166	0.37016898960827804	0.999978987518496	9.125700645420898e-06	0.038731850639081	0.0443165292207595	0.0117784967134998	0.503594625829392	0.29791891316523433	0.7803805736371635	0.10769355022984209	-0.010015918874333299	0.0117784967134998	0.0167976714075124	0.359549796623384	0.4442409525659759	0.6896024511521399	0.16140120350591208	0.010783000259540765	0.0167976714075124	0.0207611376696635	0.491186154191715	0.3087538838108746	0.7720011396138594	0.11238205856627766	0.019100506580081687	0.0207611376696635	0.0278724732399061	0.397614960059734	0.40053728385931836	0.803500918334451	0.09501362253802718	0.04185420205412211	0.0278724732399061	0.0070739666060084	0.942469095682616	0.02573288175299874	0.999890961641827	4.735733920050315e-05	-0.002584909369835464	0.0070739666060084
APMAP	-0.24851292352682	0.194651168289741	0.7107429853171775	0.9414666921537322	0.026195040139848254	-0.16413675676349138	-0.24851292352682	-0.205452881961609	0.358642097973419	0.44533873361244614	0.999978987518496	9.125700645420898e-06	-0.1658602352399028	-0.205452881961609	0.092750822021809	0.169058687821499	0.7719625061996782	0.4298420375032191	0.3666911138261396	0.023771575308421222	0.092750822021809	0.142011482333056	0.0169508430442107	1.77080869744061	0.09644065010031422	1.0157398707331204	0.11305530959930088	0.142011482333056	0.0606005074013588	0.683417134628558	0.16531413677321571	0.8887993203023743	0.0511962861880721	0.0002717603425588244	0.0606005074013588	0.0169247851245071	0.367397535135156	0.43486376169594615	0.7792162080103253	0.10834202253570516	0.036794117120939385	0.0169247851245071	0.0453566414659246	0.612053949410837	0.21321029534008576	0.997704030185193	0.0009982734630916744	0.0173845044031134	0.0453566414659246
APOA1BP	0.134335661529866	0.519256129383275	0.2846183682803497	0.9705349469873495	0.012988821934031329	0.1380689192195727	0.134335661529866	0.136366778612628	0.465219079090431	0.33234248273597045	0.999978987518496	9.125700645420898e-06	0.11284109979946177	0.136366778612628	0.082864772507809	0.0016025562609809	2.795186714754763	0.015164685279530006	1.8191665983953065	0.04718157173903753	0.082864772507809	0.0299122338311183	0.0782711853883006	1.106398088900194	0.280413867925253	0.5522005120517346	0.0173528420590634	0.0299122338311183	0.0959230546723142	0.0160822679106376	1.79365270735223	0.12779236111754058	0.8934951056741115	0.07281632596529022	0.0959230546723142	0.0878336822040634	0.0447318751984367	1.3493828954498923	0.273163683088954	0.563577040285066	0.08730725805741185	0.0878336822040634	0.125968087930545	0.0013308666169317	2.875865468517265	0.04481398379839322	1.3485864471881552	0.11121024781658741	0.125968087930545
APOBEC3C	-0.306847235860604	0.118395722953475	0.9266639862216742	0.8763103203254903	0.0573420735812154	-0.2534099609944539	-0.306847235860604	-0.124702891718883	0.640305854278479	0.19361252742896995	0.999978987518496	9.125700645420898e-06	-0.11186785875765426	-0.124702891718883	-0.116494237003834	0.0019413151434691	2.7119039576770474	0.017688110126833842	1.7523185664872711	-0.11986339250309419	-0.116494237003834	-0.0270866655918803	0.11695257792286	0.9319902008293159	0.36364076139107265	0.4393274415803645	-0.0035577350051883005	-0.0270866655918803	0.109012938547919	0.0262545842465348	1.580794854576139	0.16912372879514564	0.7717954547214658	0.07834587277336635	0.109012938547919	0.0597456711150092	0.555270138334673	0.2554956816601305	0.8967142740316992	0.047345917021628006	0.09155243908434352	0.0597456711150092	0.0580283717864977	0.293798736048298	0.53195007692027	0.8175649351344006	0.08747774343759623	0.04301629252320538	0.0580283717864977
APOBEC3F	-0.202837164354612	0.247114767760667	0.6071013000640295	0.9598123927232637	0.017813646926432076	-0.13412269009549438	-0.202837164354612	-0.182962147662506	0.342132510439201	0.465805655912837	0.999978987518496	9.125700645420898e-06	-0.14463802559674543	-0.182962147662506	-0.0144389133199589	0.90044145686358	0.0455445180333404	0.982196849165981	0.007801463395234194	-0.00571522961673071	-0.0144389133199589	0.0005800935498951	0.715670047068261	0.14528715892855792	0.9312855104701538	0.030917154021144616	0.006276762922555246	0.0005800935498951	0.0110755573119988	0.0704927162732484	1.1518557545795922	0.29529836341290533	0.5297389599523409	0.004176564976179714	0.0110755573119988	-0.0346067084723491	0.634619200748624	0.19748679222138124	0.9283026269826191	0.03231042054481163	0.007712336267218345	-0.0346067084723491	-0.0394414065954709	0.454875457705618	0.3421074944088976	0.9411366573318775	0.02634731045581784	-0.054015225184848234	-0.0394414065954709
APOBEC3G	-0.149486132973575	0.244744721680143	0.6112866656940035	0.9592637926472269	0.01806194763914035	-0.049963078865522315	-0.149486132973575	-0.358473366764315	0.0108685513351893	1.9638283389919884	0.48588039244959885	0.3134706264005865	-0.28646053715302	-0.358473366764315	0.215902343098461	6.567376611886e-06	5.182608078005986	0.0001458552068652699	3.836078062445635	0.15189922636695352	0.215902343098461	0.12093470381235	0.004470739203758	2.3496206635411077	0.036323025868303195	1.439817979997604	0.09536644631095226	0.12093470381235	0.520404133066351	2.351849463338e-11	10.628590479931747	1.1199916161713528e-08	7.950785228279949	0.48333737855376635	0.520404133066351	0.0576396561109742	0.362040252195805	0.4412431412494663	0.7740917474857429	0.11120756248842717	0.08529177994294856	0.0576396561109742	0.0953232735552861	0.0534324287421771	1.2721950847474202	0.3897535671016252	0.40920990137205715	0.05298676879378883	0.0953232735552861
APOBEC3H	0.195105293931504	0.338389212069413	0.47058349082629414	0.9705349469873495	0.012988821934031329	0.20722802618962444	0.195105293931504	0.229115264246069	0.233259072124293	0.6321614562764246	0.999978987518496	9.125700645420898e-06	0.1923865241474248	0.229115264246069	-0.06256751259695	0.126866475716262	0.8966531244373639	0.35995568068724665	0.4437509681711798	-0.0924929542998259	-0.06256751259695	-0.0635021702746023	0.140594166310799	0.8520326991710356	0.4053328656315454	0.3921881809024106	-0.06140671610319892	-0.0635021702746023	0.0242890038913398	0.414365124194547	0.38261680492125333	0.7173290983567052	0.14428155171101226	-0.01945764141787687	0.0242890038913398	-0.0336953321488542	0.766660027989256	0.11539717933700358	0.9693196967260923	0.013532962242017037	-0.020101371247429944	-0.0336953321488542	0.0095057086954638	0.964756355045104	0.015582351961612955	0.999890961641827	4.735733920050315e-05	0.001133409834734922	0.0095057086954638
APOBR	0.129341031160382	0.530315202532575	0.2754659227939919	0.971381180695705	0.01261031469783963	0.09723471457072563	0.129341031160382	0.221867774605092	0.260638875890367	0.5839608061005729	0.999978987518496	9.125700645420898e-06	0.1532545773047016	0.221867774605092	0.0965160244441275	0.0139980680018886	1.8539319010374027	0.07843941857502013	1.1054656341602487	0.08799701769082291	0.0965160244441275	0.175110202137911	0.0001792865966289	3.7464521768499197	0.002696234104317426	2.569242402270512	0.14156321587530618	0.175110202137911	0.0184336466207213	0.754184212071716	0.12252256326147963	0.920092248434408	0.03616862811357159	0.015522225383393817	0.0184336466207213	0.108006744466762	0.092099839812746	1.0357411251614679	0.40659779411773556	0.39083498183446286	0.10447512275236481	0.108006744466762	0.0344627547398106	0.803953531191323	0.09476905290629584	0.999890961641827	4.735733920050315e-05	0.019111284318165278	0.0344627547398106
APOE		0.367460751996547	0.4347890405296646	0.9705349469873495	0.012988821934031329	0.037586211881571664	0.037586211881571664								-0.0348630247479414	4.26815581964871e-06	5.369759733957425	0.00010157816563852184	3.993199634195558	-0.050936025491148784	-0.0348630247479414	-0.0478465649248663	3.25126818939017e-06	5.48794720510605	8.864561606241198e-05	4.052342737411981	-0.05766937917860188	-0.0478465649248663	-0.083886201709326	0.0005881596022293	3.23050480834205	0.014877857097500051	1.8274596170260258	-0.13009742457803994	-0.083886201709326	-0.105294488965007	2.45685081461123e-07	6.609621214036073	2.343747141974623e-05	4.630089244517713	-0.13823454939427424	-0.105294488965007	-0.0318475526163062	0.0260868226892651	1.5835788136766884	0.26670275483011086	0.5739724983658542	-0.03507607252849798	-0.0318475526163062
APOL2	-0.388721605913013	0.161712392410658	0.7912566977847253	0.9150376155033868	0.03856105252396188	-0.23410997609361484	-0.388721605913013	-0.417624247722162	0.059276947103086	1.2271141716013545	0.8879943895906108	0.051589778115020746	-0.3876373740744723	-0.417624247722162	-0.323772079146144	1.0756768162357198e-11	10.968318191502583	7.644723856075237e-10	9.116638197622326	-0.3741546546754114	-0.323772079146144	-0.152842026037268	0.0177375249204089	1.7511069813702147	0.09954535206594257	1.0019790130774342	-0.17396265330013316	-0.152842026037268	-0.0808816549902774	0.0520730019224225	1.2833873852441489	0.249806242569198	0.6023967129615613	-0.14108354449523552	-0.0808816549902774	-0.0521831662746796	0.712161442236818	0.14742154354731796	0.9548020563097329	0.020086654345835595	-0.051341887350175086	-0.0521831662746796	-0.0862015737047823	0.262196427367608	0.5813732302092617	0.7871208071241246	0.10395860710605469	-0.10764799240382139	-0.0862015737047823
APOL6	0.0845508340601053	0.563755746284445	0.24890901838776164	0.9727951141593816	0.011978619299700283	0.10720377139341788	0.0845508340601053	0.0294565725609936	0.892285277684061	0.04949627262346265	0.999978987518496	9.125700645420898e-06	0.02440517416293919	0.0294565725609936	0.0190587135165523	0.334841230306155	0.4751610710133612	0.6356924978454177	0.19675291388582894	-0.014304890155880545	0.0190587135165523	0.10732836223241	6.9986386821675e-06	5.154986427174026	0.00017408699110595317	3.759233680933131	0.10364685193659384	0.10732836223241	0.0485269590543151	0.0566630391889459	1.2467001352940363	0.26098833819870665	0.5833788979073192	0.024552601318058143	0.0485269590543151	0.118552641075468	0.0021475721970712	2.6680522271416174	0.03828390908213289	1.416983723817793	0.11745931418482708	0.118552641075468	0.0915599791899176	0.0263820897609983	1.578690806374031	0.26891951753406096	0.5703776765801988	0.07211268998243484	0.0915599791899176
APOM	0.0059332985409854	0.985024918958909	0.006552782670449878	0.9992517840814226	0.00032506767028392847	0.005771397005186554	0.0059332985409854	0.0208496941646739	0.863346937175605	0.063814647363796	0.999978987518496	9.125700645420898e-06	0.015169999270635604	0.0208496941646739	0.0054319432587056	0.313208123771663	0.504166982043691	0.6127913543873499	0.21268737060840534	0.0022075232733486817	0.0054319432587056	0.0037220893005742	0.674885971424442	0.17076959926455984	0.90893995920482	0.04146480351866249	0.0016221192327650312	0.0037220893005742	0.009344196641684	0.721560550566106	0.14172721873078736	0.904919258949304	0.043390168813671234	0.014367769396551723	0.009344196641684	0.0023583088555218	0.912301317292834	0.03986169804797144	0.9925410789257896	0.0032515097723003336	0.008087796840049344	0.0023583088555218
APOO		0.212714017082479	0.6722038907225877	0.9472482724543827	0.02353617809753292	0.03571136999446597	0.03571136999446597		0.15527422418915	0.8089006319823496	0.999978987518496	9.125700645420898e-06	0.039166093662171754	0.039166093662171754	0.0076210224773001	0.569373097121592	0.24460305711822536	0.8209258708774051	0.0856960576459566	0.0001266524784305327	0.0076210224773001	0.0078922015818292	0.65514202574314	0.18366454075591676	0.8983704564631927	0.04654453858762771	0.00589556931256259	0.0078922015818292	0.0143952264104446	0.309188502760416	0.5097766637852252	0.6293649932393558	0.20109741723117047	0.018476300657894733	0.0143952264104446	0.0147592991123789	0.247645409592698	0.6061697177806069	0.6600345437143416	0.180433334530952	0.018688686310649676	0.0147592991123789	0.0089000020376256	0.440823560227768	0.3557352022609091	0.9296850620186988	0.031664147136106005	0.00803373517879472	0.0089000020376256
APOOL	0.0571346460355492	0.471466658670902	0.3265490144160135	0.9705349469873495	0.012988821934031329	0.07515015459376322	0.0571346460355492	0.0247770486399362	0.800984314557537	0.09637598849479746	0.999978987518496	9.125700645420898e-06	0.041678175494908154	0.0247770486399362	0.0070202691148521	0.705615818060735	0.15143169202094933	0.898698678175241	0.0463858970782713	-0.006814889780687679	0.0070202691148521	0.0037186737755325	0.909913169510222	0.0410000492193402	0.9866921545183039	0.005818324988069475	-0.002870419629895246	0.0037186737755325	0.0007164387668107	0.999376568804155	0.00027083716114428233	1.0	-0.0	-0.007289315235934665	0.0007164387668107	0.0121201679940552	0.38676757516673	0.4125499423357567	0.7942563046369479	0.10003932915027076	0.013100388197214215	0.0121201679940552	-0.0099600449753304	0.752118752271774	0.123713583098975	0.999890961641827	4.735733920050315e-05	-0.014516828751281824	-0.0099600449753304
APOPT1	-0.119512749909971	0.093853643062082	1.0275488649600337	0.8358522557632582	0.0778704811461945	-0.08207442892163551	-0.119512749909971	-0.0818769398378728	0.452382899977598	0.34449381971857	0.999978987518496	9.125700645420898e-06	-0.05107627973195565	-0.0818769398378728	0.0201074744473001	0.492959007770958	0.30718919317520216	0.773257637266124	0.11167578188908382	0.002070307628713214	0.0201074744473001	0.032334926935074	0.20602119154655	0.6860881053668689	0.5122227493283125	0.2905411371359376	0.019877219215519992	0.032334926935074	0.0140836046699587	0.844380713410332	0.07346169501753853	0.9565106995535595	0.01931016758014561	-0.003531953311025432	0.0140836046699587	0.0122605623270935	0.806989837961397	0.09313193410702184	0.9754700470094273	0.010786061603383999	0.013370887171566634	0.0122605623270935	-0.0137057137754265	0.877077226481227	0.05696216540470341	0.999890961641827	4.735733920050315e-05	-0.02404392773342552	-0.0137057137754265
APP	-0.0009996138647993	0.776847821407423	0.10966404786046757	0.9992517840814226	0.00032506767028392847	0.007433445277023467	-0.0009996138647993																						-0.0048821743067198	0.626723978820464	0.20292368862508528	0.8566713765157298	0.0671857436967307	-0.013545942360480949	-0.0048821743067198								0.0031840972632756	0.930069348009382	0.03148466829018764	0.999890961641827	4.735733920050315e-05	0.007159978974039206	0.0031840972632756
APPBP2	0.0038847696257478	0.790496904662169	0.10209982628935788	0.9992517840814226	0.00032506767028392847	0.04476641044465314	0.0038847696257478	-0.0019912727074921	0.567464983293559	0.2460609324283737	0.999978987518496	9.125700645420898e-06	0.04070052609553211	-0.0019912727074921	-0.0499071055562718	0.0292594083337492	1.5337344601651117	0.1346063405711096	0.8709344823840428	-0.06261390707905906	-0.0499071055562718	-0.0318150628369087	0.356029207067135	0.4485143729603098	0.6864876169330851	0.16336729228903807	-0.04330943262037665	-0.0318150628369087	-0.073403488241681	0.105114083516068	0.978339091930378	0.36526477054298634	0.4373922130785059	-0.07629958895984568	-0.073403488241681	-0.0190927838451711	0.838899010494847	0.07629031786578216	0.9847409355111099	0.006678008158449519	-0.01605165684107751	-0.0190927838451711	-0.0299693412813377	0.191180123830554	0.7185572614292587	0.6992487815068449	0.15536828174630227	-0.01611232639860133	-0.0299693412813377
APPL1	-0.173864788675288	0.374121237546623	0.42698763773199	0.9705349469873495	0.012988821934031329	-0.11640492081929488	-0.173864788675288	-0.0554199361388119	0.8606090877397	0.06519407222700917	0.999978987518496	9.125700645420898e-06	-0.03530596872183828	-0.0554199361388119	-0.0137024946498779	0.478401238956999	0.32020770428826756	0.7640924934054362	0.11685406688995986	-0.07180216418451768	-0.0137024946498779	-0.0048848790884396	0.485707644585619	0.3136250610828136	0.7929146249545982	0.10077357170783506	-0.00546438666859872	-0.0048848790884396	0.0626910329954529	0.300848477259395	0.5216521823425622	0.6207755689899774	0.20706538334397873	-0.000178886367967257	0.0626910329954529	0.190862665704647	0.0009444349636511	3.0248279434064558	0.02159961518380453	1.6655539861193913	0.17103291391652947	0.190862665704647	0.141625699850747	0.0293267252952215	1.5327364288576637	0.2856300849065844	0.5441960510247142	0.1267517965249318	0.141625699850747
APPL2	-0.0155645378046577	0.976932844322695	0.010135289241811793	0.9992517840814226	0.00032506767028392847	-0.0313100926509311	-0.0155645378046577	-0.0151136886905022	0.910293848800869	0.04081839195063382	0.999978987518496	9.125700645420898e-06	-0.04053408618251439	-0.0151136886905022	-0.0078226005816418	0.941392767191035	0.026229142741857614	0.9910903941736788	0.0038867331025284	-0.015624124300327863	-0.0078226005816418	-0.0146147746604603	0.679854185394618	0.16758422445423454	0.9119612111344838	0.04002363332564387	-0.02184676568796018	-0.0146147746604603	-0.0228564571721832	0.438071282882418	0.35845521542368397	0.7369366858256987	0.13256982310119078	-0.04529421523139751	-0.0228564571721832	-0.0267928565810269	0.424087269563686	0.37254476418548	0.823308407899395	0.08443744940608387	-0.027992518379163334	-0.0267928565810269	-0.0860221704597326	0.014776514058537	1.8304280086816083	0.19188945339905686	0.716948894240359	-0.08580763327308455	-0.0860221704597326
APRT	0.0182191421577182	0.221144136206071	0.6553245717685294	0.9514221398210992	0.021626746661903472	0.05061670671304108	0.0182191421577182	0.041606539822201	0.330307372943996	0.48108173211192945	0.999978987518496	9.125700645420898e-06	0.022969628197467895	0.041606539822201	-0.006533521194091	0.969283163511863	0.013549330910064791	0.9961006258715751	0.0016967870247536303	-0.047594376223577595	-0.006533521194091	0.0736436247991548	0.0585600883221386	1.2323982769327846	0.23099399621985447	0.6363993077376052	0.0567766756871827	0.0736436247991548	0.120510846831103	0.0076057891821155	2.118855716567456	0.08048909073595271	1.0942629786910025	0.07112022915381122	0.120510846831103	0.125325286020273	0.0097901312496022	2.009211485868374	0.10798718729378927	0.9666277706029246	0.13195204828047935	0.125325286020273	0.0846400513569549	0.264454697407875	0.5776487143693271	0.7897005804486869	0.10253754277005825	0.051179036085834684	0.0846400513569549
APTX	-0.245468425419592	0.0199646872731681	1.6997374882044864	0.5177397919432712	0.28588845515090333	-0.20321009678498345	-0.245468425419592	-0.257487947432238	0.0085489055230717	2.068089482431603	0.4508093006721369	0.34600713257952476	-0.24036664102909863	-0.257487947432238	0.0183056339817121	0.7173747403489	0.14425391943621768	0.9044333156193767	0.04362344840190154	0.012262272457964823	0.0183056339817121	-0.000631731486969	0.996101129012081	0.0016965676582714859	0.9991470187520128	0.0003706031304078966	-0.01005032742567366	-0.000631731486969	0.0256534085790538	0.290800163794344	0.536405353194844	0.6099452688700593	0.21470913301237968	0.03325119319192378	0.0256534085790538	0.0091558439364867	0.920287794728128	0.03607633774457484	0.9925410789257896	0.0032515097723003336	0.013109354238538207	0.0091558439364867	-0.0283348431767121	0.631865228740036	0.19937554300889254	0.999890961641827	4.735733920050315e-05	-0.03905026980982593	-0.0283348431767121
AQP3		0.0130946508336132	1.8829060774645432	0.4487224222956567	0.34802222858153625	0.13342576560597674	0.13342576560597674		0.0318342995117527	1.4971047019970125	0.7173043952625798	0.14429650802914282	0.09631323992193046	0.09631323992193046															0.0532675485733904	0.142649038700292	0.8457311506705245	0.4291224720912657	0.36741874193507834	0.05597485453380217	0.0532675485733904	0.0624711999976844	0.012286562910516	1.9105695913011185	0.12390706158043231	0.9069039420660387	0.06743051870528372	0.0624711999976844
AQR	0.0554342147316104	0.841582923445078	0.07490308536810898	0.9992517840814226	0.00032506767028392847	0.09286404655834524	0.0554342147316104	-0.0005878100110036	0.9781475532898	0.009595627067245796	0.999978987518496	9.125700645420898e-06	0.029290155464043455	-0.0005878100110036	0.0774245462874985	0.0394551787298511	1.4038959849466373	0.16494345509578726	0.7826649124446544	0.05328838894765914	0.0774245462874985	0.0561430594837035	0.178152897167998	0.7492071106475497	0.46850317045244944	0.3292874658106853	0.039170574265626645	0.0561430594837035	0.132775190709324	0.0472088267115491	1.3259767930241964	0.23659612784955505	0.6259923673468556	0.11472360521551739	0.132775190709324	0.0609024208288116	0.0622266125534173	1.2060238401757506	0.32781970165578894	0.48436494929122154	0.061138127107062346	0.0609024208288116	0.036795185059852	0.723131100756248	0.14078295972685811	0.999890961641827	4.735733920050315e-05	0.009062150092159604	0.036795185059852
ARAF	-0.0883229680023748	0.259985922502545	0.585050167202192	0.9598123927232637	0.017813646926432076	-0.05851595932304596	-0.0883229680023748	-0.0686572668106875	0.540136291585922	0.26749664163012404	0.999978987518496	9.125700645420898e-06	-0.05377568777344979	-0.0686572668106875	0.0542454448758417	0.0222879309629008	1.651930246149727	0.11036863458562843	0.9571543302461222	0.048366218464230615	0.0542454448758417	0.0625496450397649	0.007219914483171	2.141467946434086	0.0519859733866237	1.2841138198753872	0.057907528892476356	0.0625496450397649	0.0270350000028247	0.71810450451301	0.14381234902967713	0.9034747761866109	0.04408396785776372	0.03321753967105259	0.0270350000028247	0.0402541028579918	0.270016468579795	0.5686097469698463	0.6846753797393318	0.16451528865903414	0.04771994506887331	0.0402541028579918	0.0077186416601472	0.796829004142672	0.09863486621354688	0.999890961641827	4.735733920050315e-05	-0.008702179920939968	0.0077186416601472
[truncated: 12,692 more rows]
[truncated: 105 more columns]

## Sheet: Macrophages
Unnamed: 0	C1QBC1QAMacrophages	C1QBC1QAMacrophages.1	C1QBC1QAMacrophages.2	C1QBC1QAMacrophages.3	C1QBC1QAMacrophages.4	C1QBC1QAMacrophages.5	C1QBC1QAMacrophages.6	C1QBC1QAMacrophages.7	C1QBC1QAMacrophages.8	C1QBC1QAMacrophages.9	C1QBC1QAMacrophages.10	C1QBC1QAMacrophages.11	C1QBC1QAMacrophages.12	C1QBC1QAMacrophages.13	FABP4MCEMP1AlveolarMac	FABP4MCEMP1AlveolarMac.1	FABP4MCEMP1AlveolarMac.2	FABP4MCEMP1AlveolarMac.3	FABP4MCEMP1AlveolarMac.4	FABP4MCEMP1AlveolarMac.5	FABP4MCEMP1AlveolarMac.6	FABP4MCEMP1AlveolarMac.7	FABP4MCEMP1AlveolarMac.8	FABP4MCEMP1AlveolarMac.9	FABP4MCEMP1AlveolarMac.10	FABP4MCEMP1AlveolarMac.11	FABP4MCEMP1AlveolarMac.12	FABP4MCEMP1AlveolarMac.13	S100A4CFPMonocytes	S100A4CFPMonocytes.1	S100A4CFPMonocytes.2	S100A4CFPMonocytes.3	S100A4CFPMonocytes.4	S100A4CFPMonocytes.5	S100A4CFPMonocytes.6	S100A4CFPMonocytes.7	S100A4CFPMonocytes.8	S100A4CFPMonocytes.9	S100A4CFPMonocytes.10	S100A4CFPMonocytes.11	S100A4CFPMonocytes.12	S100A4CFPMonocytes.13	LGALS3FN1Macrophages	LGALS3FN1Macrophages.1	LGALS3FN1Macrophages.2	LGALS3FN1Macrophages.3	LGALS3FN1Macrophages.4	LGALS3FN1Macrophages.5	LGALS3FN1Macrophages.6
[truncated: 14,407 more rows]
[truncated: 35 more columns]

[truncated: 1 more sheets: Neutrophils]
