# Supplementary material for: CD4+ T cells re-wire granuloma cellularity and regulatory networks to promote immunomodulation following Mtb reinfection
Source: Immunity. 2024 Oct 8;57(10):2380–2398.e6. doi: 10.1016/j.immuni.2024.08.002 (PMC11466276; doi:10.1016/j.immuni.2024.08.002)
Supplement: Table S9. Top 50 prioritized linkages from MulitiNicheNet, related to Figures 7 and S5 [file mmc10.xlsx]

## Sheet: IgGvsaCD4_Top_Linkages_CellCell
group	sender	receiver	ligand	receptor	id	prioritization_score	prioritization_rank
antiCD4	Macrophages	Endothelial.cells	CXCL11	ACKR1	CXCL11_ACKR1_Macrophages_Endothelial.cells	0.966394	1
antiCD4	Macrophages	Endothelial.cells	CXCL9	ACKR1	CXCL9_ACKR1_Macrophages_Endothelial.cells	0.934362	2
antiCD4	Mast.cells	Mast.cells	INHBA	ACVR1B	INHBA_ACVR1B_Mast.cells_Mast.cells	0.932106	3
antiCD4	cDC.1	T.NK.cells	SEMA7A	ITGA1	SEMA7A_ITGA1_cDC.1_T.NK.cells	0.930232	4
antiCD4	Mast.cells	Neutrophils	IL5	CSF2RB	IL5_CSF2RB_Mast.cells_Neutrophils	0.929496	5
antiCD4	Alveolar.Type.2.cells	T.NK.cells	COL4A5	ITGA1	COL4A5_ITGA1_Alveolar.Type.2.cells_T.NK.cells	0.919323	6
IgG	T.NK.cells	T.NK.cells	CD40LG	ITGB1	CD40LG_ITGB1_T.NK.cells_T.NK.cells	0.91051	1
IgG	T.NK.cells	T.NK.cells	IL10	IL10RB	IL10_IL10RB_T.NK.cells_T.NK.cells	0.909674	2
antiCD4	Neutrophils	Macrophages	TNF	LTBR	TNF_LTBR_Neutrophils_Macrophages	0.907916	7
IgG	T.NK.cells	T.NK.cells	CD28	CD4	CD28_CD4_T.NK.cells_T.NK.cells	0.902631	3
antiCD4	cDC.1	T.NK.cells	SEMA7A	PLXNC1	SEMA7A_PLXNC1_cDC.1_T.NK.cells	0.902572	8
antiCD4	Macrophages	Endothelial.cells	CXCL10	ACKR1	CXCL10_ACKR1_Macrophages_Endothelial.cells	0.902553	9
IgG	Neutrophils	cDC.2	B2M	CD1A	B2M_CD1A_Neutrophils_cDC.2	0.899431	4
IgG	T.NK.cells	cDC.1	CD40LG	ITGB1	CD40LG_ITGB1_T.NK.cells_cDC.1	0.898702	5
antiCD4	Neutrophils	Macrophages	TNF	TNFRSF1B	TNF_TNFRSF1B_Neutrophils_Macrophages	0.898393	10
antiCD4	Endothelial.cells	T.NK.cells	SEMA7A	ITGA1	SEMA7A_ITGA1_Endothelial.cells_T.NK.cells	0.893437	11
antiCD4	T.NK.cells	Macrophages	COL5A3	SDC3	COL5A3_SDC3_T.NK.cells_Macrophages	0.893201	12
IgG	T.NK.cells	T.NK.cells	IL10	IL10RA	IL10_IL10RA_T.NK.cells_T.NK.cells	0.891683	6
antiCD4	T.NK.cells	Alveolar.Type.2.cells	COL5A3	ITGA2	COL5A3_ITGA2_T.NK.cells_Alveolar.Type.2.cells	0.891318	13
antiCD4	Macrophages	Fibroblasts	ADAM9	ITGB5	ADAM9_ITGB5_Macrophages_Fibroblasts	0.891082	14
antiCD4	Macrophages	T.NK.cells	CXCL11	DPP4	CXCL11_DPP4_Macrophages_T.NK.cells	0.890549	15
antiCD4	Neutrophils	T.NK.cells	ICAM1	IL2RA	ICAM1_IL2RA_Neutrophils_T.NK.cells	0.88972	16
antiCD4	Neutrophils	Macrophages	TNF	TNFRSF21	TNF_TNFRSF21_Neutrophils_Macrophages	0.88962	17
antiCD4	Mast.cells	T.NK.cells	SEMA7A	ITGA1	SEMA7A_ITGA1_Mast.cells_T.NK.cells	0.888503	18
IgG	T.NK.cells	Macrophages	IL10	IL10RB	IL10_IL10RB_T.NK.cells_Macrophages	0.887091	7
antiCD4	Neutrophils	T.NK.cells	SEMA7A	ITGA1	SEMA7A_ITGA1_Neutrophils_T.NK.cells	0.886419	19
antiCD4	Alveolar.Type.2.cells	T.NK.cells	COL4A5	ITGA2	COL4A5_ITGA2_Alveolar.Type.2.cells_T.NK.cells	0.885899	20
antiCD4	T.NK.cells	Alveolar.Type.2.cells	COL5A3	SDC1	COL5A3_SDC1_T.NK.cells_Alveolar.Type.2.cells	0.885071	21
antiCD4	T.NK.cells	T.NK.cells	SEMA7A	ITGA1	SEMA7A_ITGA1_T.NK.cells_T.NK.cells	0.882226	22
antiCD4	Neutrophils	Macrophages	IL1B	IL1RAP	IL1B_IL1RAP_Neutrophils_Macrophages	0.882055	23
antiCD4	Fibroblasts	Macrophages	COL5A1	SDC3	COL5A1_SDC3_Fibroblasts_Macrophages	0.881489	24
antiCD4	Macrophages	cDC.1	CXCL10	CXCR3	CXCL10_CXCR3_Macrophages_cDC.1	0.881374	25
antiCD4	Endothelial.cells	T.NK.cells	COL4A1	ITGA1	COL4A1_ITGA1_Endothelial.cells_T.NK.cells	0.881373	26
antiCD4	Macrophages	T.NK.cells	CXCL9	DPP4	CXCL9_DPP4_Macrophages_T.NK.cells	0.880668	27
antiCD4	T.NK.cells	Endothelial.cells	COL5A3	ITGA10	COL5A3_ITGA10_T.NK.cells_Endothelial.cells	0.880448	28
antiCD4	Macrophages	Neutrophils	ITGB2	ICAM1	ITGB2_ICAM1_Macrophages_Neutrophils	0.879294	29
IgG	B.cells	T.NK.cells	CD40	CD40LG	CD40_CD40LG_B.cells_T.NK.cells	0.878697	8
IgG	Mast.cells	T.NK.cells	IL7	IL7R	IL7_IL7R_Mast.cells_T.NK.cells	0.877909	9
antiCD4	Macrophages	cDC.1	CD274	CD80	CD274_CD80_Macrophages_cDC.1	0.877813	30
antiCD4	T.NK.cells	B.cells	FURIN	ADAM19	FURIN_ADAM19_T.NK.cells_B.cells	0.877304	31
IgG	Neutrophils	T.NK.cells	B2M	KLRD1	B2M_KLRD1_Neutrophils_T.NK.cells	0.877047	10
IgG	T.NK.cells	cDC.2	IL10	IL10RA	IL10_IL10RA_T.NK.cells_cDC.2	0.876265	11
antiCD4	Macrophages	Endothelial.cells	VEGFA	FLT1	VEGFA_FLT1_Macrophages_Endothelial.cells	0.875739	32
antiCD4	Mast.cells	Macrophages	HDC	HRH2	HDC_HRH2_Mast.cells_Macrophages	0.875152	33
antiCD4	cDC.1	Mast.cells	INHBA	ACVR1B	INHBA_ACVR1B_cDC.1_Mast.cells	0.875025	34
IgG	Macrophages	B.cells	CD52	SIGLEC10	CD52_SIGLEC10_Macrophages_B.cells	0.875022	12
antiCD4	cDC.2	T.NK.cells	SEMA7A	ITGA1	SEMA7A_ITGA1_cDC.2_T.NK.cells	0.874527	35
antiCD4	T.NK.cells	T.NK.cells	FURIN	ADAM19	FURIN_ADAM19_T.NK.cells_T.NK.cells	0.874427	36
IgG	T.NK.cells	cDC.1	CD40LG	ITGB2	CD40LG_ITGB2_T.NK.cells_cDC.1	0.872917	13
antiCD4	T.NK.cells	T.NK.cells	COL5A3	ITGA1	COL5A3_ITGA1_T.NK.cells_T.NK.cells	0.871685	37
antiCD4	Neutrophils	Macrophages	IL1B	IL1R1	IL1B_IL1R1_Neutrophils_Macrophages	0.870629	38
IgG	Mast.cells	T.NK.cells	CD38	PECAM1	CD38_PECAM1_Mast.cells_T.NK.cells	0.87045	14
antiCD4	Fibroblasts	Mast.cells	COL3A1	MAG	COL3A1_MAG_Fibroblasts_Mast.cells	0.868945	39
antiCD4	Macrophages	cDC.1	SIRPB2	CD47	SIRPB2_CD47_Macrophages_cDC.1	0.868823	40
antiCD4	pDCs	Macrophages	COPA	P2RY6	COPA_P2RY6_pDCs_Macrophages	0.868628	41
antiCD4	Endothelial.cells	T.NK.cells	LAMA4	ITGA6	LAMA4_ITGA6_Endothelial.cells_T.NK.cells	0.86694	42
antiCD4	Endothelial.cells	T.NK.cells	SEMA7A	PLXNC1	SEMA7A_PLXNC1_Endothelial.cells_T.NK.cells	0.865778	43
antiCD4	Fibroblasts	Mast.cells	INHBA	ACVR1B	INHBA_ACVR1B_Fibroblasts_Mast.cells	0.865442	44
IgG	Macrophages	B.cells	ANG	PLXNB2	ANG_PLXNB2_Macrophages_B.cells	0.865395	15
antiCD4	Macrophages	Fibroblasts	ADAM9	ITGAV	ADAM9_ITGAV_Macrophages_Fibroblasts	0.865185	45
antiCD4	Neutrophils	T.NK.cells	CXCL10	DPP4	CXCL10_DPP4_Neutrophils_T.NK.cells	0.865011	46
antiCD4	Mast.cells	Macrophages	IL5	CSF2RB	IL5_CSF2RB_Mast.cells_Macrophages	0.864607	47
IgG	Neutrophils	Mast.cells	VCAN	CD44	VCAN_CD44_Neutrophils_Mast.cells	0.864509	16
IgG	T.NK.cells	cDC.2	B2M	CD1A	B2M_CD1A_T.NK.cells_cDC.2	0.864438	17
IgG	Macrophages	Macrophages	CD9	IGSF8	CD9_IGSF8_Macrophages_Macrophages	0.864365	18
antiCD4	cDC.2	Mast.cells	INHBA	ACVR1B	INHBA_ACVR1B_cDC.2_Mast.cells	0.864218	48
IgG	Mast.cells	cDC.2	B2M	CD1A	B2M_CD1A_Mast.cells_cDC.2	0.863588	19
antiCD4	Endothelial.cells	T.NK.cells	COL4A2	ITGA1	COL4A2_ITGA1_Endothelial.cells_T.NK.cells	0.863507	49
antiCD4	cDC.1	Mast.cells	IL18BP	MAG	IL18BP_MAG_cDC.1_Mast.cells	0.863469	50
IgG	Neutrophils	Macrophages	CD9	IGSF8	CD9_IGSF8_Neutrophils_Macrophages	0.862665	20
IgG	Macrophages	T.NK.cells	ADAM17	ITGB1	ADAM17_ITGB1_Macrophages_T.NK.cells	0.862077	21
IgG	Mast.cells	Macrophages	HDC	HRH1	HDC_HRH1_Mast.cells_Macrophages	0.86048	22
IgG	Macrophages	Mast.cells	ANXA2	PLAT	ANXA2_PLAT_Macrophages_Mast.cells	0.860443	23
IgG	T.NK.cells	T.NK.cells	CD40LG	ITGB2	CD40LG_ITGB2_T.NK.cells_T.NK.cells	0.859979	24
IgG	B.cells	T.NK.cells	CD72	CD5	CD72_CD5_B.cells_T.NK.cells	0.859453	25
IgG	Macrophages	Mast.cells	SERPINE1	ITGAV	SERPINE1_ITGAV_Macrophages_Mast.cells	0.859335	26
IgG	Mast.cells	cDC.2	CSF1	CSF1R	CSF1_CSF1R_Mast.cells_cDC.2	0.858489	27
IgG	Plasma.cells	Mast.cells	COPA	NTRK1	COPA_NTRK1_Plasma.cells_Mast.cells	0.858298	28
IgG	Neutrophils	T.NK.cells	VCAN	ITGA4	VCAN_ITGA4_Neutrophils_T.NK.cells	0.858015	29
IgG	Macrophages	Mast.cells	MMP14	CD44	MMP14_CD44_Macrophages_Mast.cells	0.85755	30
IgG	B.cells	cDC.2	B2M	CD1A	B2M_CD1A_B.cells_cDC.2	0.856438	31
IgG	Neutrophils	T.NK.cells	TYROBP	KLRD1	TYROBP_KLRD1_Neutrophils_T.NK.cells	0.856297	32
IgG	cDC.2	T.NK.cells	TYROBP	KLRD1	TYROBP_KLRD1_cDC.2_T.NK.cells	0.856232	33
IgG	Macrophages	T.NK.cells	PDGFC	PDGFRB	PDGFC_PDGFRB_Macrophages_T.NK.cells	0.856067	34
IgG	Macrophages	cDC.2	B2M	CD1A	B2M_CD1A_Macrophages_cDC.2	0.855781	35
IgG	T.NK.cells	Plasma.cells	CD6	ALCAM	CD6_ALCAM_T.NK.cells_Plasma.cells	0.855723	36
IgG	Macrophages	Neutrophils	FN1	ITGA4	FN1_ITGA4_Macrophages_Neutrophils	0.853709	37
IgG	B.cells	Mast.cells	TGFB1	ITGAV	TGFB1_ITGAV_B.cells_Mast.cells	0.853221	38
IgG	T.NK.cells	Neutrophils	IFNG	IFNGR1	IFNG_IFNGR1_T.NK.cells_Neutrophils	0.853059	39
IgG	Neutrophils	T.NK.cells	VCAN	ITGB1	VCAN_ITGB1_Neutrophils_T.NK.cells	0.852115	40
IgG	Macrophages	cDC.2	CD9	IGSF8	CD9_IGSF8_Macrophages_cDC.2	0.850477	41
IgG	Neutrophils	cDC.2	CD9	IGSF8	CD9_IGSF8_Neutrophils_cDC.2	0.848777	42
IgG	Macrophages	Neutrophils	SPP1	ITGA4	SPP1_ITGA4_Macrophages_Neutrophils	0.848438	43
IgG	B.cells	Neutrophils	RPS19	C5AR1	RPS19_C5AR1_B.cells_Neutrophils	0.848106	44
IgG	Mast.cells	Neutrophils	RPS19	C5AR1	RPS19_C5AR1_Mast.cells_Neutrophils	0.847662	45
IgG	cDC.2	T.NK.cells	THBS1	ITGA4	THBS1_ITGA4_cDC.2_T.NK.cells	0.847286	46
IgG	cDC.1	Macrophages	BTLA	CD276	BTLA_CD276_cDC.1_Macrophages	0.846782	47
IgG	Mast.cells	T.NK.cells	TYROBP	KLRD1	TYROBP_KLRD1_Mast.cells_T.NK.cells	0.846035	48
IgG	Neutrophils	Neutrophils	VCAN	SELL	VCAN_SELL_Neutrophils_Neutrophils	0.84534	49
IgG	Macrophages	Mast.cells	LGALS9	CD44	LGALS9_CD44_Macrophages_Mast.cells	0.845315	50

## Sheet: IgGvsNaive_TopLinkages_CellCell
group	sender	receiver	ligand	receptor	id	prioritization_score	prioritization_rank
Naïve	Fibroblasts	Alveolar.Type.1.cells	IL6	IL6ST	IL6_IL6ST_Fibroblasts_Alveolar.Type.1.cells	0.972822	1
Naïve	Neutrophils	Alveolar.Type.1.cells	OSM	IL6ST	OSM_IL6ST_Neutrophils_Alveolar.Type.1.cells	0.972556	2
Naïve	Endothelial.cells	Endothelial.cells	COL4A1	ITGA10	COL4A1_ITGA10_Endothelial.cells_Endothelial.cells	0.968256	3
Naïve	Fibroblasts	Endothelial.cells	COL4A1	ITGA10	COL4A1_ITGA10_Fibroblasts_Endothelial.cells	0.955257	4
Naïve	Neutrophils	Macrophages	TNF	LTBR	TNF_LTBR_Neutrophils_Macrophages	0.9544	5
Naïve	Neutrophils	Alveolar.Type.1.cells	LGALS3BP	ITGB1	LGALS3BP_ITGB1_Neutrophils_Alveolar.Type.1.cells	0.954227	6
Naïve	Macrophages	Alveolar.Type.1.cells	AREG	ERBB2	AREG_ERBB2_Macrophages_Alveolar.Type.1.cells	0.952577	7
Naïve	Alveolar.Type.1.cells	Alveolar.Type.1.cells	LGALS3BP	ITGB1	LGALS3BP_ITGB1_Alveolar.Type.1.cells_Alveolar.Type.1.cells	0.952484	8
Naïve	Neutrophils	Neutrophils	TNF	LTBR	TNF_LTBR_Neutrophils_Neutrophils	0.950772	9
Naïve	Endothelial.cells	Endothelial.cells	VCAM1	MSN	VCAM1_MSN_Endothelial.cells_Endothelial.cells	0.950123	10
Naïve	Neutrophils	Macrophages	TNF	TNFRSF1B	TNF_TNFRSF1B_Neutrophils_Macrophages	0.946237	11
Naïve	Alveolar.Type.1.cells	Alveolar.Type.1.cells	TFPI	F3	TFPI_F3_Alveolar.Type.1.cells_Alveolar.Type.1.cells	0.945099	12
Naïve	Macrophages	Endothelial.cells	CXCL9	ACKR1	CXCL9_ACKR1_Macrophages_Endothelial.cells	0.944342	13
Naïve	Neutrophils	Neutrophils	TNF	TNFRSF1B	TNF_TNFRSF1B_Neutrophils_Neutrophils	0.940317	14
Naïve	T.NK.cells	Macrophages	CD40LG	CD40	CD40LG_CD40_T.NK.cells_Macrophages	0.939285	15
Naïve	Macrophages	Fibroblasts	AREG	MMP9	AREG_MMP9_Macrophages_Fibroblasts	0.938023	16
Naïve	Fibroblasts	Fibroblasts	TNC	ITGAV	TNC_ITGAV_Fibroblasts_Fibroblasts	0.937779	17
Naïve	Fibroblasts	Alveolar.Type.1.cells	INHBA	TGFBR3	INHBA_TGFBR3_Fibroblasts_Alveolar.Type.1.cells	0.937228	18
Naïve	Neutrophils	Macrophages	TNF	TRAF2	TNF_TRAF2_Neutrophils_Macrophages	0.93714	19
Naïve	Endothelial.cells	Endothelial.cells	COL18A1	KDR	COL18A1_KDR_Endothelial.cells_Endothelial.cells	0.937028	20
Naïve	Macrophages	Endothelial.cells	CXCL11	ACKR1	CXCL11_ACKR1_Macrophages_Endothelial.cells	0.936809	21
Naïve	Neutrophils	Endothelial.cells	OSM	IL6ST	OSM_IL6ST_Neutrophils_Endothelial.cells	0.936594	22
Naïve	cDC.2	Alveolar.Type.1.cells	LGALS3BP	ITGB1	LGALS3BP_ITGB1_cDC.2_Alveolar.Type.1.cells	0.935847	23
Naïve	Endothelial.cells	Endothelial.cells	COL4A1	ITGB1	COL4A1_ITGB1_Endothelial.cells_Endothelial.cells	0.93435	24
Naïve	Neutrophils	Endothelial.cells	CXCL10	ACKR1	CXCL10_ACKR1_Neutrophils_Endothelial.cells	0.933503	25
Naïve	Macrophages	Alveolar.Type.1.cells	ADAM9	ITGB1	ADAM9_ITGB1_Macrophages_Alveolar.Type.1.cells	0.933456	26
Naïve	Fibroblasts	Endothelial.cells	COL5A1	ITGA10	COL5A1_ITGA10_Fibroblasts_Endothelial.cells	0.933033	27
Naïve	cDC.2	Alveolar.Type.1.cells	ADAM9	ITGB1	ADAM9_ITGB1_cDC.2_Alveolar.Type.1.cells	0.932816	28
Naïve	Endothelial.cells	Endothelial.cells	VCAM1	ITGB1	VCAM1_ITGB1_Endothelial.cells_Endothelial.cells	0.931521	29
Naïve	Neutrophils	Fibroblasts	ICAM1	MSN	ICAM1_MSN_Neutrophils_Fibroblasts	0.929858	30
Naïve	Endothelial.cells	Endothelial.cells	COL4A1	ITGA1	COL4A1_ITGA1_Endothelial.cells_Endothelial.cells	0.929325	31
Naïve	Fibroblasts	Endothelial.cells	IL6	IL6ST	IL6_IL6ST_Fibroblasts_Endothelial.cells	0.928369	32
Naïve	cDC.1	Alveolar.Type.1.cells	INHBA	TGFBR3	INHBA_TGFBR3_cDC.1_Alveolar.Type.1.cells	0.927251	33
Naïve	Macrophages	Endothelial.cells	CXCL10	ACKR1	CXCL10_ACKR1_Macrophages_Endothelial.cells	0.927214	34
Naïve	Neutrophils	Alveolar.Type.1.cells	ADAM9	ITGB1	ADAM9_ITGB1_Neutrophils_Alveolar.Type.1.cells	0.927015	35
Naïve	T.NK.cells	Macrophages	CD40LG	ITGAM	CD40LG_ITGAM_T.NK.cells_Macrophages	0.926151	36
Naïve	Endothelial.cells	Endothelial.cells	COL18A1	ITGA10	COL18A1_ITGA10_Endothelial.cells_Endothelial.cells	0.925623	37
Naïve	Fibroblasts	Fibroblasts	TNC	ITGA5	TNC_ITGA5_Fibroblasts_Fibroblasts	0.925265	38
Naïve	Neutrophils	Alveolar.Type.2.cells	OSM	OSMR	OSM_OSMR_Neutrophils_Alveolar.Type.2.cells	0.924229	39
Naïve	Neutrophils	Fibroblasts	IL1B	IL1R1	IL1B_IL1R1_Neutrophils_Fibroblasts	0.923755	40
Naïve	Endothelial.cells	Endothelial.cells	COL4A1	ITGAV	COL4A1_ITGAV_Endothelial.cells_Endothelial.cells	0.922656	41
Naïve	Fibroblasts	Fibroblasts	TNC	ITGB1	TNC_ITGB1_Fibroblasts_Fibroblasts	0.92177	42
Naïve	cDC.1	cDC.1	CCL22	CCR7	CCL22_CCR7_cDC.1_cDC.1	0.921742	43
Naïve	Macrophages	Fibroblasts	ADAM9	ITGAV	ADAM9_ITGAV_Macrophages_Fibroblasts	0.92166	44
Naïve	Neutrophils	cDC.2	SLAMF7	SLAMF7	SLAMF7_SLAMF7_Neutrophils_cDC.2	0.921589	45
Naïve	Fibroblasts	Endothelial.cells	COL4A1	ITGB1	COL4A1_ITGB1_Fibroblasts_Endothelial.cells	0.921351	46
Naïve	cDC.2	Fibroblasts	ADAM9	ITGAV	ADAM9_ITGAV_cDC.2_Fibroblasts	0.92102	47
Naïve	Neutrophils	B.cells	TNF	TRAF2	TNF_TRAF2_Neutrophils_B.cells	0.920564	48
Naïve	Macrophages	Alveolar.Type.1.cells	OSM	IL6ST	OSM_IL6ST_Macrophages_Alveolar.Type.1.cells	0.919494	49
Naïve	Neutrophils	pDCs	TNF	LTBR	TNF_LTBR_Neutrophils_pDCs	0.919124	50
IgG	cDC.2	Neutrophils	IL1B	IL1R2	IL1B_IL1R2_cDC.2_Neutrophils	0.912537	1
IgG	Macrophages	T.NK.cells	PDGFC	PDGFRB	PDGFC_PDGFRB_Macrophages_T.NK.cells	0.892211	2
IgG	cDC.2	Neutrophils	IL1B	IL1R1	IL1B_IL1R1_cDC.2_Neutrophils	0.885556	3
IgG	Macrophages	T.NK.cells	CDH1	KLRG1	CDH1_KLRG1_Macrophages_T.NK.cells	0.876194	4
IgG	T.NK.cells	Macrophages	PTPRC	MRC1	PTPRC_MRC1_T.NK.cells_Macrophages	0.872619	5
IgG	Neutrophils	Neutrophils	SIGLEC14	IFNGR1	SIGLEC14_IFNGR1_Neutrophils_Neutrophils	0.870867	6
IgG	Mast.cells	T.NK.cells	IL7	IL7R	IL7_IL7R_Mast.cells_T.NK.cells	0.869045	7
IgG	Macrophages	Mast.cells	TCTN1	TMEM67	TCTN1_TMEM67_Macrophages_Mast.cells	0.868238	8
IgG	B.cells	Macrophages	TGFB1	SDC2	TGFB1_SDC2_B.cells_Macrophages	0.867881	9
IgG	Macrophages	Mast.cells	NCAM1	GFRA1	NCAM1_GFRA1_Macrophages_Mast.cells	0.867628	10
IgG	cDC.2	Mast.cells	NCAM1	GFRA1	NCAM1_GFRA1_cDC.2_Mast.cells	0.867273	11
IgG	Neutrophils	T.NK.cells	VCAN	ITGA4	VCAN_ITGA4_Neutrophils_T.NK.cells	0.865717	12
IgG	Mast.cells	Macrophages	TGFB1	SDC2	TGFB1_SDC2_Mast.cells_Macrophages	0.861985	13
IgG	B.cells	Mast.cells	ITGB2	CD82	ITGB2_CD82_B.cells_Mast.cells	0.861396	14
IgG	T.NK.cells	Neutrophils	IFNG	IFNGR1	IFNG_IFNGR1_T.NK.cells_Neutrophils	0.85946	15
IgG	Neutrophils	Macrophages	PTPRC	MRC1	PTPRC_MRC1_Neutrophils_Macrophages	0.857724	16
IgG	Mast.cells	Macrophages	PTPRC	MRC1	PTPRC_MRC1_Mast.cells_Macrophages	0.857263	17
IgG	Macrophages	Mast.cells	CDH1	ITGAE	CDH1_ITGAE_Macrophages_Mast.cells	0.857159	18
IgG	Neutrophils	cDC.2	CD9	IGSF8	CD9_IGSF8_Neutrophils_cDC.2	0.856916	19
IgG	B.cells	cDC.2	TSPAN3	ADAM10	TSPAN3_ADAM10_B.cells_cDC.2	0.856231	20
IgG	Neutrophils	Mast.cells	CD9	KIT	CD9_KIT_Neutrophils_Mast.cells	0.855721	21
IgG	Macrophages	T.NK.cells	S100A4	CCR5	S100A4_CCR5_Macrophages_T.NK.cells	0.851316	22
IgG	T.NK.cells	cDC.2	FLT3LG	FLT3	FLT3LG_FLT3_T.NK.cells_cDC.2	0.851232	23
IgG	T.NK.cells	T.NK.cells	IL7	IL7R	IL7_IL7R_T.NK.cells_T.NK.cells	0.85107	24
IgG	Macrophages	B.cells	CD52	SIGLEC10	CD52_SIGLEC10_Macrophages_B.cells	0.850088	25
IgG	Macrophages	T.NK.cells	TCTN1	TMEM216	TCTN1_TMEM216_Macrophages_T.NK.cells	0.849623	26
IgG	Mast.cells	cDC.1	CD82	ITGB2	CD82_ITGB2_Mast.cells_cDC.1	0.848488	27
IgG	Neutrophils	T.NK.cells	CCL3	CCR5	CCL3_CCR5_Neutrophils_T.NK.cells	0.848382	28
IgG	T.NK.cells	Macrophages	TGFB1	SDC2	TGFB1_SDC2_T.NK.cells_Macrophages	0.848241	29
IgG	Neutrophils	Mast.cells	VCAN	CD44	VCAN_CD44_Neutrophils_Mast.cells	0.847648	30
IgG	Macrophages	cDC.2	CD9	IGSF8	CD9_IGSF8_Macrophages_cDC.2	0.84763	31
IgG	Mast.cells	T.NK.cells	NECTIN2	TIGIT	NECTIN2_TIGIT_Mast.cells_T.NK.cells	0.846665	32
IgG	Macrophages	Mast.cells	CD9	KIT	CD9_KIT_Macrophages_Mast.cells	0.846435	33
IgG	T.NK.cells	Mast.cells	TIGIT	RECK	TIGIT_RECK_T.NK.cells_Mast.cells	0.846424	34
IgG	Neutrophils	cDC.2	B2M	CD1A	B2M_CD1A_Neutrophils_cDC.2	0.846065	35
IgG	Macrophages	T.NK.cells	NAALADL1	CD96	NAALADL1_CD96_Macrophages_T.NK.cells	0.84585	36
IgG	Macrophages	cDC.2	NCAM1	NCAM1	NCAM1_NCAM1_Macrophages_cDC.2	0.845083	37
IgG	Mast.cells	T.NK.cells	NECTIN2	CD96	NECTIN2_CD96_Mast.cells_T.NK.cells	0.844757	38
IgG	cDC.2	cDC.2	NCAM1	NCAM1	NCAM1_NCAM1_cDC.2_cDC.2	0.844729	39
IgG	cDC.2	T.NK.cells	S100A4	CCR5	S100A4_CCR5_cDC.2_T.NK.cells	0.844479	40
IgG	Macrophages	T.NK.cells	BMP8B	BMPR1B	BMP8B_BMPR1B_Macrophages_T.NK.cells	0.843518	41
IgG	T.NK.cells	T.NK.cells	IL10	IL10RA	IL10_IL10RA_T.NK.cells_T.NK.cells	0.84302	42
IgG	Mast.cells	Mast.cells	CD82	CD37	CD82_CD37_Mast.cells_Mast.cells	0.842733	43
IgG	T.NK.cells	Neutrophils	SIGLEC14	IFNGR1	SIGLEC14_IFNGR1_T.NK.cells_Neutrophils	0.842661	44
IgG	Neutrophils	T.NK.cells	TYROBP	KLRD1	TYROBP_KLRD1_Neutrophils_T.NK.cells	0.842505	45
IgG	B.cells	Macrophages	PTPRC	MRC1	PTPRC_MRC1_B.cells_Macrophages	0.842076	46
IgG	cDC.2	T.NK.cells	VCAN	ITGA4	VCAN_ITGA4_cDC.2_T.NK.cells	0.84175	47
IgG	T.NK.cells	cDC.2	B2M	CD1A	B2M_CD1A_T.NK.cells_cDC.2	0.840869	48
IgG	Macrophages	Mast.cells	MMP14	CD44	MMP14_CD44_Macrophages_Mast.cells	0.840624	49
IgG	Mast.cells	T.NK.cells	TYROBP	KLRD1	TYROBP_KLRD1_Mast.cells_T.NK.cells	0.840618	50
